# Supplementary material for: Bis{(R)-N-[(R)-2-benz­yloxy-1-(4-tert-butyl­phen­yl)eth­yl]-2-methyl­propane-2-sulfinamide} monohydrate
Source: Acta Crystallogr Sect E Struct Rep Online. 2014 Mar 8;70(Pt 4):o405–6. doi: 10.1107/S1600536814004589 (PMC3998603; doi:10.1107/S1600536814004589)
Supplement: Supplementary file 1 [file e-70-0o405-sup1.cif]

##############################################################################
#                                                                            #
# This CIF contains the data in a paper accepted for publication in          #
# Acta Crystallographica Section E. It conforms to the requirements of       #
# Notes for Authors for Acta Crystallographica Section E, and has been       #
# peer reviewed under the auspices of the IUCr Commission on Journals.       #
#                                                                            #
# Full details of the Crystallographic Information File format               #
# are given in the paper "The Crystallographic Information File (CIF):       #
# a New Standard Archive File for Crystallography" by S. R. Hall, F. H.      #
# Allen and I. D. Brown [Acta Cryst. (1991), A47, 655-685].                  #
#                                                                            #
# The current version of the core CIF dictionary is obtainable from          #
# ftp://ftp.iucr.org/pub/cif_core.dic.                                       #
#                                                                            #
# Software is freely available for graphical display of the structure(s)     #
# in this CIF. For information consult the CIF software page                 #
# http://www.iucr.org/resources/cif/software.                                #
#                                                                            #
# This file may be used for bona fide research purposes within the           #
# scientific community so long as proper attribution is given to the journal # 
# article from which it was obtained.                                        #
#                                                                            #
##############################################################################
data_I
_database_code_depnum_ccdc_archive 'CCDC 989104'
_audit_creation_method     SHELXL-2013
_chemical_name_systematic
;\
Bis{(<i>R</i>)-<i>N</i>-[(<i>R</i>)-2-benzyloxy-1-(4-<i>tert</i>-\
butylphenyl)ethyl]-2-methylpropane-2-sulfinamide} monohydrate
;
_chemical_name_common     weixch01
_chemical_formula_moiety     '2(C23 H33 N O2 S), H2 O'
_chemical_formula_sum     'C46 H68 N2 O5 S2'
_chemical_formula_iupac     '2C23 H33 N O2 S, H2 O'
_chemical_formula_weight     793.14
_chemical_melting_point     ?
_shelx_space_group_comment
;
The symmetry employed for this shelxl refinement is uniquely defined
by the following loop, which should always be used as a source of
symmetry information in preference to the above space-group names.
They are only intended as comments.
;
_space_group_crystal_system     monoclinic
_space_group_name_H-M_alt     'C 2'
_space_group_name_Hall     'C 2y'
loop_
    _space_group_symop_operation_xyz
    'x, y, z'
    '-x, y, -z'
    'x+1/2, y+1/2, z'
    '-x+1/2, y+1/2, -z'
_cell_length_a     21.5717(17)
_cell_length_b     6.1097(5)
_cell_length_c     17.0838(14)
_cell_angle_alpha     90
_cell_angle_beta     93.2220(17)
_cell_angle_gamma     90
_cell_volume     2248.0(3)
_cell_formula_units_Z     2
_cell_measurement_reflns_used     4053
_cell_measurement_theta_min     2.18
_cell_measurement_theta_max     37.87
_cell_measurement_temperature     100.0(5)
_exptl_crystal_description     needle
_exptl_crystal_colour     colorless
_exptl_crystal_size_max     0.40
_exptl_crystal_size_mid     0.18
_exptl_crystal_size_min     0.16
_exptl_crystal_density_diffrn     1.172
_exptl_crystal_density_meas     ?
_exptl_crystal_density_method     ?
_exptl_crystal_F_000     860
_exptl_absorpt_coefficient_mu     0.163
_exptl_absorpt_correction_type     multi-scan
_exptl_absorpt_process_details     '(SADABS; Sheldrick, 2012)'
_shelx_estimated_absorpt_T_min     0.938
_shelx_estimated_absorpt_T_max     0.974
_exptl_absorpt_correction_T_min     0.6624
_exptl_absorpt_correction_T_max     0.7476
_exptl_special_details     ?
_diffrn_ambient_temperature     100.0(5)
_diffrn_radiation_type     MoK\a
_diffrn_radiation_wavelength     0.71073
_diffrn_measurement_device_type     'Bruker SMART APEXII CCD platform'
_diffrn_measurement_method     '\w scans'
_diffrn_detector_area_resol_mean     ?
_diffrn_reflns_number     34281
_diffrn_reflns_av_R_equivalents     0.0490
_diffrn_reflns_theta_min     1.891
_diffrn_reflns_theta_max     38.661
_diffrn_reflns_theta_full     37.875
_diffrn_measured_fraction_theta_max     0.975
_diffrn_measured_fraction_theta_full     0.999
_diffrn_reflns_limit_h_min     -37
_diffrn_reflns_limit_h_max     37
_diffrn_reflns_limit_k_min     -10
_diffrn_reflns_limit_k_max     10
_diffrn_reflns_limit_l_min     -29
_diffrn_reflns_limit_l_max     29
_refine_special_details
;
All hydrogen atoms were found from the difference Fourier map and refined
freely.
The absolute configuration was deterimined using 3436 quotients, which gave a
Flack parameter of -0.01(3) (Parsons and Flack, 2004, Parson <i>et al.</i>,
2013). This is essentially the same value obtained without
<i>D</i>~obs~(<b>h</b>) as a restraint, which resulted in a Flack parameter of
-0.01(4), calculated from 5617 Friedel pairs (Flack, 1983).
;
_reflns_number_total     12280
_reflns_number_gt     9359
_reflns_threshold_expression     I>2\s(I)
_refine_ls_structure_factor_coef     Fsqd
_refine_ls_matrix_type     full
_refine_ls_R_factor_all     0.0741
_refine_ls_R_factor_gt     0.0504
_refine_ls_wR_factor_gt     0.0999
_refine_ls_wR_factor_ref     0.1101
_refine_ls_goodness_of_fit_ref     1.012
_refine_ls_restrained_S_all     1.012
_refine_ls_number_reflns     12280
_refine_ls_number_parameters     385
_refine_ls_number_restraints     1
_refine_ls_hydrogen_treatment     refall
_refine_ls_weighting_scheme     calc
_refine_ls_weighting_details
                      'w=1/[\s^2^(Fo^2^)+(0.0513P)^2^] where P=(Fo^2^+2Fc^2^)/3'
_atom_sites_solution_hydrogens     difmap
_atom_sites_solution_primary     direct
_atom_sites_solution_secondary     difmap
_refine_ls_shift/su_max     0.001
_refine_ls_shift/su_mean     0.000
_refine_diff_density_max     0.458
_refine_diff_density_min     -0.248
_refine_ls_extinction_method     none
_refine_ls_extinction_coef     .
_refine_ls_abs_structure_details
;
Flack parameter determined using 3436 quotients
[(<i>I</i>^+^)-(<i>I</i>^-^)]/[(<i>I</i>^+^)+(<i>I</i>^-^)]
(Parsons & Flack, 2004)
;
_refine_ls_abs_structure_Flack     -0.01(3)
loop_
    _atom_type_symbol
    _atom_type_description
    _atom_type_scat_dispersion_real
    _atom_type_scat_dispersion_imag
    _atom_type_scat_source
    'C' 'C' 0.0033 0.0016
                         'International Tables Vol C Tables 4.2.6.8 and 6.1.1.4'
    'H' 'H' 0.0000 0.0000
                         'International Tables Vol C Tables 4.2.6.8 and 6.1.1.4'
    'N' 'N' 0.0061 0.0033
                         'International Tables Vol C Tables 4.2.6.8 and 6.1.1.4'
    'O' 'O' 0.0106 0.0060
                         'International Tables Vol C Tables 4.2.6.8 and 6.1.1.4'
    'S' 'S' 0.1246 0.1234
                         'International Tables Vol C Tables 4.2.6.8 and 6.1.1.4'
_computing_data_collection     'APEX2 (Bruker, 2013)'
_computing_cell_refinement     'SAINT (Bruker, 2013)'
_computing_data_reduction     'SAINT (Bruker, 2013)'
_computing_structure_solution     'SIR2011 (Burla <i>et al.</i>, 2012)'
_computing_structure_refinement     'SHELXL2013 (Sheldrick, 2008)'
_computing_molecular_graphics     'SHELXTL (Sheldrick, 2008)'
_computing_publication_material     'SHELXTL (Sheldrick, 2008)'
loop_
    _atom_site_type_symbol
    _atom_site_label
    _atom_site_fract_x
    _atom_site_fract_y
    _atom_site_fract_z
    _atom_site_U_iso_or_equiv
    _atom_site_adp_type
    _atom_site_calc_flag
    _atom_site_occupancy
    _atom_site_disorder_assembly
    _atom_site_disorder_group
    S S1 0.42226(2) 0.46312(7) 0.15482(2) 0.01727(8) Uani d 1 . .
    O O1 0.58554(6) 0.8370(2) 0.16151(7) 0.0209(2) Uani d 1 . .
    O O2 0.46240(7) 0.2778(2) 0.13077(8) 0.0285(3) Uani d 1 . .
    N N1 0.46287(6) 0.6943(2) 0.16175(8) 0.0163(2) Uani d 1 . .
    H H1N 0.4839(11) 0.719(4) 0.1199(14) 0.030(6) Uiso d 1 . .
    C C1 0.50207(7) 0.7109(3) 0.23545(9) 0.0161(3) Uani d 1 . .
    H H1 0.5262(10) 0.574(4) 0.2460(12) 0.016(5) Uiso d 1 . .
    C C2 0.54948(7) 0.8923(3) 0.22575(9) 0.0178(3) Uani d 1 . .
    H H2A 0.5281(10) 1.029(4) 0.2189(14) 0.023(6) Uiso d 1 . .
    H H2B 0.5749(9) 0.904(3) 0.2734(12) 0.012(5) Uiso d 1 . .
    C C3 0.62305(8) 1.0173(3) 0.13942(10) 0.0227(3) Uani d 1 . .
    H H3A 0.5959(11) 1.147(4) 0.1336(13) 0.022(6) Uiso d 1 . .
    H H3B 0.6351(9) 0.979(4) 0.0868(13) 0.022(5) Uiso d 1 . .
    C C4 0.67655(8) 1.0589(3) 0.19842(9) 0.0197(3) Uani d 1 . .
    C C5 0.68504(9) 1.2612(3) 0.23440(11) 0.0255(4) Uani d 1 . .
    H H5 0.6574(12) 1.379(5) 0.2226(15) 0.037(7) Uiso d 1 . .
    C C6 0.73526(11) 1.2977(4) 0.28735(12) 0.0341(5) Uani d 1 . .
    H H6 0.7411(11) 1.431(5) 0.3100(15) 0.036(7) Uiso d 1 . .
    C C7 0.77729(10) 1.1315(4) 0.30506(13) 0.0349(5) Uani d 1 . .
    H H7 0.8120(12) 1.157(5) 0.3420(15) 0.041(7) Uiso d 1 . .
    C C8 0.76889(9) 0.9273(4) 0.27026(12) 0.0314(5) Uani d 1 . .
    H H8 0.7981(13) 0.816(5) 0.2848(16) 0.046(8) Uiso d 1 . .
    C C9 0.71873(8) 0.8916(3) 0.21733(11) 0.0242(3) Uani d 1 . .
    H H9 0.7099(12) 0.759(5) 0.1917(14) 0.033(7) Uiso d 1 . .
    C C10 0.46395(7) 0.7656(3) 0.30471(8) 0.0154(3) Uani d 1 . .
    C C11 0.46392(7) 0.6297(3) 0.36989(10) 0.0177(3) Uani d 1 . .
    H H11 0.4859(10) 0.499(4) 0.3673(13) 0.024(6) Uiso d 1 . .
    C C12 0.43313(8) 0.6904(3) 0.43609(9) 0.0181(3) Uani d 1 . .
    H H12 0.4333(10) 0.594(4) 0.4788(13) 0.025(6) Uiso d 1 . .
    C C13 0.40197(7) 0.8894(3) 0.44018(9) 0.0161(3) Uani d 1 . .
    C C14 0.40172(7) 1.0238(3) 0.37349(10) 0.0184(3) Uani d 1 . .
    H H14 0.3801(11) 1.162(4) 0.3734(13) 0.024(6) Uiso d 1 . .
    C C15 0.43132(7) 0.9623(3) 0.30689(9) 0.0185(3) Uani d 1 . .
    H H15 0.4295(10) 1.052(4) 0.2600(13) 0.024(6) Uiso d 1 . .
    C C16 0.37205(7) 0.9653(4) 0.51461(9) 0.0192(3) Uani d 1 . .
    C C17 0.35710(9) 0.7726(4) 0.56789(11) 0.0248(4) Uani d 1 . .
    H H17A 0.3367(10) 0.810(4) 0.6113(13) 0.025(6) Uiso d 1 . .
    H H17B 0.3945(12) 0.696(5) 0.5893(14) 0.034(7) Uiso d 1 . .
    H H17C 0.3302(12) 0.670(5) 0.5370(15) 0.039(7) Uiso d 1 . .
    C C18 0.31087(10) 1.0872(5) 0.49419(13) 0.0340(5) Uani d 1 . .
    H H18A 0.2904(12) 1.139(5) 0.5422(15) 0.038(7) Uiso d 1 . .
    H H18B 0.2843(13) 1.004(5) 0.4603(18) 0.051(8) Uiso d 1 . .
    H H18C 0.3177(11) 1.213(5) 0.4672(15) 0.032(7) Uiso d 1 . .
    C C19 0.41775(9) 1.1181(3) 0.55980(11) 0.0249(3) Uani d 1 . .
    H H19A 0.4012(10) 1.170(4) 0.6085(13) 0.020(5) Uiso d 1 . .
    H H19B 0.4268(10) 1.243(4) 0.5268(12) 0.018(5) Uiso d 1 . .
    H H19C 0.4586(9) 1.037(4) 0.5743(12) 0.017(5) Uiso d 1 . .
    C C20 0.37165(7) 0.5317(3) 0.06805(10) 0.0182(3) Uani d 1 . .
    C C21 0.40958(8) 0.5784(3) -0.00242(10) 0.0215(3) Uani d 1 . .
    H H21A 0.3833(11) 0.591(4) -0.0478(14) 0.026(6) Uiso d 1 . .
    H H21B 0.4409(10) 0.450(5) -0.0104(14) 0.030(6) Uiso d 1 . .
    H H21C 0.4312(11) 0.717(4) 0.0028(13) 0.023(6) Uiso d 1 . .
    C C22 0.33246(10) 0.3261(4) 0.05314(12) 0.0293(4) Uani d 1 . .
    H H22A 0.3027(14) 0.348(6) 0.0101(18) 0.052(8) Uiso d 1 . .
    H H22B 0.3099(12) 0.280(5) 0.0976(15) 0.030(6) Uiso d 1 . .
    H H22C 0.3551(13) 0.198(5) 0.0423(16) 0.049(8) Uiso d 1 . .
    C C23 0.33169(9) 0.7248(4) 0.09006(12) 0.0269(4) Uani d 1 . .
    H H23A 0.2998(13) 0.757(5) 0.0466(16) 0.047(8) Uiso d 1 . .
    H H23B 0.3557(11) 0.851(4) 0.0981(14) 0.029(6) Uiso d 1 . .
    H H23C 0.3068(11) 0.692(4) 0.1352(14) 0.028(6) Uiso d 1 . .
    O O3 0.5000 0.0337(4) 0.0000 0.0323(4) Uani d 1 . .
    H H3O 0.4903(13) 0.116(5) 0.0355(16) 0.047(9) Uiso d 1 . .
loop_
    _atom_site_aniso_label
    _atom_site_aniso_U_11
    _atom_site_aniso_U_22
    _atom_site_aniso_U_33
    _atom_site_aniso_U_12
    _atom_site_aniso_U_13
    _atom_site_aniso_U_23
    S1 0.01922(16) 0.01591(15) 0.01623(15) -0.00308(15) -0.00284(12) 0.00315(15)
    O1 0.0192(5) 0.0285(6) 0.0150(5) -0.0090(5) 0.0021(4) -0.0026(4)
    O2 0.0358(7) 0.0181(6) 0.0304(7) 0.0067(5) -0.0080(6) 0.0006(5)
    N1 0.0162(6) 0.0182(6) 0.0140(5) -0.0052(5) -0.0017(4) 0.0013(5)
    C1 0.0150(6) 0.0194(7) 0.0137(6) 0.0000(5) -0.0018(5) 0.0007(5)
    C2 0.0153(6) 0.0233(7) 0.0146(6) -0.0031(6) -0.0005(5) -0.0011(6)
    C3 0.0225(7) 0.0301(9) 0.0152(7) -0.0099(6) -0.0015(6) 0.0035(6)
    C4 0.0181(7) 0.0251(8) 0.0157(6) -0.0066(6) 0.0011(5) 0.0007(6)
    C5 0.0281(9) 0.0244(9) 0.0241(8) -0.0056(7) 0.0014(7) -0.0009(7)
    C6 0.0412(11) 0.0354(11) 0.0253(9) -0.0187(9) -0.0020(8) -0.0050(8)
    C7 0.0265(9) 0.0502(13) 0.0267(9) -0.0176(9) -0.0092(7) 0.0087(9)
    C8 0.0203(7) 0.0418(13) 0.0316(9) -0.0043(8) -0.0033(7) 0.0136(9)
    C9 0.0235(8) 0.0252(8) 0.0241(8) -0.0047(7) 0.0024(6) 0.0027(7)
    C10 0.0139(6) 0.0184(7) 0.0134(6) -0.0015(5) -0.0025(5) 0.0013(5)
    C11 0.0189(7) 0.0162(7) 0.0178(7) 0.0006(6) 0.0005(5) 0.0022(5)
    C12 0.0192(7) 0.0194(7) 0.0156(6) 0.0007(6) 0.0002(5) 0.0033(5)
    C13 0.0132(6) 0.0198(7) 0.0149(6) -0.0014(5) -0.0023(5) 0.0000(5)
    C14 0.0168(6) 0.0184(7) 0.0197(7) 0.0030(5) -0.0004(5) 0.0029(5)
    C15 0.0179(6) 0.0210(6) 0.0166(6) 0.0020(7) 0.0001(5) 0.0050(7)
    C16 0.0175(6) 0.0245(7) 0.0156(6) 0.0022(7) -0.0007(5) -0.0018(7)
    C17 0.0237(8) 0.0308(9) 0.0205(8) -0.0048(7) 0.0062(6) -0.0014(7)
    C18 0.0269(9) 0.0531(15) 0.0220(9) 0.0182(9) 0.0004(7) -0.0013(9)
    C19 0.0328(9) 0.0221(8) 0.0195(8) -0.0039(7) -0.0018(7) -0.0022(6)
    C20 0.0157(6) 0.0195(7) 0.0189(7) -0.0039(5) -0.0030(5) 0.0023(5)
    C21 0.0233(7) 0.0233(8) 0.0174(7) -0.0027(6) -0.0024(6) 0.0046(6)
    C22 0.0283(9) 0.0320(10) 0.0270(9) -0.0142(8) -0.0033(7) -0.0004(8)
    C23 0.0206(8) 0.0292(10) 0.0307(9) 0.0044(7) -0.0012(7) 0.0029(8)
    O3 0.0374(11) 0.0194(9) 0.0399(12) 0.000 0.0008(10) 0.000
_geom_special_details
;
All e.s.d.'s (except the e.s.d. in the dihedral angle between two l.s. planes)
are estimated using the full covariance matrix. The cell e.s.d.'s are taken
into account individually in the estimation of e.s.d.'s in distances, angles
and torsion angles; correlations between e.s.d.'s in cell parameters are only
used when they are defined by crystal symmetry. An approximate (isotropic)
treatment of cell e.s.d.'s is used for estimating e.s.d.'s involving l.s.
planes.
;
loop_
    _geom_bond_atom_site_label_1
    _geom_bond_atom_site_label_2
    _geom_bond_site_symmetry_2
    _geom_bond_distance
    _geom_bond_publ_flag
    S1 O2 . 1.4967(14) ?
    S1 N1 . 1.6628(14) ?
    S1 C20 . 1.8394(16) ?
    O1 C2 . 1.421(2) ?
    O1 C3 . 1.430(2) ?
    N1 C1 . 1.480(2) ?
    N1 H1N . 0.88(2) ?
    C1 C10 . 1.516(2) ?
    C1 C2 . 1.523(2) ?
    C1 H1 . 1.00(2) ?
    C2 H2A . 0.96(2) ?
    C2 H2B . 0.96(2) ?
    C3 C4 . 1.511(2) ?
    C3 H3A . 0.99(2) ?
    C3 H3B . 0.98(2) ?
    C4 C5 . 1.388(3) ?
    C4 C9 . 1.394(3) ?
    C5 C6 . 1.390(3) ?
    C5 H5 . 0.95(3) ?
    C6 C7 . 1.383(4) ?
    C6 H6 . 0.91(3) ?
    C7 C8 . 1.390(4) ?
    C7 H7 . 0.96(3) ?
    C8 C9 . 1.388(3) ?
    C8 H8 . 0.95(3) ?
    C9 H9 . 0.94(3) ?
    C10 C11 . 1.389(2) ?
    C10 C15 . 1.394(2) ?
    C11 C12 . 1.394(2) ?
    C11 H11 . 0.93(2) ?
    C12 C13 . 1.393(2) ?
    C12 H12 . 0.94(2) ?
    C13 C14 . 1.404(2) ?
    C13 C16 . 1.530(2) ?
    C14 C15 . 1.387(2) ?
    C14 H14 . 0.96(2) ?
    C15 H15 . 0.97(2) ?
    C16 C17 . 1.533(3) ?
    C16 C19 . 1.534(3) ?
    C16 C18 . 1.538(3) ?
    C17 H17A . 0.91(2) ?
    C17 H17B . 0.99(3) ?
    C17 H17C . 0.99(3) ?
    C18 H18A . 1.00(3) ?
    C18 H18B . 0.94(3) ?
    C18 H18C . 0.91(3) ?
    C19 H19A . 0.98(2) ?
    C19 H19B . 0.97(2) ?
    C19 H19C . 1.03(2) ?
    C20 C21 . 1.520(2) ?
    C20 C23 . 1.521(3) ?
    C20 C22 . 1.527(3) ?
    C21 H21A . 0.94(2) ?
    C21 H21B . 1.05(3) ?
    C21 H21C . 0.97(2) ?
    C22 H22A . 0.96(3) ?
    C22 H22B . 0.97(3) ?
    C22 H22C . 0.94(3) ?
    C23 H23A . 1.00(3) ?
    C23 H23B . 0.94(3) ?
    C23 H23C . 0.99(2) ?
    O3 H3O . 0.82(3) ?
loop_
    _geom_angle_atom_site_label_1
    _geom_angle_atom_site_label_2
    _geom_angle_atom_site_label_3
    _geom_angle_site_symmetry_1
    _geom_angle_site_symmetry_3
    _geom_angle
    _geom_angle_publ_flag
    O2 S1 N1 . . 110.59(8) ?
    O2 S1 C20 . . 106.10(8) ?
    N1 S1 C20 . . 98.65(7) ?
    C2 O1 C3 . . 111.30(14) ?
    C1 N1 S1 . . 113.10(11) ?
    C1 N1 H1N . . 112.5(16) ?
    S1 N1 H1N . . 112.5(17) ?
    N1 C1 C10 . . 111.72(12) ?
    N1 C1 C2 . . 108.20(13) ?
    C10 C1 C2 . . 108.77(13) ?
    N1 C1 H1 . . 111.3(12) ?
    C10 C1 H1 . . 110.2(12) ?
    C2 C1 H1 . . 106.4(12) ?
    O1 C2 C1 . . 108.14(13) ?
    O1 C2 H2A . . 113.2(14) ?
    C1 C2 H2A . . 109.1(13) ?
    O1 C2 H2B . . 111.2(11) ?
    C1 C2 H2B . . 108.4(12) ?
    H2A C2 H2B . . 106.8(19) ?
    O1 C3 C4 . . 112.08(14) ?
    O1 C3 H3A . . 107.7(13) ?
    C4 C3 H3A . . 111.0(14) ?
    O1 C3 H3B . . 103.9(14) ?
    C4 C3 H3B . . 114.9(12) ?
    H3A C3 H3B . . 106.7(18) ?
    C5 C4 C9 . . 118.82(17) ?
    C5 C4 C3 . . 121.48(17) ?
    C9 C4 C3 . . 119.70(17) ?
    C4 C5 C6 . . 120.6(2) ?
    C4 C5 H5 . . 121.0(16) ?
    C6 C5 H5 . . 118.3(17) ?
    C7 C6 C5 . . 120.1(2) ?
    C7 C6 H6 . . 119.5(16) ?
    C5 C6 H6 . . 120.3(16) ?
    C6 C7 C8 . . 119.82(19) ?
    C6 C7 H7 . . 120.2(17) ?
    C8 C7 H7 . . 120.0(17) ?
    C9 C8 C7 . . 119.9(2) ?
    C9 C8 H8 . . 122.6(18) ?
    C7 C8 H8 . . 117.6(18) ?
    C8 C9 C4 . . 120.71(19) ?
    C8 C9 H9 . . 124.8(16) ?
    C4 C9 H9 . . 114.5(16) ?
    C11 C10 C15 . . 118.08(14) ?
    C11 C10 C1 . . 121.25(15) ?
    C15 C10 C1 . . 120.51(13) ?
    C10 C11 C12 . . 120.89(15) ?
    C10 C11 H11 . . 116.9(14) ?
    C12 C11 H11 . . 122.2(14) ?
    C13 C12 C11 . . 121.75(15) ?
    C13 C12 H12 . . 119.3(14) ?
    C11 C12 H12 . . 118.9(14) ?
    C12 C13 C14 . . 116.72(14) ?
    C12 C13 C16 . . 122.24(15) ?
    C14 C13 C16 . . 120.98(15) ?
    C15 C14 C13 . . 121.74(16) ?
    C15 C14 H14 . . 118.7(14) ?
    C13 C14 H14 . . 119.5(14) ?
    C14 C15 C10 . . 120.77(15) ?
    C14 C15 H15 . . 121.8(13) ?
    C10 C15 H15 . . 117.4(13) ?
    C13 C16 C17 . . 111.92(16) ?
    C13 C16 C19 . . 108.26(13) ?
    C17 C16 C19 . . 108.61(14) ?
    C13 C16 C18 . . 110.78(13) ?
    C17 C16 C18 . . 107.46(16) ?
    C19 C16 C18 . . 109.78(18) ?
    C16 C17 H17A . . 114.7(15) ?
    C16 C17 H17B . . 113.0(15) ?
    H17A C17 H17B . . 103.8(19) ?
    C16 C17 H17C . . 107.9(16) ?
    H17A C17 H17C . . 107(2) ?
    H17B C17 H17C . . 110(2) ?
    C16 C18 H18A . . 112.2(15) ?
    C16 C18 H18B . . 111.4(19) ?
    H18A C18 H18B . . 113(2) ?
    C16 C18 H18C . . 111.1(16) ?
    H18A C18 H18C . . 104(2) ?
    H18B C18 H18C . . 105(2) ?
    C16 C19 H19A . . 111.7(13) ?
    C16 C19 H19B . . 109.2(13) ?
    H19A C19 H19B . . 109.6(18) ?
    C16 C19 H19C . . 110.3(12) ?
    H19A C19 H19C . . 107.4(18) ?
    H19B C19 H19C . . 108.5(17) ?
    C21 C20 C23 . . 112.84(15) ?
    C21 C20 C22 . . 109.86(15) ?
    C23 C20 C22 . . 111.29(15) ?
    C21 C20 S1 . . 111.06(11) ?
    C23 C20 S1 . . 107.24(12) ?
    C22 C20 S1 . . 104.18(12) ?
    C20 C21 H21A . . 110.1(14) ?
    C20 C21 H21B . . 110.0(13) ?
    H21A C21 H21B . . 109(2) ?
    C20 C21 H21C . . 111.6(13) ?
    H21A C21 H21C . . 106(2) ?
    H21B C21 H21C . . 110.8(19) ?
    C20 C22 H22A . . 111(2) ?
    C20 C22 H22B . . 114.0(16) ?
    H22A C22 H22B . . 107(2) ?
    C20 C22 H22C . . 115.1(18) ?
    H22A C22 H22C . . 107(3) ?
    H22B C22 H22C . . 102(2) ?
    C20 C23 H23A . . 110.2(17) ?
    C20 C23 H23B . . 111.1(15) ?
    H23A C23 H23B . . 107(2) ?
    C20 C23 H23C . . 112.1(15) ?
    H23A C23 H23C . . 104(2) ?
    H23B C23 H23C . . 112(2) ?
loop_
    _geom_torsion_atom_site_label_1
    _geom_torsion_atom_site_label_2
    _geom_torsion_atom_site_label_3
    _geom_torsion_atom_site_label_4
    _geom_torsion_site_symmetry_1
    _geom_torsion_site_symmetry_2
    _geom_torsion_site_symmetry_3
    _geom_torsion_site_symmetry_4
    _geom_torsion
    _geom_torsion_publ_flag
    O2 S1 N1 C1 . . . . -79.01(13) ?
    C20 S1 N1 C1 . . . . 170.09(11) ?
    S1 N1 C1 C10 . . . . -75.83(16) ?
    S1 N1 C1 C2 . . . . 164.47(11) ?
    C3 O1 C2 C1 . . . . 169.06(13) ?
    N1 C1 C2 O1 . . . . -59.44(17) ?
    C10 C1 C2 O1 . . . . 179.02(13) ?
    C2 O1 C3 C4 . . . . 72.42(18) ?
    O1 C3 C4 C5 . . . . -123.42(18) ?
    O1 C3 C4 C9 . . . . 56.8(2) ?
    C9 C4 C5 C6 . . . . 1.1(3) ?
    C3 C4 C5 C6 . . . . -178.68(17) ?
    C4 C5 C6 C7 . . . . -0.3(3) ?
    C5 C6 C7 C8 . . . . -0.5(3) ?
    C6 C7 C8 C9 . . . . 0.6(3) ?
    C7 C8 C9 C4 . . . . 0.1(3) ?
    C5 C4 C9 C8 . . . . -1.0(3) ?
    C3 C4 C9 C8 . . . . 178.79(16) ?
    N1 C1 C10 C11 . . . . 122.18(16) ?
    C2 C1 C10 C11 . . . . -118.45(17) ?
    N1 C1 C10 C15 . . . . -62.37(19) ?
    C2 C1 C10 C15 . . . . 56.99(18) ?
    C15 C10 C11 C12 . . . . -1.2(2) ?
    C1 C10 C11 C12 . . . . 174.35(15) ?
    C10 C11 C12 C13 . . . . -0.8(3) ?
    C11 C12 C13 C14 . . . . 1.6(2) ?
    C11 C12 C13 C16 . . . . -175.44(15) ?
    C12 C13 C14 C15 . . . . -0.4(2) ?
    C16 C13 C14 C15 . . . . 176.72(15) ?
    C13 C14 C15 C10 . . . . -1.7(3) ?
    C11 C10 C15 C14 . . . . 2.4(2) ?
    C1 C10 C15 C14 . . . . -173.17(15) ?
    C12 C13 C16 C17 . . . . -23.2(2) ?
    C14 C13 C16 C17 . . . . 159.92(15) ?
    C12 C13 C16 C19 . . . . 96.5(2) ?
    C14 C13 C16 C19 . . . . -80.41(19) ?
    C12 C13 C16 C18 . . . . -143.07(19) ?
    C14 C13 C16 C18 . . . . 40.0(2) ?
    O2 S1 C20 C21 . . . . -54.50(14) ?
    N1 S1 C20 C21 . . . . 59.96(13) ?
    O2 S1 C20 C23 . . . . -178.21(12) ?
    N1 S1 C20 C23 . . . . -63.75(13) ?
    O2 S1 C20 C22 . . . . 63.72(14) ?
    N1 S1 C20 C22 . . . . 178.18(13) ?
loop_
    _geom_hbond_atom_site_label_D
    _geom_hbond_atom_site_label_H
    _geom_hbond_atom_site_label_A
    _geom_hbond_site_symmetry_A
    _geom_hbond_distance_DH
    _geom_hbond_distance_HA
    _geom_hbond_distance_DA
    _geom_hbond_angle_DHA
    O3 H3O O2 . 0.82(3) 2.02(3) 2.8420(19) 171(3)
    C2 H2A O2 1_565 0.96(2) 2.52(2) 3.372(2) 148.1(19)
    C21 H21C O3 1_565 0.97(2) 2.44(2) 3.397(3) 169.0(19)
_shelx_hkl_checksum     83096
_shelx_hkl_file
;
  -2   0   0  244.44    5.44
  -2   0   0  242.52    5.24
  -2   0   0  261.23    5.01
   2   0   0  241.93    5.67
  -4   0   0   39.02    0.96
  -4   0   0   38.07    0.88
   4   0   0   38.50    1.05
  -4   0   0   38.81    0.96
   4   0   0   38.11    1.04
   6   0   0  126.59    3.08
  -6   0   0  128.47    2.87
  -6   0   0  126.42    2.92
   6   0   0  127.35    3.14
  -6   0   0  130.39    2.72
  -8   0   0  124.11    2.68
  -8   0   0  121.79    2.88
  -8   0   0  123.00    2.84
   8   0   0  121.28    3.07
   8   0   0  123.43    3.10
  10   0   0    3.60    0.38
  10   0   0    4.04    0.44
 -10   0   0    2.76    0.31
 -10   0   0    3.57    0.28
 -10   0   0    3.21    0.34
 -12   0   0   23.21    0.89
 -12   0   0   23.28    0.77
  12   0   0   23.75    1.04
  12   0   0   22.30    0.94
 -12   0   0   22.51    0.86
  14   0   0    1.03    0.33
 -14   0   0    0.83    0.32
 -14   0   0    0.86    0.25
 -14   0   0    1.15    0.34
  14   0   0    1.01    0.38
 -16   0   0    4.59    0.40
  16   0   0    4.42    0.68
 -16   0   0    3.40    0.48
  16   0   0    3.66    0.49
 -16   0   0    4.36    0.49
  18   0   0    9.17    0.72
 -18   0   0    9.98    0.70
 -18   0   0   10.35    0.59
 -18   0   0    8.74    0.70
  18   0   0   11.04    0.92
  20   0   0   41.80    1.82
 -20   0   0   39.85    1.52
 -20   0   0   41.78    1.48
 -20   0   0   39.17    1.32
  20   0   0   36.27    1.55
 -22   0   0   30.86    1.41
  22   0   0   34.34    1.49
 -22   0   0   35.67    1.39
 -22   0   0   32.31    1.22
  22   0   0   33.30    1.70
 -24   0   0   22.81    1.13
 -24   0   0   19.63    1.14
  24   0   0   24.74    1.53
 -24   0   0   19.69    0.97
 -26   0   0   12.51    0.82
  26   0   0   11.52    1.12
 -26   0   0   12.04    0.97
  28   0   0    4.40    0.93
 -28   0   0    3.55    0.72
 -30   0   0    3.40    0.82
  30   0   0    4.26    0.93
 -32   0   0    1.43    0.66
  32   0   0    1.44    0.69
  34   0   0    1.21    0.69
 -34   0   0    0.58    0.54
  36   0   0    1.12    0.71
 -36   0   0    0.28    0.49
  -1  -1   0  262.52    5.30
   1   1   0  263.33    5.49
   1   1   0  269.68    5.66
  -1   1   0  263.29    5.27
  -1   1   0  259.96    6.00
   1   1   0  258.85    6.08
  -1   1   0  230.49    5.68
  -1   1   0  266.46    5.47
  -3  -1   0  103.39    2.17
   3  -1   0  104.97    2.46
  -3   1   0  105.61    2.33
   3   1   0  106.64    2.40
  -3   1   0  101.50    2.40
  -3   1   0  104.37    2.26
  -5  -1   0   23.57    0.71
   5  -1   0   23.35    0.82
  -5  -1   0   24.26    0.61
  -5   1   0   25.42    0.73
  -5   1   0   25.08    0.71
   5   1   0   22.40    0.91
   5   1   0   24.54    0.76
  -5   1   0   24.93    0.73
   7  -1   0   16.86    0.73
  -7  -1   0   17.10    0.62
  -7  -1   0   17.28    0.52
   7  -1   0   17.26    0.48
   7   1   0   15.29    0.77
  -7   1   0   16.63    0.59
   7   1   0   16.90    0.67
  -7   1   0   17.03    0.59
  -7   1   0   17.31    0.62
  -9  -1   0    8.30    0.36
   9  -1   0    7.71    0.34
   9  -1   0    8.41    0.57
  -9  -1   0    8.63    0.47
   9   1   0    7.45    0.49
  -9   1   0    7.70    0.41
  -9   1   0    7.40    0.43
   9   1   0    8.30    0.58
  -9   1   0    8.30    0.42
  11  -1   0   25.20    1.09
 -11  -1   0   28.06    0.80
 -11  -1   0   25.81    0.90
  11  -1   0   25.51    0.82
 -11  -1   0   26.28    0.94
 -11   1   0   25.36    0.85
  11   1   0   24.24    1.00
 -11   1   0   25.35    0.85
 -11   1   0   25.14    0.88
  11   1   0   24.38    1.09
 -13  -1   0   28.15    1.03
 -13  -1   0   28.41    1.06
  13  -1   0   28.74    1.25
  13  -1   0   29.35    0.95
 -13  -1   0   28.92    0.88
  13   1   0   31.14    1.21
 -13   1   0   28.81    0.97
  13   1   0   29.77    1.29
 -13   1   0   29.23    1.00
 -13   1   0   27.36    1.02
 -15  -1   0    1.99    0.28
 -15  -1   0    2.91    0.52
  15  -1   0    1.89    0.51
  15  -1   0    2.19    0.34
 -15  -1   0    1.71    0.44
  15   1   0    2.38    0.49
 -15   1   0    1.85    0.39
  15   1   0    1.88    0.49
 -15   1   0    1.92    0.34
 -15   1   0    2.32    0.41
 -17  -1   0   12.42    0.78
  17  -1   0   10.90    0.93
 -17  -1   0   10.32    0.56
  17  -1   0   11.02    0.61
 -17  -1   0   12.00    0.80
 -17   1   0   11.46    0.70
 -17   1   0   13.03    0.76
  17   1   0   11.57    0.88
  17   1   0   12.21    0.88
 -17   1   0   11.74    0.65
 -19  -1   0   22.87    1.08
 -19  -1   0   23.17    1.15
  19  -1   0   24.43    1.36
 -19  -1   0   23.71    0.90
 -19   1   0   22.83    1.06
  19   1   0   20.54    1.23
 -19   1   0   23.84    0.99
 -19   1   0   21.70    0.96
  19   1   0   23.01    1.24
 -21  -1   0    6.86    0.68
  21  -1   0    5.70    0.83
 -21  -1   0    6.12    0.53
 -21  -1   0    6.57    0.70
  21   1   0    6.32    0.76
 -21   1   0    6.27    0.58
  21   1   0    5.91    0.73
 -21   1   0    7.07    0.66
 -21   1   0    6.46    0.60
 -23  -1   0    5.52    0.50
  23  -1   0    5.57    0.88
 -23  -1   0    4.82    0.66
 -23  -1   0    5.17    0.68
  23   1   0    5.86    0.80
 -23   1   0    7.30    0.74
 -23   1   0    6.09    0.60
  23   1   0    5.46    0.78
 -23   1   0    7.30    0.63
  25  -1   0   10.02    1.11
 -25  -1   0   11.01    0.91
 -25  -1   0   11.51    0.86
  25   1   0   10.36    1.00
  25   1   0    9.26    0.96
 -25   1   0   10.85    0.78
 -25   1   0   10.65    0.90
 -27  -1   0    4.33    0.82
  27  -1   0    3.06    0.79
  27   1   0    4.28    0.87
 -27   1   0    2.53    0.62
 -27   1   0    4.81    0.69
  29  -1   0    1.55    0.70
 -29  -1   0    1.35    0.58
  29   1   0    1.65    0.62
 -29   1   0    2.19    0.62
 -31  -1   0    2.29    0.68
  31  -1   0    2.89    0.86
  31   1   0    4.23    0.98
 -31   1   0    2.96    0.72
 -33  -1   0    1.72    0.64
  33  -1   0    1.96    0.80
 -33   1   0    2.55    0.72
  33   1   0    3.25    0.86
  35  -1   0    0.95    0.70
 -35  -1   0    1.53    0.71
 -35   1   0    1.91    0.70
  35   1   0    0.96    0.59
  37  -1   0    0.91    0.68
 -37  -1   0    1.03    0.66
 -37   1   0    1.02    0.65
  37   1   0    0.61    0.66
   0   2   0    0.23    0.23
   0   2   0    0.20    0.24
   0   2   0    0.56    0.20
   2  -2   0   20.49    0.66
  -2  -2   0   20.01    0.59
   2   2   0   21.06    0.58
  -2   2   0   19.83    0.66
  -2   2   0   20.27    0.75
   2   2   0   19.61    0.85
  -2   2   0   19.93    0.70
  -2   2   0   20.21    0.74
   2   2   0   20.12    0.73
   2   2   0   20.87    0.79
   4  -2   0  124.99    3.00
  -4  -2   0  123.89    2.66
  -4   2   0  122.20    2.99
  -4   2   0  122.41    2.95
   4   2   0  123.74    2.83
  -4   2   0  121.51    2.75
  -4   2   0  124.15    2.84
   4   2   0  122.11    2.91
  -6  -2   0  209.70    4.34
   6  -2   0  206.71    4.90
  -6   2   0  209.50    4.81
  -6   2   0  211.16    4.54
   6   2   0  214.32    4.80
   6   2   0  204.49    5.36
  -6   2   0  209.85    4.67
  -6   2   0  209.80    4.83
  -8  -2   0   11.55    0.55
   8  -2   0   12.72    0.68
  -8  -2   0   12.99    0.46
   8   2   0   12.52    0.56
  -8   2   0   12.80    0.58
  -8   2   0   12.16    0.56
   8   2   0   11.98    0.79
  10  -2   0   46.94    1.60
 -10  -2   0   50.00    1.24
 -10  -2   0   47.12    1.40
 -10   2   0   47.42    1.39
 -10   2   0   48.31    1.39
 -10   2   0   47.86    1.40
  10   2   0   46.49    1.79
  10   2   0   49.29    1.47
 -12  -2   0    9.78    0.45
 -12  -2   0    9.73    0.60
  12  -2   0    8.55    0.71
 -12   2   0    9.09    0.55
 -12   2   0    9.94    0.57
 -12   2   0    9.22    0.53
  12   2   0    9.56    0.60
  12   2   0   10.06    0.83
 -14  -2   0   45.10    1.49
  14  -2   0   45.00    1.74
 -14  -2   0   45.29    1.25
 -14   2   0   45.35    1.42
 -14   2   0   45.89    1.45
  14   2   0   46.27    1.58
 -14   2   0   43.64    1.40
  14   2   0   44.81    1.87
 -16  -2   0   17.08    0.93
 -16  -2   0   17.61    0.70
 -16  -2   0   18.10    0.89
  16  -2   0   15.05    1.08
 -16   2   0   17.92    0.83
  16   2   0   15.89    0.91
 -16   2   0   15.04    0.76
 -16   2   0   16.03    0.83
  16   2   0   16.88    1.16
 -18  -2   0    2.71    0.57
 -18  -2   0    3.08    0.56
  18  -2   0    0.90    0.47
 -18  -2   0    1.51    0.28
  18   2   0    2.37    0.65
 -18   2   0    2.72    0.45
 -18   2   0    2.16    0.45
  18   2   0    3.16    0.56
 -18   2   0    1.89    0.43
 -20  -2   0   14.32    0.98
 -20  -2   0   15.89    0.72
 -20  -2   0   15.25    0.93
  20  -2   0   14.11    1.13
 -20   2   0   16.20    0.88
  20   2   0   14.11    0.99
  20   2   0   16.51    1.21
 -20   2   0   15.40    0.90
 -20   2   0   15.04    0.80
 -22  -2   0    1.21    0.51
  22  -2   0    0.31    0.48
 -22  -2   0   -0.08    0.36
 -22  -2   0    0.32    0.26
  22   2   0    0.62    0.55
 -22   2   0    0.32    0.29
 -22   2   0    0.34    0.32
  22   2   0    0.83    0.40
 -22   2   0    0.62    0.38
 -24  -2   0    1.57    0.56
 -24  -2   0    0.31    0.40
  24  -2   0    0.77    0.55
 -24   2   0    0.57    0.39
  24   2   0    0.12    0.42
 -24   2   0    1.13    0.41
  24   2   0    0.84    0.59
 -26  -2   0    0.34    0.51
  26  -2   0    1.02    0.66
 -26  -2   0   -0.75    0.33
  26   2   0    0.14    0.42
 -26   2   0    0.06    0.38
 -26   2   0    0.52    0.41
  26   2   0    0.54    0.58
  28  -2   0    3.88    0.94
 -28  -2   0    5.70    0.80
  28   2   0    5.83    1.21
  28   2   0    4.67    0.90
 -28   2   0    5.12    0.77
 -28   2   0    6.54    0.79
 -30  -2   0    1.14    0.58
  30  -2   0    3.17    0.92
 -30   2   0    2.33    0.60
 -30   2   0    2.94    0.72
  30   2   0    1.83    0.66
 -32  -2   0    2.54    0.75
  32  -2   0    2.46    0.84
 -32   2   0    2.04    0.65
  32   2   0    4.94    0.99
 -34  -2   0    3.07    0.80
  34  -2   0    2.47    0.85
 -34   2   0    2.45    0.74
  34   2   0    3.71    0.92
  36  -2   0    1.23    0.76
 -36  -2   0    1.50    0.71
 -36   2   0    0.95    0.57
  -1  -3   0   21.46    0.70
  -1   3   0   21.60    0.83
  -1   3   0   20.30    0.92
  -1   3   0   21.26    0.90
   1   3   0   21.22    1.00
   1   3   0   20.87    0.91
   1   3   0   21.17    0.85
   3  -3   0    0.75    0.23
  -3  -3   0    1.49    0.24
   3   3   0    0.87    0.28
  -3   3   0    0.89    0.31
   3   3   0    1.03    0.36
  -3   3   0    0.67    0.27
   3   3   0    1.02    0.16
  -3   3   0    1.40    0.32
   3   3   0    0.87    0.31
  -5  -3   0  109.64    2.44
   5  -3   0  106.68    2.75
   5   3   0  108.72    2.83
   5   3   0  112.53    2.60
  -5   3   0  112.62    2.86
  -5   3   0  110.42    2.65
  -5   3   0  110.54    2.75
  -5   3   0  108.06    2.85
   5   3   0  106.98    3.25
  -7  -3   0   30.41    0.87
   7  -3   0   27.95    1.08
  -7   3   0   30.71    1.06
  -7   3   0   29.03    1.02
   7   3   0   30.84    0.93
  -7   3   0   31.21    0.91
  -7   3   0   28.92    1.06
   7   3   0   29.39    1.39
   9  -3   0    3.95    0.50
  -9  -3   0    3.97    0.32
  -9   3   0    4.03    0.41
   9   3   0    3.78    0.61
  -9   3   0    4.50    0.42
  -9   3   0    3.59    0.41
   9   3   0    4.29    0.36
 -11  -3   0   39.71    1.35
  11  -3   0   41.26    1.55
 -11  -3   0   42.26    1.16
  11   3   0   40.30    1.81
 -11   3   0   38.61    1.32
 -11   3   0   41.42    1.36
  11   3   0   42.52    1.33
 -11   3   0   40.82    1.36
 -13  -3   0   41.79    1.19
  13  -3   0   42.54    1.67
 -13  -3   0   39.79    1.41
 -13   3   0   41.32    1.38
  13   3   0   40.30    1.87
  13   3   0   40.06    1.39
 -13   3   0   41.93    1.40
 -13   3   0   40.11    1.40
  15  -3   0    9.54    0.90
 -15  -3   0    7.21    0.46
 -15  -3   0    7.44    0.71
 -15   3   0    6.50    0.59
  15   3   0    8.97    0.95
 -15   3   0    7.29    0.58
  15   3   0    7.49    0.60
 -15   3   0    7.60    0.57
 -17  -3   0   23.82    0.87
 -17  -3   0   22.98    1.11
  17  -3   0   23.02    1.33
 -17   3   0   22.60    1.06
 -17   3   0   22.38    0.99
  17   3   0   24.52    1.52
  17   3   0   24.46    1.14
 -17   3   0   23.03    1.07
 -19  -3   0   10.52    0.85
 -19  -3   0   10.42    0.58
  19  -3   0   10.27    0.99
 -19  -3   0   10.28    0.82
 -19   3   0    9.82    0.67
 -19   3   0    8.91    0.71
  19   3   0    9.87    1.06
  19   3   0    8.43    0.74
 -19   3   0    9.53    0.75
 -21  -3   0    1.31    0.53
 -21  -3   0    2.69    0.65
  21  -3   0    1.03    0.57
 -21   3   0    0.59    0.39
 -21   3   0    0.96    0.40
 -21   3   0    1.63    0.42
  21   3   0    0.51    0.36
  21   3   0    0.95    0.63
 -23  -3   0    0.51    0.49
 -23  -3   0    0.55    0.54
  23  -3   0    0.03    0.47
 -23   3   0    0.77    0.38
  23   3   0    0.30    0.39
 -23   3   0    0.95    0.44
  23   3   0    0.66    0.58
 -25  -3   0    3.70    0.78
  25  -3   0    4.85    0.97
 -25  -3   0    6.82    0.87
  25   3   0    7.38    1.29
  25   3   0    5.58    0.77
 -25   3   0    5.07    0.67
 -25   3   0    6.75    0.71
 -27  -3   0    3.52    0.78
 -27  -3   0    5.52    0.86
  27  -3   0    5.51    1.07
 -27   3   0    4.76    0.69
  27   3   0    5.91    0.83
  27   3   0    6.32    1.06
 -27   3   0    5.02    0.69
 -29  -3   0    9.32    1.00
  29  -3   0    9.47    1.24
  29   3   0   11.66    1.35
 -29   3   0    7.87    0.87
 -29   3   0    8.38    0.88
 -31  -3   0   11.01    1.13
  31  -3   0   11.42    1.40
 -31   3   0    9.58    0.96
 -31   3   0    9.19    0.96
  33  -3   0    0.84    0.68
 -33  -3   0    1.48    0.65
 -33   3   0    2.15    0.69
  35  -3   0    2.57    0.91
 -35  -3   0    2.94    0.81
 -35   3   0    2.61    0.81
   0  -4   0   35.17    1.02
   0  -4   0   34.39    1.07
   0   4   0   34.22    1.44
   0   4   0   35.39    1.38
   0   4   0   33.89    1.25
   2  -4   0   23.81    0.84
  -2  -4   0   22.82    0.81
   2   4   0   24.71    1.24
  -2   4   0   24.19    1.10
   2   4   0   22.19    1.10
  -2   4   0   23.22    0.99
   2   4   0   24.08    1.03
  -2   4   0   22.78    1.06
   4  -4   0    8.59    0.56
  -4  -4   0    8.54    0.49
   4   4   0    8.40    0.34
  -4   4   0    6.96    0.57
   4   4   0    6.76    0.60
  -4   4   0    7.14    0.56
   4   4   0    9.71    0.82
  -4   4   0    7.28    0.61
   4   4   0    7.87    0.66
  -6  -4   0   32.54    1.02
   6  -4   0   33.36    1.21
   6   4   0   32.36    0.90
  -6   4   0   30.85    1.20
   6   4   0   32.23    1.29
  -6   4   0   30.56    1.25
   6   4   0   31.95    1.57
  -6   4   0   32.33    1.16
  -8  -4   0    7.28    0.47
   8  -4   0    8.20    0.66
  -8   4   0    7.09    0.59
  -8   4   0    6.94    0.54
  -8   4   0    6.38    0.55
  -8   4   0    7.77    0.44
   8   4   0    6.62    0.80
   8   4   0    7.23    0.39
 -10  -4   0    5.36    0.43
  10  -4   0    4.60    0.61
 -10   4   0    4.87    0.52
 -10   4   0    6.18    0.55
 -10   4   0    4.45    0.50
  10   4   0    4.82    0.37
  10   4   0    4.75    0.75
 -12  -4   0    1.40    0.45
  12  -4   0    0.13    0.39
 -12  -4   0    1.02    0.28
  12   4   0    1.55    0.58
 -12   4   0    1.57    0.41
 -12   4   0    1.55    0.41
 -12   4   0    1.02    0.38
  12   4   0    0.94    0.26
 -14  -4   0   22.60    1.07
 -14  -4   0   21.57    0.84
  14  -4   0   22.75    1.26
  14   4   0   21.49    0.93
 -14   4   0   21.40    1.03
 -14   4   0   20.98    1.03
  14   4   0   22.65    1.51
 -14   4   0   22.65    1.06
 -16  -4   0   20.04    1.06
  16  -4   0   16.24    1.16
 -16  -4   0   18.40    0.78
 -16   4   0   18.74    0.98
 -16   4   0   17.13    0.93
  16   4   0   17.42    1.39
 -16   4   0   16.05    0.95
  16   4   0   17.20    0.88
  18  -4   0    5.24    0.87
 -18  -4   0    4.56    0.74
 -18  -4   0    5.05    0.46
  18   4   0    3.34    0.90
  18   4   0    5.08    0.53
 -18   4   0    5.04    0.59
 -18   4   0    4.51    0.53
 -18   4   0    4.69    0.63
 -20  -4   0    5.38    0.76
  20  -4   0    6.38    0.91
  20   4   0    6.70    1.19
 -20   4   0    5.52    0.66
 -20   4   0    5.65    0.68
 -20   4   0    6.67    0.62
 -22  -4   0    4.56    0.81
 -22  -4   0    5.28    0.77
  22  -4   0    3.68    0.87
 -22   4   0    4.23    0.60
 -22   4   0    5.89    0.74
  22   4   0    6.16    1.19
 -24  -4   0    3.15    0.79
 -24  -4   0    1.62    0.66
  24  -4   0    2.96    0.85
 -24   4   0    2.35    0.61
  24   4   0    3.45    1.00
 -24   4   0    4.09    0.70
 -26  -4   0    8.24    1.01
  26  -4   0    6.19    1.16
 -26  -4   0    7.28    0.95
 -26   4   0    7.23    0.83
  26   4   0    8.08    1.24
 -26   4   0    6.80    0.81
  28  -4   0    3.47    0.95
 -28  -4   0    2.63    0.76
  28   4   0    5.34    1.24
 -28   4   0    3.30    0.72
 -28   4   0    3.80    0.77
 -30  -4   0    3.08    0.85
  30  -4   0    2.11    0.82
 -30   4   0    3.00    0.75
  30   4   0    6.06    1.36
 -30   4   0    1.90    0.59
  32  -4   0   -0.31    0.46
 -32  -4   0    0.39    0.51
 -32   4   0    1.14    0.60
 -32   4   0    0.06    0.49
  34  -4   0    1.36    0.74
 -34  -4   0    1.92    0.79
 -34   4   0    0.87    0.58
  -1  -5   0   37.18    1.08
   1  -5   0   34.21    1.20
   1  -5   0   37.09    1.16
  -1  -5   0   34.40    1.17
   1   5   0   34.62    1.41
  -1   5   0   35.66    1.53
   1   5   0   33.78    1.60
  -1   5   0   34.53    1.40
  -1   5   0   36.96    1.60
   1   5   0   33.07    1.54
  -3  -5   0    3.55    0.45
   3  -5   0    3.24    0.47
  -3   5   0    4.10    0.74
   3   5   0    4.67    0.82
   3   5   0    3.48    0.53
  -3   5   0    3.57    0.64
   3   5   0    3.79    0.61
  -3   5   0    3.66    0.52
  -5  -5   0    5.62    0.50
   5  -5   0    5.77    0.56
   5   5   0    5.47    0.64
  -5   5   0    5.33    0.57
  -5   5   0    4.69    0.58
   5   5   0    4.93    0.88
  -5   5   0    5.64    0.63
  -7  -5   0   43.36    1.33
   7  -5   0   43.51    1.55
  -7   5   0   45.19    1.64
  -7   5   0   43.97    1.72
   7   5   0   42.03    2.04
  -7   5   0   45.08    1.55
  -9  -5   0    7.45    0.53
   9  -5   0    6.38    0.67
  -9   5   0    7.57    0.69
   9   5   0    7.29    0.92
  -9   5   0    7.88    0.70
  11  -5   0    9.88    0.84
 -11  -5   0   10.51    0.59
  11   5   0    8.85    1.02
 -11   5   0    9.24    0.75
 -11   5   0    8.73    0.73
 -13  -5   0    4.69    0.66
 -13  -5   0    4.71    0.44
  13  -5   0    5.45    0.75
 -13   5   0    4.51    0.57
  13   5   0    5.30    1.07
 -13   5   0    4.82    0.60
 -15  -5   0    1.22    0.51
 -15  -5   0    1.34    0.35
  15  -5   0    0.32    0.48
  15   5   0    1.46    0.74
 -15   5   0    0.77    0.38
 -15   5   0    0.85    0.45
 -15   5   0    0.25    0.35
  17  -5   0    1.56    0.58
 -17  -5   0    2.46    0.63
 -17   5   0    3.15    0.62
  17   5   0    3.70    0.97
 -17   5   0    2.76    0.60
 -17   5   0    2.21    0.54
 -19  -5   0    4.98    0.74
  19  -5   0    4.64    0.90
  19   5   0    4.65    1.09
 -19   5   0    3.42    0.65
 -19   5   0    3.69    0.67
 -19   5   0    5.40    0.68
  21  -5   0    0.46    0.57
 -21  -5   0   -0.96    0.41
 -21   5   0    1.17    0.46
 -21   5   0    0.00    0.38
  21   5   0    0.09    0.62
  23  -5   0    1.42    0.66
 -23  -5   0    0.13    0.59
 -23  -5   0    1.22    0.65
 -23   5   0    0.90    0.50
 -23   5   0    0.30    0.41
  23   5   0    0.69    0.82
 -25  -5   0    3.30    0.84
  25  -5   0    2.86    0.89
 -25  -5   0    3.30    0.85
 -25   5   0    1.53    0.60
 -25   5   0    1.57    0.61
  25   5   0    2.26    0.93
 -27  -5   0    5.62    1.06
 -27  -5   0    5.31    1.06
  27  -5   0    6.79    1.23
  27   5   0    4.71    1.18
 -27   5   0    5.47    0.78
  29  -5   0    1.16    0.73
 -29  -5   0    0.88    0.56
  29   5   0    0.39    0.70
 -29   5   0    1.26    0.58
  31  -5   0    1.19    0.74
 -31  -5   0    1.41    0.65
  31   5   0    0.05    0.80
 -31   5   0    1.29    0.64
 -33  -5   0    0.46    0.62
  33   5   0    1.40    0.96
 -33   5   0    0.48    0.58
   0  -6   0    3.94    0.48
   0   6   0    4.60    0.86
   0   6   0    3.87    0.73
   0   6   0    3.60    0.56
   2  -6   0    1.83    0.42
  -2  -6   0    2.68    0.46
  -2   6   0    2.53    0.59
   2   6   0    2.96    0.63
  -2   6   0    2.63    0.63
  -2   6   0    3.07    0.73
   2   6   0    2.98    0.73
   2   6   0    1.90    0.64
   4  -6   0    3.79    0.56
  -4  -6   0    3.35    0.46
  -4   6   0    4.01    0.61
  -4   6   0    2.95    0.62
  -4   6   0    3.45    0.73
   4   6   0    2.13    0.72
   4   6   0    4.14    0.72
   6  -6   0   16.24    0.92
  -6  -6   0   15.02    0.79
  -6   6   0   19.03    1.18
  -6   6   0   17.48    1.02
   6   6   0   17.78    1.38
   6   6   0   16.90    1.12
  -6   6   0   15.30    1.02
  -8  -6   0    9.47    0.63
   8  -6   0    7.86    0.76
   8   6   0    7.05    1.04
  -8   6   0    6.90    0.72
  -8   6   0    8.18    0.81
  10  -6   0    6.92    0.76
 -10  -6   0    6.81    0.56
  10   6   0    8.14    1.33
 -10   6   0    5.11    0.71
 -10   6   0    5.28    0.68
  12  -6   0    1.25    0.49
 -12  -6   0    2.13    0.43
 -12   6   0    1.70    0.52
  12   6   0    4.35    1.00
 -12   6   0    2.52    0.61
 -14  -6   0    5.98    0.74
 -14  -6   0    5.98    0.54
  14  -6   0    6.23    0.81
 -14   6   0    4.01    0.73
 -14   6   0    5.97    0.75
  14   6   0    7.45    1.31
  16  -6   0    2.39    0.68
 -16  -6   0    2.30    0.66
  16   6   0    1.26    0.77
 -16   6   0    2.05    0.61
 -16   6   0    1.41    0.56
 -18  -6   0   16.12    1.18
  18  -6   0   16.20    1.33
 -18   6   0   17.89    1.19
  18   6   0   15.21    1.61
 -18   6   0   16.67    1.16
  20  -6   0   10.87    1.21
 -20  -6   0   13.63    1.17
  20   6   0   13.11    1.54
 -20   6   0   12.65    1.06
 -22  -6   0    3.53    0.86
  22  -6   0    4.39    0.97
 -22   6   0    2.36    0.69
  22   6   0    4.41    1.22
 -24  -6   0    0.33    0.65
 -24  -6   0    1.34    0.80
  24  -6   0    0.69    0.60
  24   6   0    0.48    0.74
 -24   6   0    0.96    0.55
 -26  -6   0    7.30    1.06
 -26  -6   0    4.51    1.02
  26  -6   0    7.32    1.18
  26   6   0    7.44    1.57
 -26   6   0    4.09    0.87
  28  -6   0    0.61    0.63
 -28  -6   0    0.31    0.78
 -28  -6   0    1.02    0.70
 -28   6   0    0.87    0.61
  28   6   0    1.08    0.89
 -30  -6   0    0.46    0.54
  30  -6   0    1.62    0.79
 -30   6   0    0.19    0.55
  30   6   0    2.14    1.11
  -1  -7   0   11.42    0.79
   1  -7   0   11.33    0.78
  -1   7   0    9.13    0.91
   1   7   0   12.40    1.01
  -1   7   0   11.40    1.09
  -1   7   0   12.56    1.12
   1   7   0   13.13    1.18
   3  -7   0    0.66    0.41
  -3  -7   0    0.85    0.36
  -3   7   0    0.48    0.59
   3   7   0   -0.09    0.44
  -3   7   0    0.13    0.37
  -3   7   0    1.05    0.51
   3   7   0    0.14    0.42
   5  -7   0    1.33    0.45
  -5  -7   0    1.01    0.39
  -5   7   0    1.76    0.69
  -5   7   0    2.25    0.61
   5   7   0    1.10    0.57
   5   7   0    1.94    0.78
  -7  -7   0    4.19    0.54
   7  -7   0    4.22    0.69
  -7   7   0    3.75    0.77
   7   7   0    3.75    0.88
  -7   7   0    4.48    0.89
  -9  -7   0    0.45    0.37
  -9   7   0    0.86    0.52
   9   7   0    0.89    0.65
  -9   7   0    1.03    0.58
 -11  -7   0    1.93    0.47
 -11   7   0    2.46    0.76
  11   7   0    2.11    0.89
 -11   7   0    3.76    0.76
 -13   7   0    5.95    0.82
  13   7   0    4.91    1.19
 -13   7   0    5.11    0.96
  15  -7   0    4.74    0.87
 -15  -7   0    3.59    0.83
 -15   7   0    4.44    0.95
  15   7   0    7.61    1.48
 -15   7   0    4.86    0.88
  17  -7   0    1.18    0.60
 -17  -7   0    1.86    0.71
  17   7   0    0.85    0.73
 -17   7   0    2.35    0.70
 -17   7   0    0.85    0.58
  19  -7   0    1.56    0.69
 -19  -7   0    0.62    0.65
 -19   7   0    0.79    0.54
  19   7   0    2.46    0.98
  21  -7   0    0.13    0.60
 -21  -7   0    0.91    0.64
 -21   7   0    1.21    0.61
  21   7   0    0.76    0.77
  23  -7   0    0.50    0.65
 -23  -7   0    1.05    0.72
  23   7   0    2.04    1.04
 -23   7   0    0.68    0.57
 -25  -7   0    1.05    0.79
 -25  -7   0    1.65    0.81
  25  -7   0    1.55    0.75
 -25   7   0    1.13    0.57
  25   7   0    0.72    0.84
 -27  -7   0    1.83    0.90
 -27  -7   0    1.08    0.72
  27  -7   0   -0.09    0.56
 -27   7   0   -0.01    0.55
  27   7   0    1.97    1.03
   0  -8   0    0.32    0.43
   0   8   0    1.47    0.65
   0   8   0    1.09    0.65
  -2  -8   0    0.83    0.44
   2  -8   0    1.56    0.51
  -2   8   0    2.46    0.73
   2   8   0    1.66    0.73
   2   8   0    2.29    0.74
   4  -8   0    1.73    0.53
  -4  -8   0    0.73    0.41
  -4   8   0    2.76    0.84
  -4   8   0    1.87    0.68
   4   8   0    1.42    0.75
   4   8   0    1.89    0.68
   6  -8   0    2.99    0.65
  -6  -8   0    4.49    0.61
   6   8   0    3.17    0.93
  -6   8   0    3.79    0.96
  -6   8   0    2.38    0.74
   8  -8   0    6.83    0.78
  -8  -8   0    6.78    0.70
  -8   8   0    6.49    1.18
  -8   8   0    5.48    0.82
   8   8   0    7.18    1.15
  10  -8   0    1.07    0.50
 -10   8   0    1.00    0.57
  10   8   0    0.93    0.76
 -10   8   0    0.57    0.63
  12  -8   0   18.56    1.19
  12   8   0   17.36    1.75
 -12   8   0   14.82    1.35
 -12   8   0   18.29    1.36
 -14  -8   0    9.86    1.03
 -14   8   0    7.55    1.03
  14   8   0   10.71    1.44
 -14   8   0    9.07    1.05
 -16  -8   0    1.30    0.71
 -16   8   0    1.09    0.62
  16   8   0    3.48    1.12
 -18  -8   0    1.23    0.70
  18   8   0    1.50    0.95
 -18   8   0    0.49    0.56
 -20  -8   0    2.19    0.81
  20   8   0    5.33    1.43
 -20   8   0    2.09    0.75
 -22  -8   0    1.14    0.70
 -22   8   0    1.47    0.75
  22   8   0    0.65    0.89
 -24  -8   0    1.39    0.77
 -24  -8   0    1.57    0.76
 -24   8   0    1.03    0.62
  -1  -9   0    2.81    0.62
   1  -9   0    3.88    0.68
  -1   9   0    2.90    0.88
   1   9   0    4.60    1.04
   3  -9   0    0.21    0.42
  -3  -9   0    1.76    0.53
   3   9   0    1.50    0.73
  -3   9   0    1.34    0.69
   5  -9   0    4.27    0.76
  -5  -9   0    4.79    0.69
  -5   9   0    4.48    0.98
   5   9   0    5.99    1.32
  -7  -9   0    3.58    0.67
   7  -9   0    5.09    0.76
   7   9   0    5.56    1.27
  -7   9   0    5.98    1.09
   9  -9   0   -0.27    0.40
  -9   9   0   -0.05    0.60
   9   9   0    0.68    0.79
  -9   9   0    0.34    0.50
  11  -9   0    6.86    0.89
  11   9   0    8.50    1.38
 -11   9   0    8.55    1.13
 -11   9   0    7.77    1.39
 -13  -9   0    1.97    0.72
  13  -9   0    2.14    0.69
 -13   9   0    1.74    0.84
  13   9   0    2.10    0.98
 -13   9   0    1.45    0.73
 -15  -9   0    0.04    0.56
  15  -9   0    0.47    0.54
 -15   9   0    0.56    0.56
  15   9   0    1.06    0.92
 -17  -9   0    1.19    0.72
  17  -9   0    0.35    0.47
 -17   9   0    0.11    0.54
  17   9   0    2.00    0.99
  19  -9   0    0.38    0.54
 -19  -9   0    1.20    0.81
 -19   9   0   -0.14    0.54
  19   9   0   -0.42    0.75
   0 -10   0    1.44    0.54
   0  10   0    1.65    0.84
  -2 -10   0    0.70    0.48
   2 -10   0    0.92    0.49
  -2  10   0    1.45    0.82
   4 -10   0    1.31    0.58
  -4  10   0    0.54    0.66
   6 -10   0    0.46    0.50
  -6  10   0    0.20    0.66
   8 -10   0    1.81    0.63
   8  10   0    2.43    1.07
  -8  10   0    2.91    0.99
  10 -10   0    0.14    0.52
 -10  10   0   -0.08    0.58
  10  10   0    1.08    0.91
  12  10   0    0.26    0.83
  36   0  -1    0.45    0.57
 -36   0   1    1.00    0.58
  34   0  -1    0.50    0.51
 -34   0   1    0.66    0.57
 -32   0   1   26.96    1.62
  32   0  -1   24.73    1.88
 -30   0   1    6.37    0.88
  30   0  -1    7.35    1.05
 -28   0   1    0.24    0.44
  28   0  -1    0.27    0.50
  26   0  -1    9.69    1.06
 -26   0   1    9.18    0.85
 -26   0   1    8.38    0.81
 -24   0   1   92.74    2.49
 -24   0   1   92.71    2.81
  24   0  -1   89.18    3.27
 -24   0   1   90.65    2.88
  22   0  -1   15.14    0.95
 -22   0   1   12.96    0.74
 -22   0   1   14.25    0.91
  22   0  -1   11.73    1.05
 -22   0   1   13.67    0.92
  20   0  -1    3.17    0.65
 -20   0   1    3.70    0.62
 -20   0   1    1.58    0.47
  20   0  -1    3.38    0.59
 -20   0   1    2.84    0.39
  18   0  -1    2.61    0.51
 -18   0   1    1.57    0.47
 -18   0   1    2.00    0.34
 -18   0   1    2.31    0.49
  18   0  -1    1.48    0.52
 -16   0   1    2.81    0.50
  16   0  -1    1.61    0.51
 -16   0   1    2.00    0.42
  16   0  -1    2.51    0.46
 -16   0   1    1.85    0.31
 -14   0   1    3.84    0.32
 -14   0   1    3.56    0.46
  14   0  -1    3.87    0.44
 -14   0   1    3.88    0.45
  14   0  -1    3.45    0.53
 -12   0   1   31.65    1.10
  12   0  -1   30.56    1.24
  12   0  -1   31.86    1.16
 -12   0   1   31.29    0.93
 -12   0   1   33.54    1.11
 -10   0   1    0.84    0.19
  10   0  -1    1.09    0.29
 -10   0   1    1.08    0.28
  10   0  -1    0.88    0.30
 -10   0   1    0.82    0.26
   8   0  -1    9.63    0.55
  -8   0   1    9.21    0.37
   8   0  -1    8.91    0.49
  -8   0   1    8.07    0.44
  -8   0   1    8.31    0.45
  -6   0   1    7.23    0.40
   6   0  -1    7.71    0.45
  -6   0   1    7.45    0.39
  -6   0   1    7.36    0.29
   6   0  -1    7.76    0.42
  -4   0   1  267.51    5.97
  -4   0   1  273.62    5.49
   4   0  -1  270.06    6.33
  -4   0   1  280.60    5.77
   4   0  -1  269.90    6.11
  -2   0   1    0.78    0.12
   2   0  -1    0.67    0.12
  -2   0   1    0.63    0.10
  -2   0   1    0.34    0.07
   2   0  -1    0.65    0.13
   0   0  -1   -0.05    0.01
   0   0   1   -0.07    0.01
   2   0   1  130.39    3.03
  -2   0  -1  131.83    2.66
  -2   0  -1  123.09    2.71
  -4   0  -1  303.90    6.50
  -4   0  -1  316.49    6.31
  -4   0  -1  303.38    6.77
   4   0   1  313.99    7.21
   4   0   1  314.01    6.90
   6   0   1  267.40    6.07
   6   0   1  270.39    6.32
  -6   0  -1  267.18    5.51
  -6   0  -1  262.67    5.85
  -6   0  -1  269.10    5.71
   8   0   1    2.07    0.33
  -8   0  -1    2.60    0.27
  -8   0  -1    3.23    0.26
   8   0   1    2.40    0.35
  -8   0  -1    2.43    0.23
 -10   0  -1    0.45    0.18
  10   0   1    0.48    0.25
 -10   0  -1    0.85    0.25
  10   0   1    0.82    0.29
 -10   0  -1    0.59    0.22
 -12   0  -1    3.83    0.34
  12   0   1    4.73    0.52
  12   0   1    4.81    0.46
 -12   0  -1    4.56    0.40
 -12   0  -1    4.79    0.39
  14   0   1    7.87    0.59
  14   0   1    8.00    0.69
 -14   0  -1    7.89    0.51
 -14   0  -1    7.87    0.56
 -14   0  -1    7.73    0.46
  16   0   1    0.90    0.38
 -16   0  -1    1.10    0.29
  16   0   1    0.69    0.39
 -16   0  -1    1.12    0.37
 -16   0  -1    0.68    0.37
 -18   0  -1    0.62    0.29
 -18   0  -1    0.08    0.31
 -18   0  -1   -0.29    0.29
  18   0   1   -0.10    0.31
  18   0   1    0.25    0.39
 -20   0  -1   15.57    0.91
  20   0   1   15.52    1.12
  20   0   1   17.10    1.01
 -20   0  -1   18.49    0.89
 -20   0  -1   17.68    0.84
  22   0   1   11.61    1.04
 -22   0  -1   11.83    0.76
  22   0   1   11.06    0.86
 -22   0  -1   11.48    0.72
 -22   0  -1   10.40    0.80
 -24   0  -1    0.73    0.33
 -24   0  -1    0.31    0.38
  24   0   1    0.43    0.52
 -26   0  -1    0.99    0.47
 -26   0  -1    0.66    0.36
  26   0   1    0.65    0.53
 -28   0  -1    1.80    0.58
  28   0   1    1.32    0.62
  30   0   1   -0.08    0.47
 -30   0  -1    0.38    0.48
 -32   0  -1    5.74    1.02
  32   0   1    4.10    0.96
 -34   0  -1    2.13    0.72
  34   0   1    0.69    0.65
 -36   0  -1    0.60    0.54
  36   0   1    2.36    0.86
 -37  -1   1    0.51    0.62
  37  -1  -1    0.55    0.71
  37   1  -1    0.87    0.66
 -37   1   1    0.85    0.61
 -35  -1   1    1.16    0.63
  35  -1  -1    0.91    0.65
 -35   1   1    0.28    0.44
  35   1  -1    0.22    0.53
  33  -1  -1    1.51    0.70
 -33  -1   1    1.48    0.64
 -33   1   1    1.26    0.61
  33   1  -1    0.91    0.66
 -31  -1   1    0.75    0.56
  31  -1  -1    1.40    0.73
  31   1  -1    2.67    0.77
 -31   1   1    1.87    0.67
  29  -1  -1    4.20    0.95
 -29  -1   1    5.55    0.81
 -29   1   1    6.13    0.81
  29   1  -1    6.14    0.97
  27  -1  -1    7.89    1.07
 -27  -1   1    8.48    0.90
  27   1  -1   10.63    1.09
 -27   1   1    8.48    0.88
 -27   1   1   10.13    0.78
  25  -1  -1    4.74    0.92
 -25  -1   1    5.58    0.71
 -25  -1   1    6.40    0.76
 -25   1   1    6.38    0.62
  25   1  -1    5.85    0.81
 -25   1   1    7.86    0.81
  25   1  -1    7.03    0.90
 -25   1   1    4.90    0.60
  23  -1  -1   12.71    1.15
 -23  -1   1   13.64    0.99
 -23  -1   1   16.76    1.03
 -23  -1   1   14.62    0.75
 -23   1   1   15.89    0.93
  23   1  -1   15.93    1.14
  23   1  -1   15.28    1.15
 -23   1   1   15.06    0.99
 -23   1   1   14.59    0.83
  21  -1  -1   32.14    1.68
 -21  -1   1   33.82    1.13
 -21  -1   1   32.55    1.41
 -21  -1   1   30.14    1.40
 -21   1   1   30.87    1.36
  21   1  -1   30.34    1.56
 -21   1   1   33.52    1.32
 -21   1   1   31.20    1.20
  21   1  -1   34.25    1.60
 -19  -1   1   22.47    1.10
 -19  -1   1   20.51    1.08
  19  -1  -1   20.61    1.27
 -19  -1   1   20.33    0.81
 -19   1   1   19.70    0.96
 -19   1   1   19.48    0.88
  19   1  -1   22.22    1.24
 -19   1   1   21.24    1.04
  19   1  -1   21.01    1.20
  17  -1  -1   15.51    0.69
 -17  -1   1   13.12    0.83
  17  -1  -1   14.76    1.04
 -17  -1   1   15.07    0.65
 -17  -1   1   14.58    0.89
 -17   1   1   15.76    0.83
  17   1  -1   13.64    0.93
  17   1  -1   14.58    0.96
 -17   1   1   15.42    0.73
 -17   1   1   13.71    0.80
 -15  -1   1   14.56    0.59
  15  -1  -1   13.88    0.94
  15  -1  -1   15.49    0.64
 -15  -1   1   12.75    0.77
 -15  -1   1   14.30    0.84
 -15   1   1   13.25    0.73
 -15   1   1   13.39    0.65
 -15   1   1   14.44    0.74
  15   1  -1   13.94    0.90
  15   1  -1   12.81    0.84
 -13  -1   1    6.22    0.50
  13  -1  -1    4.72    0.59
 -13  -1   1    5.35    0.53
 -13  -1   1    5.00    0.32
  13  -1  -1    5.36    0.35
  13   1  -1    6.03    0.58
 -13   1   1    5.18    0.44
 -13   1   1    5.15    0.45
  13   1  -1    4.83    0.51
 -13   1   1    4.86    0.39
  11  -1  -1   32.97    1.30
 -11  -1   1   34.30    1.14
 -11  -1   1   36.90    0.95
  11  -1  -1   36.04    1.02
 -11  -1   1   35.71    1.16
 -11   1   1   35.82    1.12
 -11   1   1   33.45    1.11
  11   1  -1   35.36    1.36
 -11   1   1   35.14    1.04
  11   1  -1   34.68    1.25
  -9  -1   1    1.21    0.18
   9  -1  -1    1.16    0.30
  -9  -1   1    1.58    0.31
   9  -1  -1    1.21    0.17
   9   1  -1    1.54    0.37
  -9   1   1    1.80    0.30
  -9   1   1    1.67    0.25
  -9   1   1    1.34    0.29
   9   1  -1    0.55    0.23
  -7  -1   1  144.13    3.29
  -7  -1   1  149.42    3.05
   7  -1  -1  144.23    3.57
  -7   1   1  146.45    3.30
   7   1  -1  144.73    3.50
  -7   1   1  147.13    3.16
   7   1  -1  141.54    3.77
  -7   1   1  148.28    3.40
  -5  -1   1  345.94    7.36
   5  -1  -1  344.01    7.82
  -5  -1   1  353.44    7.00
  -5   1   1  353.06    7.42
  -5   1   1  356.49    7.70
   5   1  -1  337.49    8.29
   5   1  -1  349.81    7.80
  -3  -1   1  219.12    4.41
   3  -1  -1  217.79    4.92
  -3   1   1  211.44    4.47
  -3   1   1  219.39    4.98
  -3   1   1  214.74    4.82
   3   1  -1  212.04    5.22
  -3   1   1  221.77    4.64
   3   1  -1  220.05    4.87
   1  -1  -1   96.06    2.18
   1   1  -1   95.57    2.21
   1   1  -1   94.41    2.41
  -1   1   1   98.61    2.34
  -1   1   1   95.77    2.13
  -1   1   1   95.41    2.22
   1   1  -1   93.52    2.14
  -1  -1  -1  777.29   15.81
  -1   1  -1  815.60   17.87
  -1   1  -1  791.70   16.46
  -1   1  -1  753.37   17.21
   1   1   1  776.20   16.46
  -1   1  -1  785.61   16.19
   1   1   1  797.15   17.94
   1   1   1  772.26   17.06
  -1   1  -1  778.96   16.88
  -3  -1  -1   50.75    1.15
  -3   1  -1   50.04    1.21
   3   1   1   48.79    1.30
  -3   1  -1   48.40    1.18
   3   1   1   49.09    1.18
   3   1   1   50.45    1.46
  -3   1  -1   50.11    1.18
  -5  -1  -1   27.41    0.70
  -5  -1  -1   25.68    0.74
   5  -1   1   26.24    0.87
   5  -1   1   27.32    0.70
   5   1   1   27.11    1.01
  -5   1  -1   28.55    0.80
   5   1   1   28.59    0.82
  -5   1  -1   28.00    0.78
  -5   1  -1   27.28    0.76
  -7  -1  -1   17.39    0.55
   7  -1   1   15.87    0.70
  -7  -1  -1   16.50    0.61
   7  -1   1   18.34    0.54
  -7   1  -1   18.70    0.62
   7   1   1   17.13    0.67
  -7   1  -1   17.81    0.57
   7   1   1   18.35    0.83
  -7   1  -1   16.55    0.61
   9  -1   1   32.33    1.16
   9  -1   1   33.11    0.94
  -9  -1  -1   33.16    0.91
  -9  -1  -1   33.48    1.01
  -9   1  -1   31.80    0.96
   9   1   1   31.21    1.07
   9   1   1   32.72    1.24
  -9   1  -1   31.92    0.92
 -11  -1  -1   36.14    1.14
  11  -1   1   35.10    1.06
 -11  -1  -1   37.05    1.02
  11  -1   1   34.59    1.31
  11   1   1   33.79    1.21
 -11   1  -1   35.01    1.07
 -11   1  -1   35.49    1.03
  11   1   1   34.23    1.34
 -11   1  -1   33.58    1.07
 -13  -1  -1    8.50    0.57
 -13  -1  -1    8.90    0.53
  13  -1   1    8.15    0.68
  13  -1   1    7.88    0.46
 -13  -1  -1    8.23    0.44
  13   1   1    8.26    0.63
  13   1   1    8.41    0.67
 -13   1  -1    8.03    0.50
 -13   1  -1    8.52    0.52
 -13   1  -1    8.39    0.47
 -15  -1  -1   21.52    0.92
  15  -1   1   21.18    0.84
 -15  -1  -1   21.61    0.97
 -15  -1  -1   21.29    0.79
  15  -1   1   20.37    1.12
  15   1   1   20.71    1.11
 -15   1  -1   19.94    0.80
 -15   1  -1   20.85    0.89
  15   1   1   22.03    1.07
 -15   1  -1   20.25    0.84
  17  -1   1    2.69    0.42
 -17  -1  -1    2.62    0.53
  17  -1   1    1.90    0.52
 -17  -1  -1    2.67    0.53
 -17  -1  -1    2.55    0.38
 -17   1  -1    3.14    0.46
 -17   1  -1    2.84    0.46
  17   1   1    3.73    0.64
  17   1   1    3.85    0.70
 -17   1  -1    2.29    0.41
 -19  -1  -1    2.69    0.41
 -19  -1  -1    2.41    0.51
  19  -1   1    2.92    0.67
 -19  -1  -1    3.12    0.54
 -19   1  -1    3.17    0.48
  19   1   1    2.12    0.58
  19   1   1    4.00    0.74
 -19   1  -1    3.11    0.53
 -19   1  -1    2.66    0.47
  21  -1   1   28.64    1.58
 -21  -1  -1   27.57    1.31
 -21  -1  -1   31.73    1.30
 -21  -1  -1   30.50    1.13
 -21   1  -1   29.55    1.16
 -21   1  -1   30.80    1.31
  21   1   1   32.17    1.58
 -21   1  -1   28.23    1.18
  21   1   1   31.63    1.56
 -23  -1  -1    2.30    0.58
 -23  -1  -1    3.03    0.50
  23  -1   1    3.29    0.75
 -23  -1  -1    2.99    0.60
  23   1   1    2.05    0.62
 -23   1  -1    2.12    0.48
 -23   1  -1    1.98    0.51
  23   1   1    2.71    0.66
 -25  -1  -1    1.21    0.37
  25  -1   1    2.76    0.78
 -25  -1  -1    1.77    0.55
 -25   1  -1    2.91    0.63
 -25   1  -1    1.33    0.44
  25   1   1    1.83    0.65
  25   1   1    2.39    0.66
  27  -1   1    9.57    1.15
 -27  -1  -1    8.73    0.89
 -27   1  -1    6.82    0.79
 -27   1  -1    7.46    0.74
  27   1   1    7.08    0.96
  29  -1   1    7.04    1.07
 -29  -1  -1    6.17    0.84
 -29   1  -1    7.84    0.83
  29   1   1    7.23    0.99
 -29   1  -1    9.39    0.85
  31  -1   1   -0.03    0.50
 -31  -1  -1    0.92    0.61
 -31   1  -1    0.67    0.48
  31   1   1    2.03    0.72
  33  -1   1    4.19    1.02
 -33  -1  -1    5.73    0.88
  33   1   1    5.64    1.11
 -33   1  -1    5.31    0.80
 -35  -1  -1    7.86    1.02
  35  -1   1   11.35    1.42
 -35   1  -1    5.70    0.86
  35   1   1    6.71    1.26
  37  -1   1    0.52    0.72
  37   1   1    2.02    0.74
 -36  -2   1    2.22    0.78
  36  -2  -1    0.57    0.67
 -36   2   1    2.22    0.70
  34  -2  -1    1.96    0.82
 -34  -2   1    2.22    0.71
  34   2  -1    2.43    0.79
 -34   2   1    1.55    0.65
  32  -2  -1    0.22    0.52
 -32  -2   1    1.73    0.69
  32   2  -1    0.67    0.56
 -32   2   1    0.59    0.55
  30  -2  -1    7.71    1.10
 -30  -2   1    3.43    0.79
 -30   2   1    7.44    0.88
  30   2  -1    5.82    0.93
 -28  -2   1    1.55    0.64
  28  -2  -1    1.08    0.66
 -28   2   1    1.09    0.45
  28   2  -1    0.93    0.69
 -28   2   1    0.84    0.48
  28   2  -1    2.50    0.73
 -26  -2   1    4.49    0.87
 -26  -2   1    4.46    0.81
  26  -2  -1    4.72    0.96
  26   2  -1    5.45    0.77
  26   2  -1    5.54    0.90
 -26   2   1    5.45    0.65
 -26   2   1    3.93    0.73
 -24  -2   1    3.42    0.69
  24  -2  -1    5.15    0.96
 -24  -2   1    4.24    0.69
  24   2  -1    3.57    0.73
 -24   2   1    4.11    0.64
  24   2  -1    3.94    0.86
 -24   2   1    4.65    0.58
 -24   2   1    4.08    0.70
  22  -2  -1    5.44    0.96
 -22  -2   1    4.83    0.70
 -22  -2   1    4.37    0.68
 -22   2   1    3.30    0.53
  22   2  -1    3.41    0.67
  22   2  -1    3.76    0.84
 -22   2   1    3.94    0.56
 -22   2   1    3.44    0.50
 -20  -2   1    6.88    0.48
 -20  -2   1    4.92    0.70
 -20  -2   1    6.61    0.73
  20  -2  -1    6.16    0.83
  20   2  -1    6.89    0.72
 -20   2   1    6.04    0.63
 -20   2   1    7.13    0.60
  20   2  -1    6.64    0.83
 -20   2   1    7.03    0.61
 -18  -2   1   38.51    1.52
 -18  -2   1   42.41    1.21
  18  -2  -1   40.32    1.80
 -18  -2   1   40.13    1.52
 -18   2   1   41.11    1.43
 -18   2   1   39.25    1.47
 -18   2   1   41.00    1.41
  18   2  -1   41.15    1.88
  18   2  -1   40.67    1.64
  16  -2  -1    7.53    0.81
 -16  -2   1    8.21    0.45
 -16  -2   1    9.41    0.71
 -16  -2   1    8.07    0.74
 -16   2   1    7.61    0.57
 -16   2   1    8.21    0.59
  16   2  -1    7.77    0.83
  16   2  -1    7.93    0.69
 -16   2   1    8.61    0.63
 -14  -2   1    1.92    0.25
  14  -2  -1    1.23    0.46
 -14  -2   1    1.78    0.47
 -14   2   1    1.71    0.34
 -14   2   1    2.09    0.41
 -14   2   1    1.69    0.37
  14   2  -1    2.16    0.57
  14   2  -1    2.34    0.44
  12  -2  -1   25.66    1.18
 -12  -2   1   27.06    0.78
 -12  -2   1   25.58    0.99
  12   2  -1   27.04    1.06
 -12   2   1   24.18    0.93
  12   2  -1   26.22    1.30
 -12   2   1   26.32    0.97
 -12   2   1   27.11    0.99
 -10  -2   1   57.40    1.62
 -10  -2   1   60.60    1.39
  10  -2  -1   53.64    1.81
  10   2  -1   59.56    1.73
 -10   2   1   58.59    1.65
 -10   2   1   57.01    1.58
 -10   2   1   57.16    1.63
  10   2  -1   57.75    2.05
  -8  -2   1  311.20    6.34
   8  -2  -1  303.84    7.20
  -8  -2   1  313.51    6.73
   8   2  -1  315.48    7.10
   8   2  -1  301.76    7.74
  -8   2   1  314.61    6.80
  -8   2   1  310.26    7.01
  -8   2   1  307.48    6.56
   6  -2  -1    7.54    0.50
  -6  -2   1    7.55    0.31
  -6   2   1    8.68    0.47
  -6   2   1    8.31    0.32
   6   2  -1    7.73    0.64
   6   2  -1    8.33    0.44
  -6   2   1    8.24    0.44
  -6   2   1    8.58    0.45
   4  -2  -1   31.27    0.99
  -4  -2   1   32.08    0.80
  -4   2   1   32.80    0.95
  -4   2   1   31.10    0.92
   4   2  -1   31.88    1.22
  -4   2   1   32.50    0.96
   4   2  -1   32.46    0.92
  -4   2   1   30.76    0.99
   2  -2  -1    4.40    0.31
  -2   2   1    5.25    0.38
  -2   2   1    4.38    0.34
   2   2  -1    4.69    0.28
  -2   2   1    4.64    0.34
   2   2  -1    4.52    0.40
   2   2  -1    4.74    0.47
   2   2  -1    4.66    0.36
   0  -2  -1   37.34    0.92
   0  -2  -1   36.38    0.94
   0   2  -1   36.11    1.19
   0   2   1   37.82    1.13
   0   2  -1   35.96    1.04
   0   2   1   35.84    1.18
   0   2  -1   35.65    0.98
   0   2   1   35.10    1.04
   0   2  -1   34.29    1.10
  -2  -2  -1   42.30    1.05
  -2   2  -1   44.01    1.14
  -2   2  -1   43.00    1.26
   2   2   1   43.06    1.23
  -2   2  -1   46.31    1.32
  -2   2  -1   44.02    1.20
   2   2   1   43.28    1.43
   2   2   1   43.45    1.32
   4  -2   1    5.16    0.40
  -4  -2  -1    4.75    0.29
   4   2   1    3.84    0.36
   4   2   1    3.48    0.39
  -4   2  -1    4.70    0.33
  -4   2  -1    4.28    0.30
   4   2   1    4.50    0.22
   4   2   1    3.33    0.45
  -4   2  -1    4.28    0.34
  -4   2  -1    4.42    0.33
  -6  -2  -1  109.64    2.40
   6  -2   1  107.47    2.75
  -6   2  -1  110.89    2.55
  -6   2  -1  109.45    2.66
  -6   2  -1  111.03    2.59
   6   2   1  106.57    3.10
   6   2   1  110.92    2.60
  -8  -2  -1  170.68    3.86
  -8  -2  -1  173.45    3.67
   8  -2   1  168.41    4.20
  -8   2  -1  170.66    3.87
  -8   2  -1  170.97    3.94
   8   2   1  168.22    4.56
   8   2   1  171.00    3.99
  -8   2  -1  166.10    3.78
 -10  -2  -1   70.64    1.70
 -10  -2  -1   67.27    1.83
  10  -2   1   70.40    2.10
  10   2   1   70.87    2.34
 -10   2  -1   67.72    1.83
 -10   2  -1   70.18    1.84
 -10   2  -1   70.28    1.86
  10   2   1   69.87    1.93
 -12  -2  -1   13.09    0.69
  12  -2   1   13.10    0.84
 -12  -2  -1   13.87    0.57
 -12   2  -1   12.26    0.63
  12   2   1   13.53    0.70
 -12   2  -1   12.61    0.66
  12   2   1   12.96    0.91
 -12   2  -1   12.91    0.59
 -14  -2  -1   88.02    2.35
 -14  -2  -1   85.30    2.11
  14  -2   1   84.57    2.67
 -14   2  -1   81.74    2.22
 -14   2  -1   84.80    2.28
 -14   2  -1   84.46    2.26
  14   2   1   84.85    2.85
  14   2   1   88.12    2.48
 -16  -2  -1   57.45    1.83
 -16  -2  -1   59.72    1.60
 -16  -2  -1   55.05    1.78
  16  -2   1   56.35    2.10
 -16   2  -1   60.27    1.80
  16   2   1   59.22    2.30
 -16   2  -1   59.53    1.78
  16   2   1   56.05    1.95
 -16   2  -1   57.31    1.69
 -18  -2  -1    4.83    0.43
 -18  -2  -1    6.31    0.61
 -18  -2  -1    5.09    0.66
  18  -2   1    4.12    0.73
  18   2   1    6.78    0.67
  18   2   1    5.32    0.76
 -18   2  -1    5.49    0.55
 -18   2  -1    4.21    0.50
 -18   2  -1    4.42    0.44
  20  -2   1    5.10    0.81
 -20  -2  -1    7.45    0.53
 -20  -2  -1    7.30    0.72
 -20  -2  -1    7.22    0.71
 -20   2  -1    6.25    0.60
  20   2   1    7.55    0.74
 -20   2  -1    7.96    0.65
 -20   2  -1    7.71    0.55
  20   2   1    7.27    0.89
 -22  -2  -1    3.01    0.44
 -22  -2  -1    2.39    0.61
  22  -2   1    1.94    0.64
 -22  -2  -1    3.40    0.65
 -22   2  -1    3.37    0.50
  22   2   1    3.69    0.82
 -22   2  -1    2.11    0.49
  22   2   1    2.47    0.59
 -24  -2  -1    0.61    0.45
 -24  -2  -1    1.27    0.55
  24  -2   1    2.41    0.72
  24   2   1    1.08    0.64
  24   2   1    1.46    0.55
 -24   2  -1    1.14    0.44
 -24   2  -1    2.21    0.52
 -26  -2  -1    3.02    0.68
  26  -2   1    4.36    0.92
 -26   2  -1    3.07    0.59
  26   2   1    5.28    1.05
  26   2   1    4.01    0.80
 -26   2  -1    3.88    0.70
 -28  -2  -1    2.13    0.71
  28  -2   1    3.29    0.89
 -28   2  -1    2.70    0.61
  28   2   1    4.10    0.82
  28   2   1    2.66    0.85
 -28   2  -1    3.09    0.69
  30  -2   1    0.75    0.61
 -30  -2  -1    1.26    0.59
 -30   2  -1    0.80    0.45
  30   2   1    0.30    0.50
 -30   2  -1    1.39    0.54
 -32  -2  -1    0.83    0.52
  32  -2   1   -0.24    0.47
  32   2   1    0.70    0.54
 -32   2  -1   -0.01    0.47
  34  -2   1    1.20    0.75
 -34  -2  -1    0.63    0.56
 -34   2  -1    0.29    0.39
 -36  -2  -1    2.38    0.75
  36  -2   1    1.85    0.87
  35  -3  -1    0.43    0.67
 -35  -3   1    0.42    0.54
 -35   3   1    0.59    0.56
 -33  -3   1    1.11    0.65
  33  -3  -1    0.82    0.68
 -33   3   1    0.98    0.57
 -31  -3   1    0.50    0.55
  31  -3  -1    1.23    0.71
 -31   3   1    0.59    0.47
  29  -3  -1    1.90    0.80
 -29  -3   1    2.09    0.68
 -29   3   1    2.01    0.61
 -29   3   1    0.82    0.49
  29   3  -1    4.15    1.11
  29   3  -1    2.38    0.70
 -27  -3   1    3.25    0.83
  27  -3  -1    3.95    0.96
 -27  -3   1    4.05    0.84
 -27   3   1    3.72    0.73
 -27   3   1    3.15    0.67
  27   3  -1    4.87    0.79
  27   3  -1    3.73    0.97
 -25  -3   1    1.82    0.61
 -25  -3   1    1.91    0.68
  25  -3  -1    2.23    0.78
  25   3  -1    3.32    0.72
 -25   3   1    2.17    0.58
 -25   3   1    2.72    0.58
  25   3  -1    3.15    0.89
 -23  -3   1    1.14    0.56
 -23  -3   1    2.33    0.65
  23  -3  -1    1.20    0.62
 -23   3   1    1.19    0.43
  23   3  -1    1.87    0.55
 -23   3   1    0.79    0.42
  23   3  -1    0.82    0.60
 -23   3   1    0.24    0.35
  21  -3  -1    0.19    0.44
 -21  -3   1    0.69    0.49
 -21  -3   1    0.12    0.46
  21   3  -1    0.33    0.33
  21   3  -1    0.52    0.51
 -21   3   1    0.23    0.34
 -21   3   1    0.97    0.40
 -21   3   1    0.80    0.36
  19  -3  -1   13.42    1.10
 -19  -3   1   12.24    0.92
 -19  -3   1   13.00    0.92
 -19   3   1   12.28    0.83
 -19   3   1   16.20    0.89
  19   3  -1   14.66    0.95
 -19   3   1   15.65    0.87
  19   3  -1   16.24    1.29
 -17  -3   1   24.27    0.83
 -17  -3   1   21.13    1.09
  17  -3  -1   21.90    1.33
 -17   3   1   23.50    1.05
 -17   3   1   24.36    1.08
  17   3  -1   24.05    1.51
  17   3  -1   23.91    1.16
 -17   3   1   25.03    1.12
 -15  -3   1    9.89    0.49
  15  -3  -1   10.32    0.90
 -15  -3   1    7.43    0.69
 -15   3   1    9.34    0.65
 -15   3   1    8.54    0.64
  15   3  -1    9.48    0.96
 -15   3   1   10.14    0.67
  15   3  -1    8.85    0.66
 -13  -3   1    6.68    0.62
  13  -3  -1    6.77    0.76
 -13  -3   1    6.57    0.41
  13   3  -1    6.34    0.53
 -13   3   1    6.65    0.56
 -13   3   1    6.41    0.54
  13   3  -1    6.31    0.79
 -13   3   1    6.38    0.54
  11  -3  -1   13.91    0.88
 -11  -3   1   12.80    0.72
 -11  -3   1   13.58    0.55
 -11   3   1   14.08    0.71
 -11   3   1   12.41    0.69
  11   3  -1   12.08    0.65
 -11   3   1   13.05    0.69
  11   3  -1   11.29    0.95
   9  -3  -1    5.22    0.55
  -9  -3   1    5.52    0.34
  -9   3   1    5.36    0.45
   9   3  -1    5.58    0.69
   9   3  -1    6.13    0.43
  -9   3   1    4.91    0.44
  -9   3   1    5.93    0.48
  -7  -3   1    3.78    0.29
   7  -3  -1    3.33    0.41
  -7   3   1    3.97    0.39
  -7   3   1    3.40    0.37
  -7   3   1    4.20    0.31
  -7   3   1    4.18    0.41
   7   3  -1    3.76    0.57
   7   3  -1    3.97    0.33
   5  -3  -1   31.07    1.06
  -5  -3   1   30.95    0.86
   5   3  -1   29.67    0.92
  -5   3   1   30.44    1.08
  -5   3   1   28.76    1.03
   5   3  -1   29.60    1.32
  -5   3   1   29.66    1.01
  -3  -3   1    7.93    0.39
   3  -3  -1    7.70    0.44
   3   3  -1    9.02    0.56
   3   3  -1    8.68    0.68
  -3   3   1    7.68    0.53
  -3   3   1    8.50    0.51
  -3   3   1    8.73    0.55
   3   3  -1    8.81    0.40
   1  -3  -1   24.85    0.75
  -1   3   1   21.90    0.93
   1   3  -1   23.86    0.90
  -1   3   1   24.16    1.00
   1   3  -1   24.23    1.06
  -1   3   1   23.50    0.89
   1   3  -1   23.48    0.74
   1   3  -1   23.33    0.98
  -1  -3  -1   13.78    0.43
  -1  -3  -1   13.56    0.54
   1   3   1   13.81    0.79
   1   3   1   13.51    0.65
   1   3   1   13.25    0.70
  -1   3  -1   13.57    0.68
  -1   3  -1   12.15    0.70
  -1   3  -1   11.63    0.61
  -3  -3  -1    5.79    0.36
   3   3   1    5.41    0.56
  -3   3  -1    5.28    0.45
   3   3   1    4.24    0.46
   3   3   1    5.67    0.45
  -3   3  -1    4.92    0.45
  -3   3  -1    5.26    0.38
  -3   3  -1    5.69    0.42
  -5  -3  -1  164.33    3.57
   5  -3   1  163.33    3.96
   5   3   1  162.46    3.97
  -5   3  -1  162.30    4.03
  -5   3  -1  169.14    4.11
   5   3   1  160.64    4.19
   5   3   1  170.58    3.71
  -5   3  -1  164.50    3.88
   5   3   1  167.29    4.55
   7  -3   1   80.79    2.27
  -7  -3  -1   82.15    1.95
  -7   3  -1   84.51    2.12
   7   3   1   82.27    2.70
  -7   3  -1   81.83    2.13
   7   3   1   84.61    2.04
  -7   3  -1   83.98    2.28
  -7   3  -1   82.69    2.19
  -9  -3  -1    3.30    0.33
   9  -3   1    3.91    0.50
  -9   3  -1    2.66    0.36
   9   3   1    3.59    0.59
  -9   3  -1    3.16    0.38
   9   3   1    2.99    0.29
  -9   3  -1    3.25    0.36
 -11  -3  -1    3.42    0.46
  11  -3   1    2.79    0.53
 -11  -3  -1    3.61    0.35
 -11   3  -1    3.30    0.38
  11   3   1    3.36    0.36
  11   3   1    4.19    0.72
 -11   3  -1    2.90    0.41
 -11   3  -1    3.57    0.43
 -13  -3  -1    6.38    0.43
  13  -3   1    4.16    0.66
 -13  -3  -1    6.25    0.62
 -13   3  -1    5.47    0.49
 -13   3  -1    7.26    0.57
  13   3   1    7.06    0.82
  13   3   1    6.66    0.51
 -13   3  -1    6.38    0.54
 -15  -3  -1    5.53    0.61
 -15  -3  -1    5.16    0.43
  15  -3   1    5.09    0.75
 -15   3  -1    6.57    0.58
 -15   3  -1    6.52    0.56
  15   3   1    5.13    0.79
  15   3   1    5.88    0.52
 -15   3  -1    4.88    0.49
 -17  -3  -1   16.35    0.73
  17  -3   1   14.48    1.12
 -17  -3  -1   15.40    0.93
 -17   3  -1   14.39    0.82
 -17   3  -1   15.39    0.77
  17   3   1   14.62    1.22
 -17   3  -1   14.89    0.86
  17   3   1   14.74    0.85
 -19  -3  -1   -0.25    0.33
 -19  -3  -1    0.38    0.47
  19  -3   1    0.53    0.49
 -19  -3  -1    0.62    0.29
  19   3   1    0.98    0.36
  19   3   1    0.06    0.54
 -19   3  -1   -0.04    0.31
 -19   3  -1    0.26    0.29
 -19   3  -1    1.11    0.38
 -21  -3  -1   15.53    0.98
 -21  -3  -1   15.03    1.04
  21  -3   1   13.13    1.17
 -21  -3  -1   14.72    0.75
  21   3   1   14.10    1.27
 -21   3  -1   14.88    0.92
  21   3   1   14.45    0.97
 -21   3  -1   15.51    0.95
 -23  -3  -1    1.99    0.62
 -23  -3  -1    1.64    0.60
  23  -3   1    1.13    0.58
  23   3   1    1.88    0.50
 -23   3  -1    0.94    0.43
 -23   3  -1    2.22    0.55
  23   3   1    1.74    0.71
 -25  -3  -1    0.38    0.46
 -25  -3  -1    0.35    0.52
  25  -3   1   -0.02    0.50
 -25   3  -1   -0.48    0.32
  25   3   1    0.21    0.37
  25   3   1    0.13    0.58
 -25   3  -1   -0.50    0.30
  27  -3   1    3.47    0.90
 -27  -3  -1    3.10    0.72
 -27   3  -1    4.10    0.72
  27   3   1    5.55    1.21
  27   3   1    4.84    0.79
 -27   3  -1    3.53    0.68
  29  -3   1    4.41    1.06
 -29  -3  -1    1.49    0.61
 -29   3  -1    3.21    0.72
 -29   3  -1    2.58    0.63
  29   3   1    4.35    1.08
  31  -3   1    1.68    0.78
 -31  -3  -1    1.56    0.68
 -31   3  -1    0.60    0.51
 -31   3  -1    0.50    0.48
 -33  -3  -1    0.55    0.55
  33  -3   1    2.25    0.83
 -33   3  -1    1.37    0.62
  35  -3   1    2.40    0.85
 -35  -3  -1    2.81    0.85
 -34  -4   1    0.12    0.57
  34  -4  -1    0.17    0.64
 -34   4   1   -0.10    0.51
  32  -4  -1    1.71    0.85
 -32  -4   1    1.27    0.70
 -32   4   1    1.06    0.56
 -30  -4   1    3.84    0.90
  30  -4  -1    2.40    0.82
  30   4  -1    5.01    1.21
 -30   4   1    2.95    0.75
  28  -4  -1   -0.43    0.49
 -28  -4   1    1.81    0.76
 -28  -4   1    0.69    0.58
 -28   4   1    0.60    0.48
 -28   4   1   -0.26    0.39
  28   4  -1    0.31    0.67
 -26  -4   1    6.02    1.05
 -26  -4   1    4.96    1.00
  26  -4  -1    4.94    1.03
  26   4  -1    5.13    1.20
 -26   4   1    2.70    0.66
 -26   4   1    4.77    0.73
  24  -4  -1    5.84    1.07
 -24  -4   1    6.75    0.88
 -24  -4   1    6.15    0.93
  24   4  -1    7.32    1.11
 -24   4   1    6.37    0.75
 -24   4   1    6.18    0.75
 -22  -4   1    6.24    0.80
  22  -4  -1    8.04    1.07
 -22  -4   1    6.48    0.82
 -22   4   1    7.50    0.78
 -22   4   1    6.45    0.71
 -22   4   1    7.30    0.75
  22   4  -1    7.24    1.13
 -20  -4   1    6.11    0.71
 -20  -4   1    7.08    0.83
  20  -4  -1    4.56    0.86
 -20   4   1    6.17    0.65
 -20   4   1    5.30    0.65
  20   4  -1    6.78    1.05
  20   4  -1    5.35    0.61
 -20   4   1    6.57    0.70
  18  -4  -1   24.47    1.46
 -18  -4   1   22.70    1.24
  18   4  -1   26.79    1.74
 -18   4   1   21.05    1.13
 -18   4   1   24.15    1.16
  18   4  -1   23.91    1.14
 -18   4   1   23.23    1.16
 -16  -4   1    4.99    0.66
  16  -4  -1    4.55    0.77
 -16  -4   1    5.53    0.43
  16   4  -1    5.63    1.03
  16   4  -1    4.77    0.51
 -16   4   1    5.01    0.59
 -16   4   1    5.16    0.55
 -16   4   1    4.19    0.53
 -14  -4   1   10.03    0.75
 -14  -4   1   10.24    0.54
  14  -4  -1    9.41    0.86
 -14   4   1    9.70    0.72
 -14   4   1   10.40    0.71
  14   4  -1   10.46    1.07
  14   4  -1   11.51    0.68
 -14   4   1   10.64    0.75
 -12  -4   1   10.98    0.54
  12  -4  -1    8.66    0.79
 -12  -4   1    8.38    0.70
 -12   4   1    9.51    0.70
  12   4  -1    8.04    0.94
  12   4  -1    9.26    0.57
 -12   4   1    8.06    0.65
 -12   4   1   10.25    0.71
  10  -4  -1   24.31    1.18
 -10  -4   1   24.49    0.84
 -10   4   1   26.25    1.07
  10   4  -1   25.64    0.93
  10   4  -1   22.48    1.41
 -10   4   1   24.23    1.09
 -10   4   1   24.04    1.07
  -8  -4   1    0.54    0.25
   8  -4  -1    0.48    0.35
  -8   4   1    0.70    0.36
   8   4  -1    1.36    0.50
  -8   4   1    0.41    0.20
   8   4  -1    0.37    0.19
  -8   4   1    0.75    0.32
  -6  -4   1   12.21    0.56
   6  -4  -1   11.57    0.69
  -6   4   1   12.16    0.77
   6   4  -1   14.69    1.05
   6   4  -1   14.24    0.58
  -6   4   1   14.34    0.72
  -6   4   1   14.43    0.78
  -4  -4   1   43.21    1.23
   4  -4  -1   44.25    1.37
  -4   4   1   45.08    1.55
  -4   4   1   40.29    1.44
   4   4  -1   43.73    1.55
   4   4  -1   45.21    1.23
  -4   4   1   44.62    1.58
   4   4  -1   44.26    1.81
  -2  -4   1   41.96    1.22
   2  -4  -1   45.04    1.27
   2   4  -1   40.62    1.59
   2   4  -1   43.99    1.20
   2   4  -1   41.66    1.46
  -2   4   1   43.57    1.46
  -2   4   1   42.56    1.55
  -2   4   1   43.77    1.60
   2   4  -1   42.89    1.71
   0  -4  -1   31.36    0.89
   0  -4  -1   28.23    0.97
   0   4  -1   28.62    1.29
   0   4   1   27.43    1.20
   0   4  -1   30.05    1.26
   0   4   1   28.57    1.13
   0   4   1   28.23    1.29
   0   4  -1   29.46    1.14
  -2  -4  -1   51.35    1.44
  -2  -4  -1   54.14    1.29
  -2   4  -1   51.45    1.64
   2   4   1   49.25    1.65
   2   4   1   49.96    1.77
   2   4   1   51.46    1.94
  -2   4  -1   53.69    1.82
  -2   4  -1   52.58    1.76
  -4  -4  -1   73.81    1.86
   4  -4   1   73.60    2.04
   4   4   1   74.90    2.22
  -4   4  -1   73.83    2.26
   4   4   1   76.11    2.58
  -4   4  -1   73.11    2.24
  -4   4  -1   74.46    2.13
   4   4   1   71.52    2.35
   6  -4   1    7.22    0.60
  -6  -4  -1    6.64    0.46
   6   4   1    7.00    0.79
  -6   4  -1    6.96    0.56
  -6   4  -1    7.09    0.51
   6   4   1    7.79    0.64
  -6   4  -1    9.00    0.58
  -6   4  -1    7.03    0.59
   8  -4   1   32.65    1.30
  -8  -4  -1   32.29    1.04
   8   4   1   34.73    1.69
  -8   4  -1   35.24    1.10
  -8   4  -1   33.42    1.31
  -8   4  -1   33.09    1.27
   8   4   1   35.12    0.95
  -8   4  -1   32.63    1.21
  10  -4   1   23.03    1.14
 -10  -4  -1   23.26    0.86
 -10   4  -1   24.11    1.04
  10   4   1   22.13    1.40
 -10   4  -1   24.26    1.08
  10   4   1   24.44    0.81
 -10   4  -1   25.04    1.08
 -12  -4  -1    2.98    0.37
 -12  -4  -1    2.65    0.54
  12  -4   1    3.14    0.61
  12   4   1    3.31    0.34
  12   4   1    3.19    0.75
 -12   4  -1    3.61    0.47
 -12   4  -1    2.48    0.45
 -12   4  -1    3.18    0.46
 -14  -4  -1   14.57    0.88
 -14  -4  -1   15.46    0.72
  14  -4   1   15.42    1.06
  14   4   1   14.85    0.73
  14   4   1   16.29    1.30
 -14   4  -1   14.45    0.83
 -14   4  -1   14.05    0.85
 -14   4  -1   15.35    0.87
 -16  -4  -1    2.20    0.40
 -16  -4  -1    2.54    0.57
  16  -4   1    2.54    0.63
  16   4   1    2.47    0.76
 -16   4  -1    1.94    0.47
 -16   4  -1    2.97    0.51
  16   4   1    2.21    0.36
 -16   4  -1    2.99    0.53
 -18  -4  -1    7.43    0.55
 -18  -4  -1    6.33    0.72
  18  -4   1    6.94    0.90
 -18   4  -1    5.54    0.65
 -18   4  -1    8.08    0.64
 -18   4  -1    7.01    0.67
  18   4   1    7.10    1.04
 -20  -4  -1    5.24    0.74
  20  -4   1    2.75    0.73
 -20   4  -1    3.23    0.61
  20   4   1    2.99    0.89
 -20   4  -1    3.25    0.60
 -22  -4  -1    8.34    0.93
  22  -4   1    5.87    1.03
 -22  -4  -1    8.87    0.85
 -22   4  -1    7.71    0.75
  22   4   1    8.40    1.17
 -22   4  -1    7.83    0.82
  24  -4   1    8.00    1.08
 -24  -4  -1    6.87    0.84
 -24  -4  -1    6.51    0.93
 -24   4  -1    5.63    0.72
  24   4   1    7.21    1.35
 -24   4  -1    8.39    0.84
  26  -4   1    5.72    1.13
 -26  -4  -1    5.38    0.97
 -26  -4  -1    6.77    0.96
  26   4   1    7.53    1.39
 -26   4  -1    5.38    0.73
 -26   4  -1    5.43    0.77
 -28  -4  -1    3.84    0.90
  28  -4   1    5.74    1.16
 -28   4  -1    4.30    0.78
  28   4   1    3.29    1.02
 -28   4  -1    4.68    0.83
 -30  -4  -1   -0.30    0.48
  30  -4   1    0.88    0.69
 -30   4  -1    1.11    0.56
  30   4   1   -0.19    0.66
 -30   4  -1    0.28    0.50
  32  -4   1    4.09    1.09
 -32  -4  -1    1.62    0.71
 -32   4  -1    1.34    0.62
 -32   4  -1    1.51    0.59
  34  -4   1    4.23    1.13
 -34  -4  -1    0.99    0.61
 -33  -5   1   -0.19    0.51
 -33   5   1    0.03    0.52
  33   5  -1   -0.25    0.76
 -31  -5   1    4.05    0.97
  31  -5  -1    4.15    1.08
 -31   5   1    3.88    0.80
  31   5  -1    7.31    1.50
 -29  -5   1    0.75    0.61
 -29  -5   1    1.25    0.75
  29  -5  -1    0.02    0.65
 -29   5   1    0.77    0.56
  29   5  -1    1.89    0.96
  27  -5  -1    0.41    0.57
 -27  -5   1    0.76    0.69
 -27  -5   1    1.08    0.80
 -27   5   1    0.44    0.48
  27   5  -1    1.33    0.90
  25  -5  -1    7.29    1.14
 -25  -5   1    5.56    1.04
 -25  -5   1    6.56    0.98
  25   5  -1    8.02    1.26
 -25   5   1    5.86    0.77
 -23  -5   1   10.12    1.11
  23  -5  -1   10.62    1.24
 -23  -5   1   10.00    1.03
  23   5  -1   10.60    1.37
 -23   5   1    9.53    0.91
  21  -5  -1    0.00    0.48
 -21  -5   1    0.65    0.59
  21   5  -1   -0.53    0.51
 -21   5   1    0.45    0.41
  19  -5  -1    2.47    0.72
 -19  -5   1    1.46    0.59
 -19   5   1    1.51    0.53
 -19   5   1    1.93    0.56
  19   5  -1    2.52    0.86
  17  -5  -1    7.18    0.86
 -17  -5   1    4.63    0.72
 -17   5   1    6.52    0.69
  17   5  -1    5.97    1.15
 -17   5   1    4.75    0.65
 -15  -5   1    3.22    0.40
 -15  -5   1    3.26    0.67
  15  -5  -1    3.28    0.67
  15   5  -1    4.74    1.02
 -15   5   1    3.22    0.63
 -15   5   1    3.66    0.66
 -13  -5   1   10.02    0.58
 -13  -5   1   12.15    0.85
  13  -5  -1    8.97    0.86
 -13   5   1    8.62    0.76
  13   5  -1    9.94    1.14
 -13   5   1   11.35    0.84
 -11  -5   1    7.19    0.50
  11  -5  -1    7.57    0.75
  11   5  -1    7.42    0.96
 -11   5   1    7.03    0.69
 -11   5   1    6.43    0.66
   9  -5  -1    3.50    0.60
  -9  -5   1    2.92    0.38
   9   5  -1    3.01    0.73
  -9   5   1    3.29    0.62
  -9   5   1    3.25    0.50
   7  -5  -1    4.39    0.61
  -7  -5   1    2.73    0.39
  -7   5   1    3.27    0.53
  -7   5   1    2.93    0.52
  -7   5   1    2.52    0.41
   7   5  -1    3.56    0.81
  -5  -5   1   31.39    1.07
   5  -5  -1   33.07    1.22
   5   5  -1   32.65    1.68
  -5   5   1   31.42    1.34
   5   5  -1   32.95    0.98
  -5   5   1   29.92    1.31
   5   5  -1   33.22    1.43
  -5   5   1   31.33    1.42
   3  -5  -1   14.20    0.70
  -3  -5   1   11.28    0.63
   3  -5  -1   12.94    0.72
  -3   5   1   13.51    0.91
  -3   5   1   12.79    0.90
   3   5  -1   12.50    1.02
  -3   5   1   12.31    0.82
   3   5  -1   13.69    0.88
   1  -5  -1   11.26    0.56
   1  -5  -1   10.47    0.64
  -1  -5   1   10.96    0.63
  -1   5   1    9.01    0.83
  -1   5   1   11.09    0.76
   1   5  -1   11.54    0.79
   1   5  -1   10.85    0.84
   1   5  -1   10.73    0.90
  -1   5   1   10.80    0.83
   1  -5   1    5.95    0.51
  -1  -5  -1    6.37    0.53
  -1   5  -1    6.76    0.70
  -1   5  -1    5.51    0.59
   1   5   1    6.08    0.76
   1   5   1    5.53    0.59
   1   5   1    5.38    0.66
  -1   5  -1    6.52    0.71
   3  -5   1   23.75    0.98
  -3  -5  -1   23.58    0.94
   3   5   1   23.94    1.39
  -3   5  -1   24.69    1.22
   3   5   1   23.99    1.29
   3   5   1   24.24    1.18
  -3   5  -1   22.86    1.20
  -3   5  -1   23.22    1.11
  -5  -5  -1    2.19    0.40
   5  -5   1    1.72    0.42
   5   5   1    2.37    0.55
  -5   5  -1    2.00    0.54
  -5   5  -1    2.69    0.53
  -5   5  -1    1.62    0.42
   5   5   1    2.41    0.59
   5   5   1    1.46    0.61
   7  -5   1   12.09    0.79
  -7  -5  -1   10.63    0.62
  -7   5  -1   11.47    0.84
   7   5   1   13.26    1.14
  -7   5  -1   12.84    0.72
  -7   5  -1   12.28    0.81
   9  -5   1    3.74    0.57
  -9  -5  -1    3.90    0.45
   9   5   1    3.67    0.84
  -9   5  -1    3.74    0.53
  -9   5  -1    3.68    0.55
 -11  -5  -1    7.69    0.54
  11  -5   1    7.05    0.75
  11   5   1    8.76    1.03
 -11   5  -1    7.48    0.70
 -11   5  -1    7.72    0.68
 -11   5  -1    8.59    0.71
 -13  -5  -1    1.45    0.50
  13  -5   1    0.61    0.49
 -13  -5  -1    1.37    0.34
  13   5   1    2.51    0.80
 -13   5  -1    2.31    0.51
 -13   5  -1    1.86    0.53
 -13   5  -1    1.43    0.47
 -15  -5  -1   30.75    1.13
 -15  -5  -1   28.45    1.36
  15  -5   1   29.25    1.53
 -15   5  -1   28.75    1.34
  15   5   1   28.99    1.88
 -15   5  -1   28.83    1.35
 -15   5  -1   30.69    1.39
  17  -5   1    1.08    0.57
 -17  -5  -1    2.93    0.64
 -17  -5  -1    2.38    0.42
 -17   5  -1    2.98    0.57
 -17   5  -1    1.54    0.53
 -17   5  -1    2.32    0.57
  17   5   1    1.56    0.77
 -19  -5  -1    9.13    0.87
  19  -5   1    7.35    0.96
 -19   5  -1    8.48    0.78
 -19   5  -1    6.83    0.77
  19   5   1    8.39    1.18
 -21  -5  -1    6.98    0.92
  21  -5   1    4.75    0.97
  21   5   1    5.06    1.19
 -21   5  -1    4.78    0.71
 -21   5  -1    4.62    0.76
  23  -5   1    0.81    0.67
 -23  -5  -1    1.03    0.63
 -23  -5  -1    0.82    0.58
  23   5   1    0.86    0.78
 -23   5  -1   -0.64    0.39
 -23   5  -1    0.79    0.50
 -25  -5  -1    0.45    0.61
 -25  -5  -1    0.28    0.59
  25  -5   1    2.77    0.87
  25   5   1   -0.08    0.68
 -25   5  -1    1.11    0.53
 -25   5  -1    1.02    0.54
 -27  -5  -1    6.65    0.97
 -27  -5  -1    9.51    1.09
  27  -5   1    5.91    1.19
  27   5   1    5.46    1.36
 -27   5  -1    5.56    0.80
 -27   5  -1    4.71    0.84
 -29  -5  -1    0.26    0.50
  29  -5   1   -0.37    0.57
 -29   5  -1    0.20    0.47
 -29   5  -1    0.33    0.53
  29   5   1    0.06    0.72
  31  -5   1    0.61    0.66
 -31  -5  -1    0.56    0.57
  31   5   1   -0.87    0.61
 -31   5  -1   -0.01    0.47
 -33  -5  -1    1.04    0.65
  33   5   1    1.87    1.04
  30  -6  -1    1.34    0.73
 -30  -6   1    0.78    0.59
  30   6  -1    0.16    0.85
 -30   6   1    0.94    0.65
  28  -6  -1    3.52    0.95
 -28  -6   1    3.88    0.99
 -28  -6   1    3.54    1.01
  28   6  -1    2.77    1.13
 -28   6   1    1.76    0.67
 -26  -6   1    1.97    0.83
 -26  -6   1    1.14    0.75
  26  -6  -1    0.91    0.63
 -26   6   1    0.74    0.56
  26   6  -1    1.64    0.97
 -24  -6   1    1.31    0.77
 -24  -6   1    1.42    0.68
  24  -6  -1   -0.04    0.50
 -24   6   1   -0.02    0.40
  24   6  -1   -0.97    0.51
 -22  -6   1    1.51    0.65
  22  -6  -1    0.54    0.57
 -22   6   1    0.24    0.47
  22   6  -1    1.05    0.81
 -20  -6   1    0.98    0.59
  20  -6  -1    1.32    0.64
 -20   6   1    1.61    0.60
  20   6  -1    0.67    0.69
 -18  -6   1    4.38    0.86
  18  -6  -1    4.98    0.92
 -18   6   1    4.56    0.71
 -18   6   1    4.02    0.79
  18   6  -1    4.91    1.19
  16  -6  -1    5.80    0.85
 -16  -6   1    5.67    0.78
 -16   6   1    5.79    0.77
  16   6  -1    7.83    1.39
 -16   6   1    5.72    0.76
  14  -6  -1    0.89    0.52
 -14  -6   1    1.14    0.57
 -14   6   1    1.09    0.51
 -14   6   1   -0.32    0.33
  14   6  -1    0.35    0.54
  12  -6  -1   12.87    1.00
 -12  -6   1   13.46    0.72
  12   6  -1   13.72    1.36
 -12   6   1   14.42    1.02
 -12   6   1   13.04    1.01
 -10  -6   1    8.64    0.60
  10  -6  -1    8.66    0.80
  10   6  -1    9.97    1.16
 -10   6   1    9.83    0.85
 -10   6   1    9.17    0.85
  -8  -6   1    2.47    0.43
   8  -6  -1    2.89    0.57
   8   6  -1    2.99    0.84
  -8   6   1    2.04    0.59
  -8   6   1    2.67    0.60
   6  -6  -1   38.50    1.51
  -6  -6   1   35.65    1.25
   6   6  -1   35.98    1.95
  -6   6   1   37.06    1.55
  -6   6   1   33.88    1.56
  -6   6   1   34.99    1.66
  -4  -6   1    9.80    0.64
   4  -6  -1   11.59    0.75
   4   6  -1   10.73    0.90
  -4   6   1   11.93    0.92
  -4   6   1   11.03    0.94
  -4   6   1   12.27    0.90
   4   6  -1   10.63    1.06
  -2  -6   1    4.14    0.50
   2  -6  -1    4.03    0.54
   2   6  -1    3.24    0.75
   2   6  -1    3.94    0.61
  -2   6   1    3.40    0.73
  -2   6   1    4.72    0.71
  -2   6   1    3.45    0.65
   0  -6   1    3.35    0.46
   0  -6  -1    2.53    0.45
   0   6  -1    3.04    0.68
   0   6   1    2.85    0.71
   0   6   1    3.68    0.79
   0   6   1    3.09    0.63
   0   6  -1    3.07    0.74
   0   6  -1    3.34    0.68
  -2  -6  -1   11.17    0.70
   2  -6   1   11.44    0.72
   2   6   1   11.38    1.07
  -2   6  -1   11.72    0.90
   2   6   1   12.87    0.93
  -2   6  -1   10.11    0.90
  -2   6  -1   12.63    1.00
   2   6   1   11.39    1.00
  -4  -6  -1   10.28    0.66
   4  -6   1   10.72    0.73
   4   6   1   10.91    1.07
   4   6   1   10.66    0.89
  -4   6  -1   10.78    0.83
  -4   6  -1    9.30    0.82
  -4   6  -1    9.87    0.91
   6  -6   1    1.92    0.47
  -6  -6  -1    1.89    0.40
   6   6   1    2.16    0.59
   6   6   1    2.18    0.71
  -6   6  -1    2.10    0.56
  -6   6  -1    2.02    0.48
  -6   6  -1    1.32    0.56
  -8  -6  -1   10.58    0.69
   8  -6   1   10.36    0.82
  -8   6  -1    9.15    0.85
  -8   6  -1    9.41    0.80
   8   6   1   11.18    1.18
  10  -6   1    2.14    0.56
 -10  -6  -1    1.61    0.40
  10   6   1    2.40    0.83
 -10   6  -1    1.05    0.47
 -10   6  -1    0.14    0.45
  12  -6   1    0.45    0.44
 -12  -6  -1    0.04    0.28
 -12   6  -1   -0.06    0.35
 -12   6  -1    0.33    0.39
  12   6   1    0.97    0.67
 -14  -6  -1   -0.08    0.40
 -14  -6  -1    1.34    0.39
  14  -6   1    1.27    0.56
 -14   6  -1    0.02    0.40
 -14   6  -1    0.96    0.45
  14   6   1    0.63    0.67
 -16  -6  -1   -0.62    0.44
  16  -6   1    0.31    0.48
  16   6   1    0.57    0.72
 -16   6  -1    0.16    0.42
 -16   6  -1   -0.04    0.38
 -18  -6  -1    1.71    0.66
  18  -6   1    0.28    0.52
  18   6   1    1.09    0.76
 -18   6  -1    1.07    0.54
  20  -6   1    2.16    0.74
 -20  -6  -1    1.97    0.72
 -20   6  -1    0.90    0.51
  20   6   1    1.75    0.87
  22  -6   1   14.70    1.40
 -22  -6  -1   14.92    1.28
 -22   6  -1   14.57    1.15
  22   6   1   14.17    1.64
  24  -6   1    7.89    1.18
 -24  -6  -1    5.49    1.02
 -24  -6  -1    7.12    0.96
 -24   6  -1    6.16    0.85
  24   6   1    5.85    1.37
  26  -6   1    0.73    0.68
 -26  -6  -1   -0.63    0.54
 -26  -6  -1    0.65    0.65
  26   6   1    0.36    0.79
 -26   6  -1    0.79    0.55
 -28  -6  -1    1.96    0.86
  28  -6   1    4.20    1.02
 -28   6  -1    4.17    0.90
  28   6   1    3.53    1.18
  30  -6   1    2.50    0.94
 -30  -6  -1    1.29    0.60
  30   6   1    1.01    0.94
 -30   6  -1    0.95    0.62
 -27  -7   1    0.90    0.75
 -27  -7   1    1.85    0.89
  27  -7  -1    2.28    0.84
  27   7  -1    0.59    0.84
 -27   7   1    1.35    0.69
 -25  -7   1    1.16    0.81
 -25  -7   1    2.04    0.87
  25  -7  -1    1.50    0.77
  25   7  -1    1.82    0.95
 -25   7   1    1.59    0.74
  23  -7  -1   -0.01    0.55
 -23  -7   1    2.01    0.77
 -23   7   1    1.98    0.71
  23   7  -1    1.17    0.86
 -21  -7   1    0.72    0.62
  21  -7  -1    1.70    0.71
  21   7  -1    3.17    1.13
 -21   7   1    1.76    0.65
 -19  -7   1   -0.18    0.57
  19  -7  -1    1.12    0.64
 -19   7   1    0.33    0.50
  19   7  -1    0.44    0.72
 -17  -7   1   -0.05    0.56
  17  -7  -1    0.40    0.55
 -17   7   1    0.34    0.46
  17   7  -1    0.72    0.68
 -17   7   1    0.74    0.57
 -15  -7   1   -0.52    0.47
 -15   7   1    0.22    0.43
 -15   7   1   -0.20    0.45
  15   7  -1    0.92    0.78
 -13  -7   1    0.11    0.49
  13   7  -1    0.32    0.58
 -13   7   1    1.11    0.52
 -13   7   1   -0.06    0.46
 -11  -7   1    5.72    0.58
 -11   7   1    6.81    0.87
  11   7  -1    6.94    1.12
 -11   7   1    6.71    0.84
  -9  -7   1    2.71    0.51
   9  -7  -1    2.54    0.55
  -9   7   1    3.04    0.74
  -9   7   1    2.34    0.65
   9   7  -1    2.93    0.91
  -7  -7   1    0.45    0.31
   7  -7  -1    0.57    0.42
  -7   7   1    1.45    0.56
  -7   7   1    0.68    0.53
   7   7  -1    0.25    0.53
   5  -7  -1    1.09    0.44
  -5  -7   1    1.51    0.40
  -5   7   1    1.75    0.60
   5   7  -1    2.05    0.74
  -5   7   1    2.03    0.72
  -3  -7   1    5.95    0.59
   3  -7  -1    7.66    0.68
  -3   7   1    5.82    0.79
  -3   7   1    6.99    0.87
  -3   7   1    4.89    0.73
   3   7  -1    6.96    0.83
   3   7  -1    5.76    0.90
   1  -7  -1    2.94    0.55
  -1  -7   1    3.98    0.57
  -1   7   1    4.09    0.77
   1   7  -1    3.68    0.80
  -1   7   1    5.25    0.98
   1   7  -1    4.22    0.84
  -1   7   1    4.36    0.91
  -1  -7  -1    6.88    0.67
   1  -7   1    8.61    0.68
   1   7   1    7.74    0.99
   1   7   1    6.27    0.80
   1   7   1   10.04    1.03
  -1   7  -1    6.57    0.78
  -1   7  -1    6.89    0.90
   3  -7   1    4.29    0.60
  -3  -7  -1    3.91    0.56
   3   7   1    3.20    0.71
  -3   7  -1    3.58    0.70
  -3   7  -1    4.28    0.70
  -3   7  -1    4.39    0.90
   3   7   1    4.56    0.94
  -5  -7  -1   -0.01    0.32
   5  -7   1    0.22    0.36
   5   7   1   -0.29    0.52
  -5   7  -1    0.07    0.49
  -5   7  -1   -0.08    0.40
   5   7   1    0.14    0.44
  -7  -7  -1    7.60    0.66
  -7   7  -1    8.21    0.85
   7   7   1    6.32    1.07
  -7   7  -1    8.56    0.96
  -9  -7  -1   16.58    0.92
   9   7   1   18.09    1.57
  -9   7  -1   15.26    1.22
  -9   7  -1   14.67    1.10
 -11  -7  -1    2.40    0.48
 -11   7  -1    2.03    0.70
 -11   7  -1    2.09    0.63
  11   7   1    1.40    0.73
 -13  -7  -1   26.30    1.18
  13  -7   1   27.56    1.63
 -13   7  -1   26.95    1.50
 -13   7  -1   25.63    1.55
  13   7   1   27.54    2.05
 -15  -7  -1   18.74    1.28
  15  -7   1   17.65    1.31
  15   7   1   18.41    1.74
 -15   7  -1   17.79    1.31
 -15   7  -1   17.07    1.25
 -17  -7  -1    8.06    0.96
  17  -7   1    8.78    1.06
 -17   7  -1    9.35    0.94
  17   7   1    7.94    1.28
  19  -7   1    6.62    1.02
 -19  -7  -1    6.10    0.92
 -19   7  -1    4.83    0.87
  19   7   1    3.41    1.10
  21  -7   1    7.52    1.22
 -21  -7  -1   11.89    1.20
  21   7   1   12.61    1.59
 -21   7  -1    7.08    0.93
 -23  -7  -1    1.51    0.76
  23  -7   1    2.80    0.84
  23   7   1    2.61    1.09
 -23   7  -1    2.34    0.71
  25  -7   1    1.67    0.77
 -25  -7  -1    0.55    0.69
 -25  -7  -1    0.59    0.68
 -25   7  -1    0.67    0.62
  25   7   1    0.76    0.80
 -27  -7  -1    0.97    0.65
 -27  -7  -1    1.65    0.83
  27  -7   1    2.60    0.93
 -27   7  -1    0.78    0.62
  27   7   1    0.47    0.81
 -24  -8   1    0.46    0.73
 -24  -8   1    0.51    0.75
 -24   8   1    1.14    0.68
  24   8  -1    1.95    1.24
 -22  -8   1    1.90    0.80
  22   8  -1    1.50    1.01
 -22   8   1    2.09    0.74
 -20  -8   1    0.41    0.69
  20   8  -1    0.46    0.75
 -20   8   1    0.22    0.52
 -18  -8   1    7.61    1.23
 -18   8   1    8.74    1.08
  18   8  -1    8.66    1.75
  16  -8  -1   12.08    1.02
 -16  -8   1   16.26    1.31
 -16   8   1   15.14    1.29
  16   8  -1   14.98    1.73
 -16   8   1   14.59    1.32
 -14  -8   1   -0.28    0.52
  14  -8  -1    0.25    0.43
 -14   8   1   -0.41    0.45
  14   8  -1    0.17    0.63
 -14   8   1    0.43    0.56
  12  -8  -1   20.11    1.23
 -12   8   1   19.40    1.48
  12   8  -1   20.57    1.85
 -12   8   1   21.08    1.48
  10  -8  -1    7.89    0.82
  10   8  -1    8.78    1.30
 -10   8   1    9.82    1.06
 -10   8   1    8.85    1.11
  -8  -8   1    0.87    0.44
   8  -8  -1   -0.21    0.41
  -8   8   1    0.42    0.55
   8   8  -1    1.13    0.73
  -8   8   1    0.92    0.66
   6  -8  -1    4.51    0.68
  -6  -8   1    6.06    0.66
   6   8  -1    5.90    1.17
  -6   8   1    6.09    1.02
  -6   8   1    5.72    1.08
  -4  -8   1    3.36    0.59
   4  -8  -1    1.12    0.51
  -4   8   1    1.42    0.60
  -4   8   1    4.01    1.00
   4   8  -1    2.71    0.87
   2  -8  -1    2.46    0.60
  -2  -8   1    2.26    0.50
  -2   8   1    0.73    0.63
   2   8  -1    1.92    0.69
  -2   8   1    0.51    0.54
   2   8  -1    0.55    0.63
   0  -8   1    4.51    0.64
   0  -8  -1    4.18    0.68
   0   8   1    4.14    0.95
   0   8  -1    4.33    0.90
   0   8  -1    3.55    0.88
   0   8   1    4.32    0.87
   2  -8   1    4.71    0.68
  -2  -8  -1    4.77    0.67
   2   8   1    3.56    0.85
   2   8   1    4.44    1.02
  -2   8  -1    5.59    0.83
   4  -8   1   -0.24    0.39
  -4  -8  -1   -0.24    0.35
   4   8   1    0.21    0.54
   4   8   1   -0.03    0.46
  -4   8  -1    0.47    0.50
   6  -8   1    0.49    0.45
  -6  -8  -1    0.17    0.40
  -6   8  -1    0.14    0.43
   6   8   1    0.86    0.72
  -6   8  -1    1.94    0.76
  -8  -8  -1    5.48    0.67
   8  -8   1    6.02    0.74
   8   8   1    4.90    1.18
  -8   8  -1    5.40    0.81
  -8   8  -1    6.37    1.14
  10  -8   1    3.03    0.68
 -10  -8  -1    2.76    0.56
 -10   8  -1    1.92    0.70
 -10   8  -1    3.59    0.92
  10   8   1    1.75    0.93
 -12   8  -1    1.38    0.62
  12   8   1    0.94    0.77
 -12   8  -1    2.02    0.83
 -14  -8  -1    1.69    0.64
 -14   8  -1    2.42    0.85
  14   8   1    3.00    1.08
 -14   8  -1    3.37    0.82
 -16  -8  -1    2.39    0.77
 -16   8  -1    3.35    0.85
  16   8   1    0.90    0.86
 -18  -8  -1    0.31    0.56
  18   8   1    0.07    0.74
 -18   8  -1    0.47    0.56
 -20  -8  -1    0.18    0.71
 -20   8  -1    0.56    0.59
  20   8   1    1.25    0.86
 -22  -8  -1   -0.23    0.66
 -22   8  -1    1.56    0.70
  22   8   1    0.90    0.98
 -24  -8  -1    0.68    0.70
 -24   8  -1   -0.01    0.52
 -19  -9   1    0.59    0.68
  19  -9  -1    0.51    0.52
 -19   9   1    1.18    0.71
  19   9  -1   -0.41    0.77
 -17  -9   1    0.39    0.67
  17  -9  -1    0.89    0.59
 -17   9   1    0.45    0.58
  17   9  -1    1.35    0.91
 -15  -9   1    2.09    0.79
  15  -9  -1    1.05    0.58
  15   9  -1    0.37    0.80
 -15   9   1    2.26    0.79
  13  -9  -1    1.94    0.64
 -13  -9   1    1.79    0.66
  13   9  -1    2.61    1.04
 -13   9   1    1.77    0.79
 -13   9   1    1.06    0.71
  11  -9  -1    0.65    0.58
  11   9  -1    2.10    0.89
 -11   9   1    0.54    0.67
 -11   9   1    2.28    0.91
   9  -9  -1    1.92    0.61
  -9   9   1    1.83    0.74
  -9   9   1    1.74    0.76
   9   9  -1    3.31    1.03
   7  -9  -1    0.38    0.45
  -7   9   1    0.24    0.52
   7   9  -1    0.14    0.57
  -7   9   1    0.79    0.78
   5  -9  -1   -0.12    0.41
  -5  -9   1    0.94    0.46
   5   9  -1    0.22    0.67
  -5   9   1   -0.11    0.50
   3  -9  -1    0.91    0.51
  -3  -9   1    0.39    0.46
   3   9  -1    0.46    0.61
  -3   9   1    0.48    0.55
  -1  -9   1    1.50    0.51
   1  -9  -1    1.59    0.54
   1   9  -1    0.73    0.60
  -1   9   1    2.40    0.81
  -1  -9  -1    2.05    0.56
   1  -9   1    1.56    0.53
   1   9   1    2.71    0.87
  -1   9  -1    1.78    0.77
  -3  -9  -1    3.08    0.64
   3  -9   1    1.77    0.56
  -3   9  -1    3.38    0.91
   3   9   1    3.73    0.99
   3   9   1    3.03    0.88
   5  -9   1    0.57    0.47
  -5  -9  -1    0.82    0.48
  -5   9  -1    1.42    0.72
   5   9   1    0.15    0.67
   7  -9   1    1.21    0.57
  -7  -9  -1    1.33    0.54
  -7   9  -1    3.39    0.84
   7   9   1    1.86    0.80
   9  -9   1    2.13    0.60
   9   9   1    2.90    1.00
  -9   9  -1    1.39    0.71
  11  -9   1    1.85    0.66
 -11   9  -1    2.66    0.81
  11   9   1    2.84    1.05
  13  -9   1    2.06    0.64
 -13  -9  -1    2.35    0.77
  13   9   1    2.29    1.01
 -13   9  -1    2.73    0.84
 -15  -9  -1    1.56    0.73
  15  -9   1    1.41    0.62
 -15   9  -1    2.23    0.81
  15   9   1    1.68    0.96
 -17  -9  -1    1.88    0.77
  17  -9   1    1.99    0.67
  17   9   1    2.07    1.05
 -17   9  -1    2.03    0.75
 -19  -9  -1    1.37    0.79
  19   9   1    1.63    1.11
 -19   9  -1    1.47    0.66
  12  10  -1    3.09    1.22
  10 -10  -1    0.49    0.51
  10  10  -1    1.11    0.90
 -10  10   1    1.66    0.82
   8 -10  -1    0.83    0.58
   8  10  -1    0.56    0.84
  -8  10   1    0.95    0.80
   6 -10  -1    4.87    0.86
  -6  10   1    5.07    1.18
   4 -10  -1    2.51    0.66
  -4  10   1    3.31    0.97
  -2 -10   1   -0.21    0.43
   2 -10  -1    0.27    0.54
  -2  10   1    0.29    0.68
   0 -10   1    0.49    0.50
   0 -10  -1    0.60    0.49
   0  10   1    0.24    0.67
  -2 -10  -1    1.36    0.59
   2 -10   1    1.12    0.53
  -2  10  -1    1.64    0.78
   4 -10   1    3.32    0.72
  -4 -10  -1    2.74    0.66
  -4  10  -1    5.71    1.16
   6 -10   1    0.33    0.50
  -6  10  -1    0.50    0.70
   8 -10   1    1.55    0.61
   8  10   1    3.21    1.15
  -8  10  -1    3.87    1.05
  10 -10   1    0.18    0.50
 -10  10  -1    0.21    0.62
  10  10   1    0.06    0.74
 -12  10  -1    0.20    0.67
  12  10   1   -0.22    0.76
  36   0  -2    0.49    0.53
 -36   0   2    0.88    0.60
  34   0  -2    3.06    0.91
 -34   0   2    1.26    0.66
  32   0  -2    1.69    0.71
 -32   0   2    0.06    0.47
 -30   0   2    3.06    0.80
  30   0  -2    2.37    0.81
  28   0  -2   13.30    1.27
 -28   0   2   12.99    1.09
 -26   0   2   25.95    1.36
 -26   0   2   24.22    1.37
  26   0  -2   29.15    1.73
 -24   0   2    7.79    0.77
  24   0  -2    6.72    0.89
 -24   0   2    7.14    0.59
 -24   0   2    6.36    0.76
  22   0  -2    3.32    0.60
  22   0  -2    3.65    0.74
 -22   0   2    3.32    0.64
 -22   0   2    4.05    0.69
 -22   0   2    3.19    0.46
 -20   0   2   14.75    0.89
  20   0  -2   13.60    0.86
 -20   0   2   12.74    0.67
 -20   0   2   14.73    0.90
  20   0  -2   13.94    1.07
 -18   0   2   11.55    0.80
  18   0  -2   12.13    0.96
 -18   0   2   10.76    0.59
  18   0  -2   11.23    0.76
 -18   0   2   11.66    0.81
 -16   0   2    2.06    0.29
  16   0  -2    1.77    0.41
 -16   0   2    1.87    0.44
 -16   0   2    2.17    0.49
  16   0  -2    1.85    0.48
 -14   0   2    1.27    0.40
 -14   0   2    0.90    0.22
 -14   0   2    0.82    0.33
  14   0  -2    0.28    0.33
  14   0  -2    0.62    0.29
 -12   0   2   21.33    0.70
 -12   0   2   20.68    0.88
 -12   0   2   22.77    0.90
  12   0  -2   21.29    1.01
  12   0  -2   22.26    0.92
  10   0  -2   47.32    1.44
 -10   0   2   43.44    1.34
 -10   0   2   45.25    1.34
  10   0  -2   43.88    1.48
 -10   0   2   45.12    1.13
   8   0  -2   30.84    1.03
  -8   0   2   31.11    0.79
  -8   0   2   31.12    0.98
   8   0  -2   28.13    1.05
  -6   0   2   36.45    1.07
   6   0  -2   36.60    1.15
   6   0  -2   38.34    1.13
  -6   0   2   37.68    0.87
  -6   0   2   37.68    1.05
  -4   0   2  476.92    9.71
  -4   0   2  489.25   10.17
   4   0  -2  495.67   11.20
  -4   0   2  478.39   10.58
   4   0  -2  492.27   10.76
  -2   0   2    0.89    0.17
  -2   0   2    0.66    0.13
   2   0  -2    0.49    0.08
   2   0  -2    0.79    0.18
   0   0  -2   43.13    0.92
   0   0   2   41.74    0.99
   0   0  -2   41.25    1.05
   0   0   2   44.05    1.09
  -2   0  -2   11.27    0.39
  -2   0  -2   11.87    0.35
   2   0   2   11.17    0.42
  -4   0  -2  623.65   13.63
   4   0   2  642.31   14.68
  -4   0  -2  656.43   13.23
  -6   0  -2   39.85    1.03
  -6   0  -2   40.44    1.03
   6   0   2   38.60    1.19
   6   0   2   41.42    1.17
  -6   0  -2   39.91    0.98
  -8   0  -2  164.82    3.67
   8   0   2  168.24    4.13
  -8   0  -2  165.15    3.71
   8   0   2  163.34    3.97
  -8   0  -2  165.16    3.59
 -10   0  -2   -0.13    0.16
 -10   0  -2    0.13    0.15
  10   0   2    0.09    0.23
  10   0   2    0.28    0.25
 -10   0  -2    0.28    0.19
  12   0   2    6.15    0.52
 -12   0  -2    6.66    0.40
 -12   0  -2    6.34    0.45
 -12   0  -2    6.46    0.41
  12   0   2    5.57    0.54
  14   0   2    3.03    0.54
 -14   0  -2    2.44    0.35
  14   0   2    2.61    0.46
 -14   0  -2    2.17    0.40
 -14   0  -2    1.93    0.34
 -16   0  -2   26.44    1.07
  16   0   2   26.25    1.17
 -16   0  -2   27.27    0.99
 -16   0  -2   26.57    0.99
  16   0   2   26.01    1.27
 -18   0  -2    0.28    0.31
 -18   0  -2   -0.29    0.22
  18   0   2   -0.04    0.38
 -18   0  -2   -0.02    0.28
  18   0   2    0.14    0.33
 -20   0  -2    1.38    0.39
 -20   0  -2    0.89    0.33
 -20   0  -2    0.74    0.36
  20   0   2    0.37    0.42
  20   0   2    0.82    0.42
  22   0   2   23.79    1.42
 -22   0  -2   24.78    1.06
  22   0   2   24.91    1.28
 -22   0  -2   22.58    1.14
 -22   0  -2   20.78    1.01
 -24   0  -2    6.84    0.64
  24   0   2    8.27    0.96
 -24   0  -2    6.74    0.69
 -26   0  -2    3.02    0.55
  26   0   2    1.63    0.66
 -26   0  -2    1.65    0.52
 -28   0  -2    1.05    0.50
  28   0   2    0.69    0.58
 -28   0  -2    0.51    0.42
  30   0   2   10.34    1.20
 -30   0  -2   11.86    1.05
  32   0   2    1.42    0.70
 -32   0  -2    0.54    0.54
  34   0   2    7.27    1.15
 -34   0  -2    6.18    0.90
  36   0   2    3.34    0.97
  37  -1  -2    0.73    0.70
 -37  -1   2    1.67    0.64
 -37   1   2    2.08    0.74
  37   1  -2    1.66    0.75
  35  -1  -2    0.38    0.61
 -35  -1   2    1.08    0.66
 -35   1   2    0.15    0.50
  35   1  -2   -0.02    0.54
  33  -1  -2    0.60    0.59
 -33  -1   2    0.71    0.59
 -33   1   2    0.21    0.51
  33   1  -2    0.85    0.64
 -31  -1   2    1.47    0.63
  31  -1  -2    1.57    0.74
 -31   1   2    1.65    0.62
  31   1  -2    1.72    0.68
 -29  -1   2    1.07    0.59
  29  -1  -2    1.51    0.68
 -29   1   2    1.11    0.61
  29   1  -2    0.27    0.47
 -27  -1   2    1.85    0.62
  27  -1  -2    2.28    0.70
 -27   1   2    3.95    0.77
  27   1  -2    5.90    0.89
 -25  -1   2   11.44    0.94
  25  -1  -2   10.62    1.13
 -25  -1   2    8.70    0.86
 -25   1   2   11.62    0.94
  25   1  -2   10.10    1.03
 -25   1   2   11.60    0.88
  25   1  -2   11.77    1.00
 -25   1   2   10.51    0.76
 -23  -1   2   20.10    1.22
  23  -1  -2   24.30    1.52
 -23  -1   2   23.24    1.25
  23   1  -2   22.58    1.40
 -23   1   2   21.43    1.11
  23   1  -2   21.68    1.30
 -23   1   2   19.38    1.14
 -23   1   2   20.68    0.98
  21  -1  -2    4.32    0.85
 -21  -1   2    3.50    0.63
 -21  -1   2    4.18    0.42
 -21  -1   2    3.11    0.66
  21   1  -2    2.91    0.62
 -21   1   2    3.70    0.47
 -21   1   2    3.74    0.54
  21   1  -2    3.94    0.64
 -21   1   2    3.20    0.59
 -19  -1   2   10.83    0.55
 -19  -1   2    9.73    0.78
  19  -1  -2   10.89    0.95
 -19  -1   2   10.84    0.80
 -19   1   2   10.25    0.76
 -19   1   2   10.78    0.64
 -19   1   2    9.82    0.73
  19   1  -2    9.69    0.84
  19   1  -2   11.31    0.90
 -17  -1   2    6.25    0.64
 -17  -1   2    5.38    0.39
  17  -1  -2    5.54    0.73
  17  -1  -2    5.83    0.44
 -17  -1   2    6.51    0.70
 -17   1   2    6.82    0.61
  17   1  -2    6.39    0.68
 -17   1   2    6.77    0.50
 -17   1   2    6.37    0.60
  17   1  -2    6.01    0.68
  15  -1  -2   11.90    0.55
  15  -1  -2    9.40    0.82
 -15  -1   2   11.06    0.73
 -15  -1   2   12.01    0.50
 -15  -1   2   10.32    0.73
 -15   1   2    9.34    0.66
 -15   1   2    9.64    0.54
 -15   1   2   10.36    0.66
  15   1  -2   10.75    0.80
  15   1  -2    9.79    0.74
  13  -1  -2   17.56    0.99
  13  -1  -2   18.48    0.68
 -13  -1   2   17.57    0.84
 -13  -1   2   18.75    0.86
 -13  -1   2   19.50    0.61
  13   1  -2   17.52    0.90
 -13   1   2   18.76    0.71
 -13   1   2   18.57    0.81
 -13   1   2   16.77    0.79
  13   1  -2   18.11    0.97
 -11  -1   2    2.56    0.38
 -11  -1   2    3.21    0.22
  11  -1  -2    2.86    0.26
 -11  -1   2    2.83    0.38
  11  -1  -2    2.84    0.46
  11   1  -2    3.46    0.47
 -11   1   2    2.64    0.35
  11   1  -2    2.29    0.38
 -11   1   2    2.54    0.33
 -11   1   2    2.27    0.28
  -9  -1   2   18.41    0.74
  -9  -1   2   19.40    0.53
  -9  -1   2   18.26    0.72
   9  -1  -2   17.75    0.84
   9   1  -2   16.65    0.83
  -9   1   2   16.81    0.60
  -9   1   2   16.61    0.67
   9   1  -2   16.00    0.75
  -9   1   2   17.08    0.69
  -7  -1   2    8.84    0.28
   7  -1  -2    8.91    0.55
  -7  -1   2    9.06    0.46
  -7   1   2    8.01    0.45
   7   1  -2    9.61    0.61
   7   1  -2    9.30    0.51
  -7   1   2    8.89    0.40
  -7   1   2    8.72    0.45
  -5  -1   2  129.17    2.87
   5  -1  -2  123.69    3.08
  -5  -1   2  129.24    2.59
  -5   1   2  126.57    2.85
  -5   1   2  124.57    2.71
   5   1  -2  123.46    3.27
  -5   1   2  129.73    2.96
  -5   1   2  123.46    2.96
   5   1  -2  124.81    3.03
  -3  -1   2  262.76    5.25
   3  -1  -2  262.07    5.89
  -3   1   2  267.20    5.93
   3   1  -2  263.06    6.39
  -3   1   2  265.62    6.17
  -3   1   2  272.20    5.69
   3   1  -2  266.20    6.01
   1  -1  -2  164.27    3.69
   1  -1  -2  165.61    3.41
   1   1  -2  164.97    3.91
   1   1  -2  163.61    3.28
   1   1  -2  158.76    3.66
   1   1  -2  158.65    3.46
  -1   1   2  157.39    3.45
  -1   1   2  157.57    3.62
  -1   1   2  159.42    3.82
  -1  -1  -2  237.72    4.86
  -1  -1  -2  238.48    5.19
   1   1   2  235.90    5.04
  -1   1  -2  239.49    5.01
  -1   1  -2  236.83    4.86
   1   1   2  238.61    5.63
  -1   1  -2  239.23    5.56
  -1   1  -2  234.62    5.32
   1   1   2  234.25    5.26
  -3  -1  -2  573.65   11.67
  -3   1  -2  588.87   12.04
   3   1   2  569.06   12.10
   3   1   2  582.64   12.71
   3   1   2  570.93   12.61
  -3   1  -2  593.33   11.72
  -3   1  -2  578.68   12.51
   5  -1   2  508.96   11.62
  -5  -1  -2  507.93   10.29
   5   1   2  519.58   11.21
  -5   1  -2  516.20   11.01
  -5   1  -2  515.31   10.65
   5   1   2  500.84   11.95
  -5   1  -2  497.85   10.37
   7  -1   2   55.72    1.45
  -7  -1  -2   55.41    1.36
   7  -1   2   53.03    1.56
  -7  -1  -2   56.35    1.39
   7   1   2   55.37    1.77
  -7   1  -2   56.51    1.36
  -7   1  -2   57.47    1.42
   7   1   2   57.06    1.52
  -7   1  -2   54.95    1.42
  -9  -1  -2  200.94    4.27
   9  -1   2  205.48    4.77
   9  -1   2  191.70    4.79
  -9  -1  -2  197.89    4.41
  -9   1  -2  202.05    4.44
   9   1   2  196.46    5.12
  -9   1  -2  197.63    4.36
   9   1   2  204.84    4.75
  -9   1  -2  200.19    4.48
 -11  -1  -2    6.94    0.40
 -11  -1  -2    6.93    0.47
  11  -1   2    7.81    0.62
  11  -1   2    7.25    0.44
  11   1   2    6.93    0.62
  11   1   2    7.62    0.54
 -11   1  -2    6.82    0.45
 -11   1  -2    7.48    0.38
 -11   1  -2    7.89    0.46
 -13  -1  -2    0.59    0.26
 -13  -1  -2    0.13    0.19
  13  -1   2   -0.03    0.31
  13  -1   2   -0.11    0.20
 -13  -1  -2   -0.08    0.28
  13   1   2    0.12    0.32
  13   1   2    0.22    0.27
 -13   1  -2    0.17    0.21
 -13   1  -2    0.49    0.22
 -13   1  -2    0.20    0.19
 -15  -1  -2    4.30    0.56
 -15  -1  -2    6.27    0.52
  15  -1   2    6.22    0.66
  15  -1   2    7.38    0.49
 -15  -1  -2    6.22    0.44
 -15   1  -2    6.13    0.50
  15   1   2    5.42    0.60
 -15   1  -2    5.31    0.46
  15   1   2    6.68    0.69
 -15   1  -2    5.64    0.41
 -17  -1  -2   11.54    0.78
  17  -1   2   11.98    0.98
 -17  -1  -2   11.30    0.62
  17  -1   2   11.44    0.67
 -17  -1  -2   11.05    0.72
 -17   1  -2   11.76    0.60
 -17   1  -2   11.21    0.69
 -17   1  -2   11.08    0.70
  17   1   2   12.08    0.87
  17   1   2   12.70    0.93
 -19  -1  -2    7.40    0.60
 -19  -1  -2    6.64    0.53
  19  -1   2    6.60    0.80
 -19  -1  -2    6.84    0.63
  19   1   2    7.73    0.82
 -19   1  -2    8.66    0.64
  19   1   2    6.03    0.73
 -19   1  -2    9.15    0.55
 -19   1  -2    8.05    0.64
 -21  -1  -2   20.69    0.93
  21  -1   2   21.93    1.36
 -21  -1  -2   21.03    1.02
 -21  -1  -2   19.69    1.08
 -21   1  -2   20.06    0.99
  21   1   2   19.33    1.26
  21   1   2   22.23    1.31
 -21   1  -2   21.45    1.04
  23  -1   2    3.87    0.78
 -23  -1  -2    2.79    0.60
 -23  -1  -2    3.44    0.64
 -23  -1  -2    2.91    0.50
 -23   1  -2    3.69    0.59
  23   1   2    4.56    0.83
 -23   1  -2    4.27    0.70
  23   1   2    4.44    0.79
 -25  -1  -2    2.29    0.47
  25  -1   2    1.81    0.66
 -25  -1  -2    1.09    0.49
 -25   1  -2    1.13    0.43
 -25   1  -2    1.88    0.54
  25   1   2    2.54    0.73
  25   1   2    2.19    0.66
 -27  -1  -2    5.85    0.75
  27  -1   2    5.60    1.06
 -27   1  -2    6.26    0.72
 -27   1  -2    5.86    0.68
  27   1   2    5.53    0.87
 -29  -1  -2    0.96    0.52
  29  -1   2    1.75    0.74
 -29   1  -2    0.49    0.45
 -29   1  -2    0.48    0.48
  29   1   2    1.06    0.60
 -31  -1  -2    0.44    0.48
  31  -1   2    0.17    0.61
 -31   1  -2    0.83    0.52
  31   1   2    0.81    0.61
 -33  -1  -2    1.58    0.62
  33  -1   2    1.44    0.74
  33   1   2    2.58    0.86
 -33   1  -2    0.70    0.49
 -35  -1  -2    0.46    0.55
  35  -1   2    0.54    0.62
  35   1   2    0.32    0.57
  37   1   2    3.27    0.92
 -36  -2   2    2.24    0.80
  36  -2  -2    0.09    0.61
  36   2  -2    1.37    0.76
 -36   2   2    0.86    0.56
 -34  -2   2    1.88    0.70
  34  -2  -2    0.98    0.69
 -34   2   2    0.75    0.60
  34   2  -2    1.72    0.71
 -32  -2   2    4.51    0.92
  32  -2  -2    7.11    1.13
  32   2  -2    7.19    1.09
 -32   2   2    6.90    0.94
  30  -2  -2    0.13    0.47
 -30  -2   2   -0.19    0.44
 -30   2   2    0.22    0.44
  30   2  -2    0.38    0.52
  28  -2  -2    8.61    1.13
 -28  -2   2    5.59    0.82
 -28  -2   2    6.92    0.91
  28   2  -2    8.05    1.02
 -28   2   2    8.55    0.77
 -28   2   2    7.64    0.88
  28   2  -2    7.94    1.03
 -26  -2   2   -0.70    0.46
 -26  -2   2   -0.14    0.42
  26  -2  -2   -0.22    0.44
  26   2  -2    0.16    0.50
 -26   2   2    0.12    0.40
 -26   2   2    0.42    0.41
  26   2  -2    0.03    0.36
 -24  -2   2   11.11    0.94
  24  -2  -2    9.45    1.09
 -24  -2   2   12.24    1.00
 -24   2   2   10.65    0.87
  24   2  -2   12.69    1.05
  24   2  -2   10.17    1.07
 -24   2   2   11.34    0.78
 -24   2   2   11.82    0.83
 -22  -2   2   22.34    1.24
  22  -2  -2   28.91    1.64
 -22  -2   2   22.00    1.27
 -22   2   2   24.18    1.09
  22   2  -2   26.13    1.41
 -22   2   2   24.21    1.15
 -22   2   2   23.87    1.22
  22   2  -2   23.87    1.49
 -20  -2   2   10.16    0.82
  20  -2  -2    7.62    0.93
 -20  -2   2   10.45    0.89
  20   2  -2   10.05    0.98
  20   2  -2    9.50    0.84
 -20   2   2    8.83    0.72
 -20   2   2    9.17    0.68
 -20   2   2    9.32    0.67
 -18  -2   2   13.47    0.91
 -18  -2   2   12.39    0.90
  18  -2  -2   12.13    0.98
 -18  -2   2   13.81    0.58
 -18   2   2   12.98    0.78
  18   2  -2   12.43    0.89
 -18   2   2   13.46    0.74
 -18   2   2   12.70    0.79
  18   2  -2   12.78    1.03
 -16  -2   2   19.01    1.00
 -16  -2   2   19.67    0.67
 -16  -2   2   19.26    1.00
  16  -2  -2   18.50    1.16
 -16   2   2   19.24    0.94
 -16   2   2   19.06    0.86
  16   2  -2   19.24    1.03
  16   2  -2   18.52    1.20
 -16   2   2   19.58    0.92
 -14  -2   2   12.79    0.78
 -14  -2   2   13.83    0.51
  14  -2  -2   12.87    0.92
 -14  -2   2   12.74    0.78
  14   2  -2   13.64    0.99
 -14   2   2   12.69    0.71
 -14   2   2   12.97    0.67
  14   2  -2   13.13    0.80
 -14   2   2   13.27    0.73
 -12  -2   2    0.60    0.33
  12  -2  -2    0.94    0.37
 -12  -2   2    0.70    0.17
 -12   2   2    0.92    0.27
 -12   2   2    0.76    0.29
 -12   2   2    0.90    0.32
  12   2  -2    0.82    0.42
  12   2  -2    0.39    0.26
 -10  -2   2   96.13    2.02
 -10  -2   2   86.89    2.32
  10  -2  -2   90.38    2.59
  10   2  -2   87.32    2.79
 -10   2   2   87.38    2.37
 -10   2   2   90.37    2.32
  10   2  -2   91.82    2.46
 -10   2   2   91.50    2.22
   8  -2  -2  184.66    4.64
  -8  -2   2  192.38    4.31
  -8  -2   2  194.43    3.95
   8   2  -2  186.41    5.07
  -8   2   2  195.70    4.41
  -8   2   2  198.14    4.56
   8   2  -2  191.13    4.60
  -8   2   2  191.79    4.23
  -6  -2   2   65.91    1.46
   6  -2  -2   66.53    1.84
   6   2  -2   65.99    1.78
  -6   2   2   65.24    1.72
  -6   2   2   64.74    1.66
  -6   2   2   64.89    1.79
   6   2  -2   63.99    2.08
  -6   2   2   69.03    1.68
  -4  -2   2    1.51    0.17
   4  -2  -2    1.32    0.26
   4   2  -2    1.76    0.25
  -4   2   2    1.75    0.27
  -4   2   2    1.59    0.26
  -4   2   2    1.95    0.29
   4   2  -2    1.95    0.41
   2  -2  -2   57.29    1.45
   2   2  -2   58.33    1.51
   2   2  -2   55.29    1.74
  -2   2   2   57.60    1.61
  -2   2   2   53.04    1.52
  -2   2   2   55.07    1.47
   2   2  -2   56.06    1.48
   0  -2  -2  138.82    3.08
   0  -2  -2  137.49    2.97
   0   2  -2  138.01    3.27
   0   2   2  141.20    3.57
   0   2  -2  142.23    3.19
   0   2  -2  139.54    3.57
   0   2   2  136.92    3.18
   0   2  -2  139.94    3.00
   0   2  -2  135.18    3.34
  -2  -2  -2    1.93    0.23
   2   2   2    1.86    0.30
  -2   2  -2    1.92    0.25
  -2   2  -2    2.58    0.26
   2   2   2    2.70    0.41
   2   2   2    2.06    0.28
  -2   2  -2    3.05    0.32
  -2   2  -2    2.19    0.27
  -2   2  -2    2.02    0.29
  -4  -2  -2  112.81    2.49
   4   2   2  119.70    2.59
  -4   2  -2  116.31    2.63
   4   2   2  111.07    2.89
   4   2   2  114.72    3.18
  -4   2  -2  115.24    2.68
   4   2   2  114.91    2.77
  -4   2  -2  116.83    2.87
  -4   2  -2  115.82    2.79
   6  -2   2  121.71    3.07
  -6  -2  -2  123.15    2.71
   6   2   2  123.29    2.80
  -6   2  -2  118.91    2.76
  -6   2  -2  120.84    2.88
  -6   2  -2  121.35    2.79
   6   2   2  115.61    3.35
  -8  -2  -2   54.66    1.39
   8  -2   2   54.77    1.38
   8  -2   2   53.57    1.66
  -8   2  -2   56.54    1.51
  -8   2  -2   55.50    1.48
  -8   2  -2   53.54    1.45
   8   2   2   54.21    1.48
   8   2   2   52.70    1.89
 -10  -2  -2    0.57    0.21
  10  -2   2    0.97    0.35
 -10  -2  -2    1.73    0.35
  10  -2   2    1.03    0.17
  10   2   2    0.50    0.37
 -10   2  -2    0.82    0.27
 -10   2  -2    1.05    0.24
 -10   2  -2    0.56    0.21
  10   2   2    0.88    0.26
 -12  -2  -2   37.69    1.11
 -12  -2  -2   37.19    1.23
  12  -2   2   37.28    1.46
  12   2   2   37.55    1.30
 -12   2  -2   38.37    1.25
 -12   2  -2   37.92    1.21
 -12   2  -2   38.40    1.14
  12   2   2   36.65    1.61
  14  -2   2   11.41    0.89
 -14  -2  -2   13.34    0.61
 -14  -2  -2   11.89    0.72
  14   2   2   13.66    0.99
  14   2   2   13.95    0.79
 -14   2  -2   13.28    0.69
 -14   2  -2   14.26    0.75
 -14   2  -2   13.46    0.62
 -16  -2  -2   43.99    1.55
 -16  -2  -2   46.54    1.37
  16  -2   2   44.86    1.83
 -16   2  -2   46.35    1.39
  16   2   2   46.10    1.98
 -16   2  -2   46.57    1.50
 -16   2  -2   45.46    1.53
  16   2   2   46.43    1.67
 -18  -2  -2   13.26    0.84
  18  -2   2   13.66    1.06
 -18  -2  -2   13.31    0.69
 -18  -2  -2   14.27    0.81
 -18   2  -2   12.24    0.63
  18   2   2   13.56    1.09
  18   2   2   13.85    0.88
 -18   2  -2   12.49    0.79
 -18   2  -2   12.14    0.72
 -20  -2  -2    3.21    0.59
 -20  -2  -2    3.88    0.69
  20  -2   2    5.61    0.90
 -20  -2  -2    2.56    0.38
  20   2   2    4.24    0.86
  20   2   2    3.04    0.59
 -20   2  -2    3.24    0.54
 -20   2  -2    3.51    0.49
 -22  -2  -2    3.83    0.67
 -22  -2  -2    3.52    0.46
  22  -2   2    3.94    0.80
 -22  -2  -2    4.42    0.76
 -22   2  -2    4.44    0.55
  22   2   2    4.72    0.91
 -22   2  -2    3.45    0.59
  22   2   2    3.76    0.67
  24  -2   2    2.66    0.77
 -24  -2  -2    0.60    0.45
 -24  -2  -2    2.44    0.46
 -24  -2  -2    1.44    0.51
 -24   2  -2    1.34    0.45
 -24   2  -2    2.76    0.56
  24   2   2    1.91    0.56
  24   2   2    2.26    0.78
 -26  -2  -2    7.34    0.82
  26  -2   2    7.88    1.07
  26   2   2    8.17    1.11
  26   2   2    6.71    0.88
 -26   2  -2    6.84    0.74
 -26   2  -2    8.38    0.82
 -28  -2  -2    3.64    0.79
  28  -2   2    3.29    0.87
  28   2   2    3.06    0.75
 -28   2  -2    4.19    0.75
  28   2   2    5.33    1.21
 -28   2  -2    2.48    0.60
  30  -2   2    3.99    0.96
 -30  -2  -2    4.74    0.89
  30   2   2    4.72    0.93
 -30   2  -2    5.68    0.78
 -30   2  -2    4.60    0.81
 -32  -2  -2    2.55    0.73
  32  -2   2    4.79    1.06
 -32   2  -2    2.98    0.71
  32   2   2    5.18    0.99
 -34  -2  -2   -0.23    0.47
  34  -2   2    0.47    0.60
  36  -2   2    1.50    0.86
 -35  -3   2    0.14    0.57
  35  -3  -2    1.10    0.80
 -35   3   2    0.69    0.57
 -33  -3   2    0.49    0.51
  33  -3  -2    0.18    0.53
 -33   3   2   -0.16    0.46
  31  -3  -2    3.44    0.90
 -31  -3   2    2.95    0.85
 -31   3   2    2.18    0.66
 -29  -3   2    6.54    0.97
 -29  -3   2    6.28    0.94
  29  -3  -2    8.06    1.17
  29   3  -2    7.75    1.32
  29   3  -2    7.82    0.98
 -29   3   2    6.85    0.81
 -29   3   2    8.69    0.91
 -27  -3   2    1.05    0.59
 -27  -3   2   -0.90    0.46
  27  -3  -2    0.84    0.58
  27   3  -2    0.72    0.64
  27   3  -2    1.66    0.62
 -27   3   2    0.81    0.45
 -27   3   2    1.30    0.52
  25  -3  -2    1.11    0.63
 -25  -3   2    2.27    0.71
 -25  -3   2    1.19    0.58
 -25   3   2    0.44    0.38
 -25   3   2    1.10    0.46
  25   3  -2    0.28    0.43
  25   3  -2    0.07    0.54
 -23  -3   2    1.07    0.57
 -23  -3   2    0.41    0.52
  23  -3  -2    1.71    0.63
 -23   3   2    0.71    0.36
 -23   3   2    0.52    0.39
  23   3  -2    0.80    0.41
 -23   3   2    0.12    0.38
  23   3  -2    1.42    0.66
  21  -3  -2    5.27    0.92
 -21  -3   2    4.78    0.74
 -21  -3   2    4.63    0.72
 -21   3   2    3.67    0.65
  21   3  -2    5.72    0.90
 -21   3   2    5.29    0.59
 -21   3   2    5.16    0.60
  21   3  -2    5.98    0.69
  19  -3  -2    5.70    0.82
 -19  -3   2    4.35    0.65
 -19  -3   2    4.29    0.64
  19   3  -2    4.27    0.90
 -19   3   2    3.77    0.57
  19   3  -2    3.51    0.55
 -19   3   2    2.94    0.47
 -19   3   2    4.18    0.54
 -17  -3   2   11.46    0.84
 -17  -3   2   13.93    0.57
 -17  -3   2   13.26    0.87
  17  -3  -2   12.44    1.00
 -17   3   2   11.36    0.76
 -17   3   2   12.57    0.77
 -17   3   2   11.98    0.75
  17   3  -2   13.50    0.85
  17   3  -2   12.52    1.11
 -15  -3   2    7.44    0.69
 -15  -3   2    7.69    0.42
  15  -3  -2    6.61    0.78
  15   3  -2    6.94    0.87
 -15   3   2    7.30    0.59
 -15   3   2    7.37    0.60
  15   3  -2    7.42    0.62
 -15   3   2    6.41    0.57
 -13  -3   2    4.10    0.63
 -13  -3   2    3.15    0.29
  13  -3  -2    2.75    0.57
 -13   3   2    3.31    0.53
 -13   3   2    3.06    0.43
 -13   3   2    3.46    0.47
  13   3  -2    1.45    0.55
  13   3  -2    2.47    0.39
  11  -3  -2    7.16    0.69
 -11  -3   2    7.55    0.59
 -11  -3   2    6.75    0.37
 -11   3   2    6.80    0.52
  11   3  -2    7.50    0.81
 -11   3   2    6.74    0.55
 -11   3   2    7.47    0.57
  11   3  -2    7.18    0.53
  -9  -3   2   27.59    1.00
  -9  -3   2   27.68    0.79
   9  -3  -2   25.47    1.12
   9   3  -2   26.91    1.00
   9   3  -2   26.30    1.35
  -9   3   2   26.33    1.02
  -9   3   2   27.27    1.01
  -9   3   2   27.10    1.05
   7  -3  -2   34.03    1.22
  -7  -3   2   34.81    0.92
  -7   3   2   33.07    1.20
  -7   3   2   35.00    1.06
   7   3  -2   35.34    1.12
  -7   3   2   34.68    1.17
   7   3  -2   33.94    1.51
   5  -3  -2   15.07    0.71
  -5  -3   2   15.88    0.54
   5   3  -2   15.31    0.64
   5   3  -2   14.21    0.91
  -5   3   2   16.01    0.72
  -5   3   2   14.90    0.73
  -5   3   2   15.66    0.68
  -3  -3   2   55.04    1.35
   3  -3  -2   55.81    1.51
   3   3  -2   56.23    1.91
  -3   3   2   53.66    1.59
   3   3  -2   54.89    1.64
  -3   3   2   53.08    1.66
   3   3  -2   55.89    1.51
  -3   3   2   56.96    1.72
   1  -3  -2   33.29    0.99
   1  -3  -2   35.52    0.95
  -1   3   2   32.28    1.12
   1   3  -2   34.69    1.04
   1   3  -2   34.34    1.24
  -1   3   2   34.56    1.20
  -1   3   2   34.51    1.27
   1   3  -2   35.13    1.16
   1   3  -2   34.22    1.33
  -1  -3  -2    6.61    0.39
  -1   3  -2    6.45    0.40
   1   3   2    5.47    0.44
   1   3   2    5.55    0.55
  -1   3  -2    6.74    0.51
  -1   3  -2    6.78    0.53
  -1   3  -2    6.35    0.39
  -1   3  -2    6.41    0.45
   1   3   2    5.92    0.50
  -3  -3  -2   25.17    0.80
   3   3   2   26.16    0.99
  -3   3  -2   26.38    1.00
  -3   3  -2   25.18    0.88
   3   3   2   25.41    1.05
   3   3   2   28.13    1.21
  -3   3  -2   27.81    1.04
  -3   3  -2   25.98    0.94
  -5  -3  -2   46.79    1.26
   5   3   2   47.61    1.61
  -5   3  -2   47.41    1.42
  -5   3  -2   47.81    1.41
  -5   3  -2   48.63    1.37
   5   3   2   46.00    1.76
  -5   3  -2   44.75    1.45
   5   3   2   46.35    1.49
   7  -3   2   22.32    0.96
  -7  -3  -2   23.53    0.78
   7   3   2   23.39    1.23
  -7   3  -2   23.01    0.89
  -7   3  -2   23.60    0.90
  -7   3  -2   24.01    0.93
   7   3   2   24.58    0.70
  -9  -3  -2   49.58    1.38
   9  -3   2   50.37    1.69
   9  -3   2   51.59    1.32
  -9   3  -2   51.76    1.51
  -9   3  -2   47.47    1.50
   9   3   2   49.28    1.37
  -9   3  -2   51.93    1.54
   9   3   2   49.49    1.97
 -11  -3  -2   26.59    0.91
  11  -3   2   25.86    1.20
 -11  -3  -2   26.13    1.01
 -11   3  -2   26.78    0.99
  11   3   2   26.24    1.41
  11   3   2   26.27    0.93
 -11   3  -2   27.07    1.05
 -11   3  -2   25.06    0.99
 -13  -3  -2   14.13    0.78
 -13  -3  -2   13.89    0.66
  13  -3   2   12.21    0.91
  13   3   2   14.13    1.08
  13   3   2   13.59    0.69
 -13   3  -2   14.63    0.75
 -13   3  -2   12.36    0.74
 -13   3  -2   14.04    0.69
 -15  -3  -2   36.26    1.16
  15  -3   2   34.27    1.58
 -15  -3  -2   33.44    1.31
  15   3   2   35.35    1.80
 -15   3  -2   35.78    1.29
 -15   3  -2   34.33    1.20
  15   3   2   34.21    1.28
 -15   3  -2   33.94    1.31
 -17  -3  -2   21.43    1.07
 -17  -3  -2   23.29    0.92
  17  -3   2   25.36    1.38
 -17   3  -2   23.34    1.09
  17   3   2   22.37    1.06
 -17   3  -2   22.94    0.96
 -17   3  -2   22.62    1.03
  17   3   2   24.69    1.54
 -19  -3  -2    5.26    0.76
  19  -3   2    3.88    0.76
 -19  -3  -2    4.13    0.45
 -19   3  -2    3.41    0.49
 -19   3  -2    3.93    0.54
  19   3   2    4.50    0.55
 -19   3  -2    3.01    0.45
  19   3   2    4.48    0.99
 -21  -3  -2    2.52    0.59
 -21  -3  -2    1.68    0.54
  21  -3   2    1.94    0.63
 -21  -3  -2    1.28    0.36
  21   3   2    1.15    0.68
 -21   3  -2    1.33    0.42
 -21   3  -2    2.01    0.49
  21   3   2    2.32    0.49
 -23  -3  -2    7.63    0.78
  23  -3   2    7.17    0.99
 -23  -3  -2    8.59    0.86
  23   3   2    8.31    1.10
  23   3   2    9.83    0.84
 -23   3  -2    8.25    0.76
 -23   3  -2    8.51    0.74
  25  -3   2    8.10    1.10
 -25  -3  -2    7.08    0.83
 -25  -3  -2    7.08    0.84
  25   3   2    6.49    1.11
 -25   3  -2    6.03    0.73
  25   3   2    8.51    0.87
 -25   3  -2    8.26    0.75
 -27  -3  -2    1.81    0.63
  27  -3   2    2.02    0.76
  27   3   2    2.01    0.83
 -27   3  -2    1.40    0.54
 -27   3  -2    1.22    0.52
  29  -3   2    2.47    0.89
 -29  -3  -2    1.18    0.60
  29   3   2    2.44    0.94
 -29   3  -2    1.75    0.56
 -29   3  -2    1.24    0.53
  31  -3   2    1.26    0.77
 -31  -3  -2    0.19    0.51
 -31   3  -2    1.07    0.55
 -31   3  -2    1.51    0.54
  33  -3   2    2.15    0.87
 -33  -3  -2    1.90    0.71
 -33   3  -2    1.82    0.61
 -35  -3  -2    3.62    0.88
  35  -3   2    3.00    0.95
  34  -4  -2    0.51    0.65
 -34  -4   2    1.32    0.74
 -34   4   2    0.99    0.63
 -32  -4   2    0.75    0.64
  32  -4  -2    0.83    0.67
 -32   4   2    0.72    0.54
 -30  -4   2    1.68    0.66
  30  -4  -2    2.60    0.92
  30   4  -2    4.26    1.11
 -30   4   2    4.38    0.90
  28  -4  -2    8.05    1.19
 -28  -4   2    6.00    0.98
 -28  -4   2    6.64    0.98
 -28   4   2    5.09    0.76
  28   4  -2    7.12    1.20
  26  -4  -2    6.92    1.20
 -26  -4   2    9.58    1.07
 -26  -4   2    9.59    1.07
 -26   4   2    9.10    0.91
  26   4  -2    8.15    1.20
 -24  -4   2    0.88    0.63
  24  -4  -2    0.62    0.58
 -24  -4   2    0.80    0.61
 -24   4   2    0.77    0.45
  24   4  -2    0.77    0.70
 -24   4   2    0.12    0.40
 -22  -4   2    8.26    0.91
 -22  -4   2    8.73    0.90
  22  -4  -2    8.60    1.06
 -22   4   2    8.35    0.82
  22   4  -2    7.77    1.14
 -22   4   2    7.85    0.74
 -22   4   2    7.00    0.78
  22   4  -2    7.70    0.79
 -20  -4   2    1.81    0.62
  20  -4  -2    2.86    0.75
 -20  -4   2    1.82    0.63
  20   4  -2    1.17    0.38
 -20   4   2    1.75    0.51
  20   4  -2    2.85    0.85
 -20   4   2    1.96    0.52
 -20   4   2    2.42    0.55
 -18  -4   2   10.14    0.87
  18  -4  -2    9.14    0.99
  18   4  -2   10.71    0.77
 -18   4   2   10.86    0.82
 -18   4   2   10.59    0.80
  18   4  -2   10.32    1.17
 -18   4   2   10.88    0.80
  16  -4  -2    4.49    0.71
 -16  -4   2    3.62    0.66
 -16   4   2    3.77    0.54
 -16   4   2    3.29    0.55
 -16   4   2    4.50    0.56
  16   4  -2    4.62    0.94
  16   4  -2    3.17    0.50
 -14  -4   2   20.39    1.05
 -14  -4   2   22.28    0.77
  14  -4  -2   19.33    1.19
  14   4  -2   18.63    0.93
 -14   4   2   20.06    1.02
  14   4  -2   20.09    1.41
 -14   4   2   18.76    0.99
 -12  -4   2   15.56    0.63
 -12  -4   2   15.76    0.89
  12  -4  -2   15.81    1.01
 -12   4   2   15.87    0.88
 -12   4   2   17.85    0.94
  12   4  -2   17.30    1.27
  12   4  -2   15.64    0.79
  10  -4  -2   11.31    0.82
 -10  -4   2   12.87    0.56
  10   4  -2    9.49    0.58
  10   4  -2    8.41    0.90
 -10   4   2   10.06    0.73
 -10   4   2   10.33    0.70
  -8  -4   2   10.89    0.52
   8  -4  -2   11.70    0.75
   8   4  -2   12.64    1.01
  -8   4   2   11.05    0.74
  -8   4   2   12.17    0.74
  -8   4   2   11.48    0.59
   8   4  -2   11.46    0.60
   6  -4  -2    3.84    0.48
  -6  -4   2    3.39    0.33
  -6   4   2    4.01    0.44
   6   4  -2    3.36    0.33
  -6   4   2    3.49    0.49
  -6   4   2    3.67    0.45
   6   4  -2    3.81    0.69
  -4  -4   2   28.02    0.89
   4  -4  -2   29.28    1.02
  -4   4   2   25.57    1.16
   4   4  -2   29.73    1.20
  -4   4   2   27.84    1.17
  -4   4   2   29.22    1.13
   4   4  -2   30.41    0.96
   4   4  -2   27.44    1.38
   2  -4  -2   59.34    1.55
   2  -4  -2   53.35    1.54
   2   4  -2   57.50    2.08
   2   4  -2   58.64    1.59
   2   4  -2   55.27    1.79
  -2   4   2   58.92    1.95
  -2   4   2   58.87    1.79
  -2   4   2   53.69    1.86
   0  -4  -2   16.84    0.55
   0  -4  -2   16.47    0.70
   0   4  -2   16.89    0.83
   0   4  -2   15.00    0.91
   0   4   2   16.69    0.83
   0   4  -2   16.37    0.91
   0   4   2   15.57    0.94
   0   4   2   15.97    0.89
  -2  -4  -2    4.69    0.40
  -2   4  -2    4.11    0.50
  -2   4  -2    4.02    0.44
  -2   4  -2    4.67    0.53
   2   4   2    4.40    0.52
   2   4   2    4.79    0.51
   2   4   2    4.68    0.60
  -4  -4  -2    9.50    0.53
   4   4   2   10.25    0.70
  -4   4  -2   10.93    0.71
   4   4   2    9.37    0.84
   4   4   2   11.30    0.79
  -4   4  -2   11.76    0.63
  -4   4  -2   10.28    0.65
  -4   4  -2   10.00    0.66
  -6  -4  -2   11.96    0.60
   6  -4   2   12.77    0.75
   6   4   2   12.64    0.86
  -6   4  -2   12.79    0.69
  -6   4  -2   12.97    0.72
   6   4   2   13.66    0.82
   6   4   2   12.23    0.97
  -6   4  -2   11.61    0.65
  -6   4  -2   13.47    0.78
  -8  -4  -2   17.58    0.73
   8  -4   2   15.79    0.92
  -8   4  -2   17.59    0.70
  -8   4  -2   15.59    0.81
  -8   4  -2   18.40    0.91
   8   4   2   15.97    1.14
  -8   4  -2   17.54    0.86
  10  -4   2   33.03    1.39
 -10  -4  -2   32.52    1.09
 -10   4  -2   30.06    1.20
  10   4   2   30.58    0.91
  10   4   2   29.38    1.61
 -10   4  -2   31.85    1.23
 -10   4  -2   34.08    1.29
  12  -4   2   23.62    1.23
 -12  -4  -2   22.72    0.90
 -12  -4  -2   24.11    1.05
  12   4   2   25.59    0.91
 -12   4  -2   24.12    1.07
  12   4   2   21.87    1.45
 -12   4  -2   23.38    1.05
 -12   4  -2   24.94    1.09
 -14  -4  -2   13.93    0.85
  14  -4   2   12.27    0.97
 -14  -4  -2   15.85    0.75
 -14   4  -2   15.70    0.84
 -14   4  -2   12.98    0.80
  14   4   2   16.95    1.30
 -14   4  -2   14.61    0.86
  16  -4   2    4.56    0.73
 -16  -4  -2    4.42    0.71
 -16  -4  -2    3.90    0.45
 -16   4  -2    3.37    0.47
 -16   4  -2    3.46    0.56
  16   4   2    3.82    0.91
 -16   4  -2    3.82    0.61
 -18  -4  -2    3.22    0.46
  18  -4   2    2.24    0.67
 -18  -4  -2    4.28    0.70
 -18   4  -2    3.43    0.48
 -18   4  -2    3.56    0.64
  18   4   2    5.57    1.12
 -18   4  -2    4.07    0.63
  20  -4   2    9.25    1.04
 -20  -4  -2    8.26    0.62
 -20  -4  -2    9.60    0.85
 -20   4  -2   10.14    0.82
 -20   4  -2    7.41    0.72
  20   4   2    9.75    1.21
 -22  -4  -2   12.97    1.06
 -22  -4  -2   15.01    1.03
  22  -4   2   11.84    1.26
  22   4   2   13.89    1.44
 -22   4  -2   15.85    1.04
 -22   4  -2   14.71    0.97
 -24  -4  -2    2.94    0.72
  24  -4   2    1.61    0.75
 -24  -4  -2    2.21    0.69
 -24   4  -2    1.63    0.55
  24   4   2    2.34    0.90
 -24   4  -2    1.30    0.50
  26  -4   2    1.83    0.79
 -26  -4  -2    0.90    0.64
  26   4   2    3.10    1.01
 -26   4  -2    1.73    0.56
 -26   4  -2    1.91    0.61
 -28  -4  -2    1.13    0.62
  28  -4   2    2.85    0.87
 -28   4  -2    1.50    0.57
 -28   4  -2    1.62    0.59
  28   4   2    1.26    0.88
  30  -4   2    1.77    0.81
 -30  -4  -2    0.63    0.55
 -30   4  -2    0.98    0.52
 -30   4  -2    0.34    0.53
  30   4   2    2.24    0.97
 -32  -4  -2   -0.32    0.52
  32  -4   2    0.37    0.69
 -32   4  -2    0.51    0.54
 -34  -4  -2   -0.05    0.49
 -34   4  -2    1.93    0.75
  33   5  -2    0.04    0.83
 -33   5   2    0.17    0.57
 -31  -5   2    0.85    0.68
  31  -5  -2    0.25    0.57
  31   5  -2   -0.61    0.61
 -31   5   2    0.39    0.53
 -29  -5   2   -0.10    0.55
 -29  -5   2   -0.16    0.71
  29  -5  -2    0.41    0.59
 -29   5   2    0.33    0.47
  29   5  -2    0.21    0.70
  27  -5  -2    2.67    0.83
 -27  -5   2    1.64    0.81
 -27  -5   2    2.21    0.86
  27   5  -2    1.05    0.82
 -27   5   2    2.86    0.70
 -25  -5   2    5.56    1.01
  25  -5  -2    4.36    1.01
 -25  -5   2    4.75    1.01
  25   5  -2    5.43    1.24
 -25   5   2    3.94    0.77
 -23  -5   2    1.23    0.69
 -23  -5   2    0.88    0.62
  23  -5  -2    1.35    0.64
 -23   5   2    1.34    0.53
  23   5  -2    1.50    0.83
  21  -5  -2    2.19    0.75
 -21  -5   2    3.09    0.80
 -21  -5   2    2.56    0.74
 -21   5   2    2.35    0.61
  21   5  -2    2.71    0.94
 -21   5   2    2.13    0.61
 -19  -5   2    9.49    0.93
  19  -5  -2   10.20    1.07
  19   5  -2   11.36    1.30
 -19   5   2    9.18    0.86
 -19   5   2   10.93    0.90
  17  -5  -2    5.27    0.87
 -17  -5   2    5.18    0.75
 -17   5   2    4.93    0.62
 -17   5   2    5.41    0.68
  17   5  -2    5.43    1.11
  15  -5  -2    1.96    0.57
 -15  -5   2    0.70    0.50
  15   5  -2    1.78    0.73
 -15   5   2    1.84    0.53
 -15   5   2    2.13    0.54
 -13  -5   2    5.19    0.43
  13  -5  -2    4.28    0.68
 -13  -5   2    5.40    0.68
  13   5  -2    6.39    0.97
 -13   5   2    5.23    0.66
 -13   5   2    6.43    0.69
  11  -5  -2    2.82    0.57
 -11  -5   2    2.76    0.37
 -11   5   2    2.96    0.56
 -11   5   2    3.11    0.62
  11   5  -2    3.47    0.84
   9  -5  -2    6.28    0.65
  -9  -5   2    6.69    0.48
  -9   5   2    5.87    0.64
  -9   5   2    5.90    0.64
   9   5  -2    4.74    0.90
  -7  -5   2    3.28    0.42
   7  -5  -2    3.23    0.51
  -7   5   2    3.15    0.50
   7   5  -2    3.44    0.76
  -7   5   2    3.40    0.57
   7   5  -2    2.97    0.32
  -7   5   2    4.15    0.70
  -5  -5   2   17.01    0.74
   5  -5  -2   19.16    0.87
  -5   5   2   20.61    1.13
   5   5  -2   20.34    0.78
  -5   5   2   20.70    1.06
  -5   5   2   22.96    1.10
   5   5  -2   18.26    1.27
   5   5  -2   23.58    1.16
   3  -5  -2   35.84    1.17
   3  -5  -2   35.79    1.24
  -3  -5   2   33.43    1.12
  -3   5   2   37.72    1.59
   3   5  -2   35.62    1.48
  -3   5   2   35.09    1.43
  -3   5   2   36.10    1.55
   3   5  -2   36.70    1.72
   1  -5  -2   17.03    0.65
  -1  -5   2   16.11    0.75
   1  -5  -2   15.93    0.79
  -1   5   2   16.02    1.06
  -1   5   2   16.00    1.01
   1   5  -2   15.53    1.07
   1   5  -2   16.97    0.95
  -1   5   2   14.81    0.89
  -1  -5  -2   20.55    0.88
   1   5   2   21.60    1.26
  -1   5  -2   19.62    1.13
  -1   5  -2   19.21    1.01
   1   5   2   18.35    1.02
   1   5   2   19.52    1.13
  -1   5  -2   20.19    1.14
  -3  -5  -2   41.99    1.34
   3  -5   2   43.19    1.43
  -3   5  -2   40.68    1.68
  -3   5  -2   43.38    1.57
   3   5   2   40.24    1.87
  -3   5  -2   44.25    1.70
   3   5   2   42.19    1.61
   3   5   2   39.91    1.73
  -5  -5  -2   29.72    1.07
   5  -5   2   29.67    1.20
   5   5   2   30.97    1.49
   5   5   2   28.21    1.32
  -5   5  -2   28.60    1.26
   5   5   2   28.51    1.59
  -5   5  -2   30.70    1.37
  -5   5  -2   28.90    1.25
   7  -5   2    4.24    0.61
  -7  -5  -2    4.43    0.48
  -7   5  -2    3.60    0.50
   7   5   2    3.93    0.58
   7   5   2    3.90    0.79
  -7   5  -2    3.97    0.66
  -7   5  -2    3.91    0.44
   9  -5   2    1.92    0.47
  -9  -5  -2    2.12    0.39
  -9   5  -2    1.52    0.40
   9   5   2    1.60    0.63
  -9   5  -2    2.49    0.52
  -9   5  -2    1.58    0.48
 -11  -5  -2    8.64    0.60
  11  -5   2    7.73    0.74
  11   5   2    6.65    0.92
 -11   5  -2    6.71    0.66
 -11   5  -2    6.64    0.64
 -11   5  -2    7.80    0.70
 -13  -5  -2    4.68    0.48
  13  -5   2    3.57    0.67
 -13   5  -2    3.34    0.52
 -13   5  -2    3.96    0.56
 -13   5  -2    4.54    0.58
  13   5   2    4.69    1.06
 -15  -5  -2    4.80    0.66
 -15  -5  -2    4.93    0.52
  15  -5   2    4.36    0.75
 -15   5  -2    5.04    0.63
  15   5   2    3.10    0.90
 -15   5  -2    4.34    0.62
 -15   5  -2    4.07    0.57
 -17  -5  -2    3.02    0.67
 -17  -5  -2    4.29    0.49
  17  -5   2    4.13    0.81
 -17   5  -2    3.63    0.57
 -17   5  -2    4.32    0.62
 -17   5  -2    3.40    0.54
  17   5   2    3.30    0.96
  19  -5   2   11.35    1.16
 -19  -5  -2    7.78    0.88
 -19   5  -2    9.66    0.83
  19   5   2   10.01    1.26
 -19   5  -2    7.98    0.82
  21  -5   2   19.34    1.47
 -21  -5  -2   20.01    1.29
 -21   5  -2   19.98    1.19
  21   5   2   15.50    1.58
 -21   5  -2   17.95    1.18
 -23  -5  -2   33.94    1.73
  23  -5   2   31.35    1.97
 -23   5  -2   29.66    1.57
 -23   5  -2   33.66    1.60
  23   5   2   33.03    2.27
 -25  -5  -2    1.73    0.72
  25  -5   2    2.57    0.88
 -25  -5  -2    2.74    0.77
 -25   5  -2    1.74    0.58
 -25   5  -2    2.42    0.66
  25   5   2    3.40    1.07
  27  -5   2    3.93    1.03
 -27  -5  -2    1.61    0.68
  27   5   2    0.63    0.79
 -27   5  -2    0.72    0.59
 -27   5  -2    1.70    0.63
 -29  -5  -2    7.41    1.00
  29  -5   2    6.01    1.26
 -29   5  -2    5.38    0.84
  29   5   2    9.04    1.69
 -29   5  -2    6.40    0.89
 -31  -5  -2    5.75    1.13
  31  -5   2    4.83    1.20
 -31   5  -2    3.36    0.83
  31   5   2    4.79    1.35
 -33  -5  -2   -0.13    0.53
  33   5   2   -0.13    0.81
  30  -6  -2    2.33    0.89
 -30  -6   2    1.29    0.64
  30   6  -2    1.21    0.97
 -30   6   2    1.97    0.74
 -28  -6   2    0.61    0.83
 -28  -6   2    2.52    0.84
  28  -6  -2    0.85    0.65
  28   6  -2    1.43    0.99
 -28   6   2    1.68    0.71
  26  -6  -2    0.77    0.59
 -26  -6   2    0.08    0.61
 -26  -6   2   -0.24    0.69
  26   6  -2    0.96    0.85
 -26   6   2   -0.23    0.41
 -24  -6   2    1.23    0.81
 -24  -6   2    2.08    0.81
  24  -6  -2    1.48    0.68
  24   6  -2    0.45    0.78
 -24   6   2    3.52    0.80
  22  -6  -2    2.06    0.77
 -22  -6   2    2.35    0.77
  22   6  -2    1.03    0.87
 -22   6   2    1.19    0.56
 -20  -6   2    2.48    0.76
  20  -6  -2    1.98    0.72
 -20   6   2    1.98    0.63
  20   6  -2    4.50    1.18
 -20   6   2    0.88    0.53
  18  -6  -2    4.21    0.84
 -18  -6   2    1.99    0.71
  18   6  -2    2.19    0.90
 -18   6   2    3.09    0.74
 -18   6   2    3.16    0.69
  16  -6  -2    8.79    0.97
 -16  -6   2    8.67    0.90
  16   6  -2    8.65    1.19
 -16   6   2    8.23    0.85
 -16   6   2    6.74    0.81
 -14  -6   2    5.14    0.74
  14  -6  -2    6.20    0.80
  14   6  -2    5.81    1.14
 -14   6   2    6.40    0.75
 -14   6   2    6.06    0.74
 -12  -6   2    3.35    0.43
  12  -6  -2    4.01    0.67
 -12   6   2    3.92    0.73
 -12   6   2    2.35    0.63
  12   6  -2    4.57    1.04
  10  -6  -2   11.02    0.87
 -10  -6   2   12.01    0.68
 -10   6   2   11.01    0.90
  10   6  -2   11.47    1.25
 -10   6   2   11.72    0.95
   8  -6  -2   21.62    1.10
  -8  -6   2   21.70    0.91
  -8   6   2   20.93    1.27
  -8   6   2   22.77    1.26
   8   6  -2   22.52    1.58
   6  -6  -2    9.62    0.72
  -6  -6   2    9.28    0.62
  -6   6   2    9.51    0.88
   6   6  -2   10.59    1.12
  -6   6   2   10.11    0.81
  -6   6   2    8.66    0.79
  -4  -6   2   17.18    0.83
   4  -6  -2   18.98    0.95
  -4   6   2   16.30    1.08
  -4   6   2   15.24    1.09
   4   6  -2   17.36    1.11
   4   6  -2   15.15    1.22
  -4   6   2   14.85    0.99
  -2  -6   2   13.72    0.74
   2  -6  -2   12.58    0.77
  -2   6   2   12.03    0.90
  -2   6   2   12.97    1.00
   2   6  -2   12.89    1.11
   2   6  -2   11.74    0.92
  -2   6   2   13.77    1.06
   0  -6  -2    1.60    0.41
   0  -6   2    2.88    0.49
   0   6  -2    2.38    0.57
   0   6   2    2.33    0.58
   0   6   2    1.91    0.62
   0   6  -2    2.02    0.60
   0   6   2    2.63    0.70
   2  -6   2   15.11    0.80
  -2  -6  -2   13.80    0.77
   2   6   2   15.18    1.00
   2   6   2   12.90    1.05
   2   6   2   13.74    1.15
  -2   6  -2   12.75    1.00
  -2   6  -2   14.21    1.07
  -2   6  -2   13.71    0.94
   4  -6   2   10.61    0.73
  -4  -6  -2    9.25    0.67
  -4   6  -2   10.99    0.94
  -4   6  -2   10.19    0.84
   4   6   2   10.15    1.05
  -4   6  -2    9.79    0.82
   4   6   2    8.97    0.84
   4   6   2   10.51    0.98
  -6  -6  -2   10.23    0.67
   6  -6   2   10.67    0.80
  -6   6  -2   10.78    0.80
   6   6   2   10.37    0.92
  -6   6  -2   10.97    0.93
  -6   6  -2   10.16    0.82
   6   6   2   13.02    1.23
   8  -6   2    6.12    0.72
  -8  -6  -2    6.94    0.59
  -8   6  -2    6.71    0.77
  -8   6  -2    6.76    0.70
   8   6   2    7.42    1.04
 -10  -6  -2   15.28    0.82
  10  -6   2   15.18    1.03
 -10   6  -2   14.68    1.04
  10   6   2   14.70    1.38
 -10   6  -2   16.79    1.05
  12  -6   2    4.52    0.73
 -12  -6  -2    4.04    0.53
 -12   6  -2    4.73    0.76
 -12   6  -2    4.44    0.68
  12   6   2    5.86    1.00
 -14  -6  -2    3.61    0.56
 -14  -6  -2    3.66    0.67
  14  -6   2    3.84    0.78
 -14   6  -2    3.88    0.74
  14   6   2    4.75    1.08
 -14   6  -2    2.64    0.62
 -16  -6  -2    6.96    0.63
 -16  -6  -2    6.80    0.84
  16  -6   2    7.45    0.98
 -16   6  -2    4.87    0.71
 -16   6  -2    5.97    0.71
  16   6   2    5.56    1.23
  18  -6   2    5.57    0.98
 -18  -6  -2    5.97    0.83
 -18   6  -2    6.66    0.81
  18   6   2    7.15    1.43
  20  -6   2    1.50    0.72
 -20  -6  -2    1.68    0.66
  20   6   2    1.87    0.90
 -20   6  -2    0.97    0.52
  22  -6   2    1.37    0.69
 -22  -6  -2    0.61    0.58
 -22   6  -2    2.31    0.67
  22   6   2    3.00    1.08
 -24  -6  -2    1.12    0.69
  24  -6   2    0.46    0.62
 -24   6  -2    1.06    0.56
  24   6   2   -0.26    0.65
 -26  -6  -2    0.25    0.58
 -26  -6  -2   -0.29    0.62
  26  -6   2    0.09    0.60
  26   6   2   -0.06    0.64
 -26   6  -2    0.40    0.52
 -28  -6  -2    1.17    0.76
  28  -6   2    0.68    0.67
  28   6   2    1.42    0.94
 -28   6  -2    1.97    0.72
 -30  -6  -2    0.12    0.48
  30  -6   2    0.58    0.67
  30   6   2    0.53    0.87
 -27  -7   2    0.76    0.76
  27  -7  -2    1.38    0.79
 -27  -7   2    1.58    0.92
  27   7  -2    1.28    0.94
 -27   7   2    1.03    0.65
 -25  -7   2    0.67    0.75
 -25  -7   2    0.57    0.68
  25  -7  -2    0.51    0.61
 -25   7   2    0.23    0.62
  25   7  -2    0.50    0.79
 -23  -7   2    2.84    0.92
 -23  -7   2    2.15    0.81
  23  -7  -2    1.87    0.73
  23   7  -2    2.05    1.00
 -23   7   2    2.79    0.79
  21  -7  -2    1.34    0.65
 -21  -7   2    1.94    0.79
 -21   7   2    1.46    0.66
  21   7  -2    0.57    0.80
 -19  -7   2    0.45    0.63
 -19   7   2   -0.20    0.48
 -19   7   2    0.56    0.55
  19   7  -2    0.05    0.55
 -17  -7   2   10.12    1.04
 -17   7   2    9.76    1.02
  17   7  -2   10.20    1.40
 -17   7   2    8.72    0.98
 -15  -7   2   11.16    1.04
  15   7  -2   12.19    1.46
 -15   7   2   11.06    1.02
 -15   7   2   11.20    1.08
 -13  -7   2    0.81    0.57
 -13   7   2    0.52    0.57
  13   7  -2    0.55    0.61
 -13   7   2    1.25    0.56
  11  -7  -2   33.19    1.48
 -11   7   2   38.30    1.84
  11   7  -2   40.62    2.36
 -11   7   2   35.06    1.87
  -9  -7   2   16.45    0.86
   9  -7  -2   15.39    1.00
  -9   7   2   14.04    1.17
   9   7  -2   16.67    1.53
  -9   7   2   16.96    1.19
  -7  -7   2   15.72    0.84
   7  -7  -2   14.34    0.94
  -7   7   2   16.90    1.19
   7   7  -2   16.29    1.46
  -7   7   2   16.39    1.24
   5  -7  -2    8.98    0.75
  -5  -7   2   10.43    0.70
   5   7  -2    8.96    1.10
  -5   7   2    8.11    0.92
  -5   7   2    9.14    0.91
  -3  -7   2    0.73    0.37
   3  -7  -2    0.06    0.34
  -3   7   2    0.74    0.49
  -3   7   2    1.01    0.60
   3   7  -2    1.07    0.63
  -3   7   2    0.84    0.51
   3   7  -2    1.09    0.53
  -1  -7   2    2.07    0.47
   1  -7  -2    1.93    0.48
  -1   7   2    1.57    0.68
   1   7  -2    3.03    0.69
   1   7  -2    1.70    0.64
  -1   7   2    1.69    0.57
  -1   7   2    2.16    0.66
  -1  -7  -2    0.93    0.37
   1  -7   2    0.30    0.34
   1   7   2    0.66    0.54
  -1   7  -2    1.23    0.51
   1   7   2    0.31    0.43
   1   7   2    0.11    0.56
  -1   7  -2    0.34    0.44
  -3  -7  -2    0.93    0.42
   3  -7   2    1.91    0.49
   3   7   2    1.40    0.65
   3   7   2    1.04    0.56
  -3   7  -2    2.93    0.68
  -3   7  -2    1.80    0.58
   3   7   2    1.85    0.73
  -5  -7  -2    1.45    0.44
   5   7   2    3.81    0.77
  -5   7  -2    3.21    0.81
   5   7   2    2.96    0.87
  -5   7  -2    3.75    0.73
  -7  -7  -2    4.81    0.59
  -7   7  -2    4.74    0.83
   7   7   2    4.68    1.05
  -7   7  -2    4.79    0.77
  -9  -7  -2   10.33    0.75
  -9   7  -2   11.23    1.07
  -9   7  -2   10.78    0.95
   9   7   2    7.74    1.19
 -11  -7  -2    5.42    0.60
  11   7   2    5.20    1.10
 -11   7  -2    5.63    0.98
 -11   7  -2    5.06    0.87
  13  -7   2   -0.24    0.43
 -13  -7  -2    0.41    0.36
  13   7   2   -0.05    0.62
 -13   7  -2    0.54    0.48
 -13   7  -2    0.00    0.49
 -15  -7  -2    6.60    0.84
  15  -7   2    5.30    0.94
 -15   7  -2    3.89    0.81
  15   7   2    6.38    1.38
  17  -7   2   10.44    1.13
 -17  -7  -2    9.28    1.00
  17   7   2   11.43    1.49
 -17   7  -2   10.54    1.03
 -19  -7  -2    7.15    0.97
  19  -7   2    8.84    1.13
  19   7   2   10.02    1.44
 -19   7  -2    6.84    0.88
 -21  -7  -2    4.68    0.96
  21  -7   2    6.89    1.17
  21   7   2    2.52    1.00
 -21   7  -2    4.65    0.90
 -23  -7  -2    6.21    1.14
  23  -7   2    6.65    1.21
 -23   7  -2    4.27    0.89
  23   7   2    5.07    1.41
 -25  -7  -2    1.76    0.83
  25  -7   2    2.37    0.87
 -25  -7  -2    1.89    0.79
 -25   7  -2    2.15    0.72
  25   7   2    2.73    1.13
 -27  -7  -2    0.94    0.70
  27  -7   2    0.21    0.66
  27   7   2    0.32    0.83
  24  -8  -2   -0.14    0.44
 -24  -8   2   -0.24    0.68
 -24  -8   2    0.28    0.68
 -24   8   2   -0.11    0.50
  22  -8  -2    2.69    0.69
 -22  -8   2    5.22    1.12
 -22   8   2    1.78    0.70
  22   8  -2    2.37    1.14
 -20  -8   2    1.01    0.69
  20  -8  -2    1.08    0.57
  20   8  -2    0.47    0.79
 -20   8   2    1.24    0.64
 -18  -8   2    0.68    0.66
  18  -8  -2    0.83    0.53
  18   8  -2    0.56    0.81
 -18   8   2    1.47    0.66
  16  -8  -2    0.25    0.49
 -16  -8   2    1.25    0.65
 -16   8   2    0.78    0.61
  16   8  -2    0.63    0.77
 -16   8   2    0.46    0.54
  14  -8  -2    9.13    0.95
 -14  -8   2   10.45    1.06
  14   8  -2    9.13    1.40
 -14   8   2   11.18    1.17
 -14   8   2    9.14    1.06
  12  -8  -2    6.19    0.79
 -12   8   2    4.42    0.94
  12   8  -2    5.28    1.25
 -12   8   2    5.91    0.95
  10  -8  -2    1.73    0.61
  10   8  -2    2.89    0.99
 -10   8   2    6.23    1.13
 -10   8   2    3.70    0.89
   8  -8  -2    1.89    0.60
  -8   8   2    3.22    0.81
   8   8  -2    2.73    0.96
  -8   8   2    2.64    0.84
   6  -8  -2   -0.55    0.38
  -6  -8   2    0.45    0.37
  -6   8   2    0.46    0.59
   6   8  -2   -0.22    0.57
  -6   8   2    0.78    0.57
   4  -8  -2    1.46    0.52
  -4  -8   2    1.01    0.43
  -4   8   2    1.06    0.56
   4   8  -2    1.86    0.75
  -4   8   2    2.14    0.81
   2  -8  -2   11.06    0.90
  -2  -8   2   14.55    0.92
   2   8  -2   11.66    1.12
  -2   8   2   14.11    1.33
  -2   8   2   13.26    1.14
   2   8  -2   12.71    1.29
   0  -8   2    0.12    0.38
   0  -8  -2    0.63    0.44
   0   8   2    0.08    0.47
   0   8   2    0.38    0.55
   0   8   2   -0.29    0.59
   0   8  -2    0.19    0.47
   0   8  -2   -0.25    0.45
   2  -8   2    0.43    0.41
  -2  -8  -2    0.18    0.39
   2   8   2    1.18    0.57
   2   8   2    0.52    0.62
  -2   8  -2    0.55    0.53
  -4  -8  -2    2.11    0.53
   4  -8   2    3.02    0.61
   4   8   2    4.51    1.06
   4   8   2    3.75    0.86
  -4   8  -2    2.81    0.78
   6  -8   2    1.49    0.54
  -6  -8  -2    1.36    0.47
   6   8   2    2.46    0.89
  -6   8  -2    0.73    0.54
   8  -8   2    4.07    0.71
  -8  -8  -2    5.14    0.67
  -8   8  -2    4.02    0.99
  -8   8  -2    5.67    0.97
   8   8   2    3.71    1.03
 -10  -8  -2    7.56    0.75
  10   8   2    7.97    1.29
 -10   8  -2    8.20    1.05
 -10   8  -2    7.46    0.94
 -12   8  -2    2.03    0.70
  12   8   2    2.04    0.90
 -12   8  -2    1.93    0.77
 -14  -8  -2    0.01    0.49
 -14   8  -2   -0.03    0.46
  14   8   2    1.17    0.82
 -16  -8  -2    1.12    0.67
  16   8   2    0.93    0.89
 -16   8  -2    0.14    0.53
 -18  -8  -2    1.03    0.68
 -18   8  -2    0.63    0.59
  18   8   2    1.49    0.97
 -20  -8  -2   -0.52    0.56
 -20   8  -2    0.72    0.60
  20   8   2    0.82    0.74
 -22  -8  -2    1.49    0.78
 -22   8  -2    0.88    0.65
  22   8   2    1.11    0.91
 -24  -8  -2    1.26    0.73
 -24   8  -2   -0.50    0.48
  19  -9  -2    1.73    0.74
 -19  -9   2    0.01    0.72
 -19   9   2    0.78    0.67
  19   9  -2    1.36    1.07
 -17  -9   2    1.17    0.73
  17  -9  -2    1.79    0.65
  17   9  -2    1.03    0.87
 -17   9   2    2.14    0.85
 -15  -9   2    2.76    0.82
  15  -9  -2    3.44    0.78
  15   9  -2    2.96    1.12
 -15   9   2    2.73    0.90
 -15   9   2    3.35    0.97
 -13  -9   2    0.30    0.55
  13  -9  -2    0.75    0.57
  13   9  -2    0.21    0.73
 -13   9   2    0.70    0.64
 -13   9   2    0.89    0.78
  11  -9  -2    6.63    0.90
  11   9  -2    9.52    1.43
 -11   9   2    8.49    1.09
 -11   9   2   10.99    1.31
   9  -9  -2    2.60    0.68
  -9   9   2    2.65    0.99
   9   9  -2    0.60    0.76
  -9   9   2    2.64    0.80
   7  -9  -2    3.65    0.74
  -7   9   2    4.99    1.06
  -7   9   2    4.20    1.10
   7   9  -2    4.53    1.08
  -5  -9   2    3.31    0.66
   5  -9  -2    3.89    0.76
   5   9  -2    3.19    0.97
  -5   9   2    5.35    1.11
  -5   9   2    4.46    1.16
   3  -9  -2    1.52    0.56
  -3  -9   2    2.15    0.55
   3   9  -2    3.57    0.95
  -3   9   2    1.00    0.63
   1  -9  -2    0.09    0.36
  -1  -9   2    0.09    0.38
   1   9  -2   -0.10    0.53
  -1   9   2   -0.72    0.39
  -1  -9  -2    1.62    0.58
   1  -9   2    0.87    0.50
  -1   9  -2    0.00    0.54
   1   9   2    0.77    0.63
  -3  -9  -2    2.83    0.63
   3  -9   2    4.28    0.72
   3   9   2    3.23    1.00
   3   9   2    3.63    0.98
  -3   9  -2    5.55    1.09
  -5  -9  -2    3.64    0.68
   5  -9   2    3.34    0.68
  -5   9  -2    6.33    1.16
   5   9   2    4.34    1.16
  -7  -9  -2   -0.86    0.33
   7  -9   2    0.68    0.49
  -7   9  -2   -0.55    0.44
   7   9   2    0.15    0.59
  -9  -9  -2    2.76    0.65
   9  -9   2    1.38    0.59
   9   9   2    2.22    0.94
  -9   9  -2    1.22    0.67
  11  -9   2    0.14    0.48
 -11   9  -2    0.76    0.61
  11   9   2    2.57    0.96
 -13  -9  -2    1.45    0.70
  13  -9   2    0.38    0.45
  13   9   2    2.02    1.03
 -13   9  -2    1.96    0.77
  15  -9   2    1.37    0.62
 -15  -9  -2    2.01    0.76
 -15   9  -2    2.03    0.76
  15   9   2    0.71    0.83
 -17  -9  -2    1.44    0.75
  17  -9   2    3.24    0.77
  17   9   2    1.78    0.99
 -17   9  -2    1.69    0.70
 -19  -9  -2    0.54    0.75
 -19   9  -2    0.90    0.66
 -12  10   2    0.39    0.75
  12  10  -2    0.11    0.82
  10 -10  -2    0.63    0.55
 -10  10   2    0.10    0.68
  10  10  -2    0.16    0.79
   8 -10  -2    4.71    0.88
  -8  10   2    5.40    1.15
   8  10  -2    2.27    1.06
   6 -10  -2    0.95    0.59
  -6  10   2    2.42    0.92
   4 -10  -2    3.80    0.80
  -4  10   2    1.93    0.90
   2 -10  -2    0.10    0.47
  -2  10   2    1.86    0.86
   0 -10  -2    0.72    0.53
   0 -10   2    1.04    0.53
   0  10   2    0.89    0.71
  -2 -10  -2    0.63    0.47
   2 -10   2    0.08    0.42
  -2  10  -2   -0.26    0.57
  -4 -10  -2    2.21    0.65
   4 -10   2    2.65    0.69
  -4  10  -2    5.16    1.18
   6 -10   2    0.87    0.52
  -6  10  -2   -0.17    0.53
   8 -10   2   -0.35    0.45
  -8  10  -2   -0.71    0.48
   8  10   2    0.41    0.86
  10 -10   2    1.53    0.63
  10  10   2    1.15    0.93
 -10  10  -2    0.65    0.69
  12  10   2    1.27    0.93
 -12  10  -2    2.13    0.95
  36   0  -3    0.21    0.55
 -36   0   3    0.07    0.54
 -34   0   3    1.10    0.62
  34   0  -3   -0.01    0.48
 -32   0   3   -0.13    0.48
  32   0  -3   -0.20    0.49
  30   0  -3    5.07    1.05
 -30   0   3    4.32    0.86
 -28   0   3    0.79    0.57
  28   0  -3    0.11    0.50
 -28   0   3    1.13    0.56
  26   0  -3    5.50    0.89
 -26   0   3    6.87    0.80
 -26   0   3    6.78    0.82
 -24   0   3   23.16    1.29
  24   0  -3   23.06    1.49
 -24   0   3   22.69    1.25
  22   0  -3   -0.26    0.29
 -22   0   3    0.38    0.37
 -22   0   3    0.04    0.41
 -22   0   3   -0.12    0.24
  22   0  -3   -0.23    0.32
 -20   0   3   11.30    0.60
  20   0  -3   11.81    0.98
 -20   0   3    9.88    0.80
  20   0  -3   10.74    0.76
 -20   0   3   10.50    0.79
  18   0  -3   23.49    1.31
 -18   0   3   24.72    1.17
 -18   0   3   24.88    0.86
 -18   0   3   22.62    1.12
  18   0  -3   21.90    1.08
 -16   0   3    2.51    0.47
  16   0  -3    3.03    0.57
 -16   0   3    3.07    0.57
  16   0  -3    3.39    0.54
 -16   0   3    2.23    0.30
  14   0  -3    4.29    0.46
  14   0  -3    3.14    0.51
 -14   0   3    3.86    0.52
 -14   0   3    3.71    0.31
 -14   0   3    3.43    0.45
  12   0  -3   28.70    1.09
 -12   0   3   29.19    0.83
 -12   0   3   28.87    1.07
 -12   0   3   30.76    1.11
 -10   0   3    5.53    0.43
 -10   0   3    5.39    0.46
  10   0  -3    4.82    0.48
  10   0  -3    5.98    0.45
 -10   0   3    5.79    0.30
   8   0  -3   22.03    0.90
  -8   0   3   23.46    0.82
  -8   0   3   23.08    0.62
   8   0  -3   24.81    0.88
  -8   0   3   23.34    0.85
  -6   0   3   52.24    1.38
  -6   0   3   51.63    1.16
   6   0  -3   53.25    1.49
  -6   0   3   54.52    1.45
   4   0  -3  154.26    3.79
  -4   0   3  157.47    3.44
   4   0  -3  161.65    3.18
   4   0  -3  161.08    3.72
  -4   0   3  149.47    3.59
   2   0  -3  385.61    7.78
  -2   0   3  388.73    8.06
  -2   0   3  386.16    8.43
   0   0   3  301.18    6.54
   0   0  -3  305.80    6.08
   0   0  -3  297.93    6.70
   0   0   3  303.58    6.99
   0   0   3  296.66    6.22
   2   0   3   63.74    1.67
   2   0   3   63.14    1.43
  -2   0  -3   63.93    1.42
  -4   0  -3   81.31    1.79
   4   0   3   82.38    2.15
  -4   0  -3   83.83    1.86
   6   0   3  132.71    3.40
  -6   0  -3  137.27    2.97
  -6   0  -3  136.68    2.97
   8   0   3  204.35    5.05
  -8   0  -3  203.07    4.51
  -8   0  -3  210.63    4.42
  -8   0  -3  205.79    4.47
   8   0   3  202.11    4.83
 -10   0  -3   23.17    0.78
 -10   0  -3   22.82    0.78
  10   0   3   21.90    0.93
 -10   0  -3   22.95    0.69
  10   0   3   21.74    0.92
 -12   0  -3   13.91    0.55
 -12   0  -3   13.77    0.62
  12   0   3   12.86    0.75
  12   0   3   14.33    0.77
 -12   0  -3   13.68    0.62
 -14   0  -3    2.02    0.39
  14   0   3    1.55    0.45
 -14   0  -3    2.16    0.34
 -14   0  -3    1.61    0.30
  14   0   3    1.62    0.40
 -16   0  -3   27.90    1.05
  16   0   3   28.05    1.32
 -16   0  -3   26.92    1.08
  16   0   3   28.70    1.26
 -16   0  -3   29.50    0.99
 -18   0  -3   25.18    1.00
  18   0   3   21.41    1.13
 -18   0  -3   23.95    0.92
 -18   0  -3   21.55    0.99
  18   0   3   23.15    1.26
  20   0   3   21.71    1.16
 -20   0  -3   18.94    0.92
 -20   0  -3   21.45    0.88
  20   0   3   20.75    1.25
 -20   0  -3   18.69    0.97
 -22   0  -3    1.35    0.39
 -22   0  -3    1.66    0.46
  22   0   3    2.56    0.66
  22   0   3    2.61    0.62
  24   0   3    1.45    0.60
 -24   0  -3    1.67    0.45
 -24   0  -3    2.34    0.54
  26   0   3    2.70    0.72
 -26   0  -3    3.15    0.57
 -26   0  -3    2.88    0.62
  28   0   3    2.62    0.75
 -28   0  -3    4.33    0.62
 -28   0  -3    2.97    0.67
  30   0   3    8.89    1.15
 -30   0  -3    9.76    0.95
 -32   0  -3    4.25    0.83
  32   0   3    4.74    0.99
  34   0   3    2.85    0.86
  36   0   3    1.05    0.72
  37  -1  -3    0.07    0.63
 -37  -1   3    0.52    0.61
  37   1  -3    1.55    0.72
 -37   1   3    1.48    0.70
  35  -1  -3    0.16    0.55
 -35  -1   3    0.46    0.58
  35   1  -3    0.12    0.57
 -35   1   3    0.74    0.58
 -33  -1   3    2.06    0.69
  33  -1  -3    2.13    0.80
  33   1  -3    2.40    0.85
 -33   1   3    1.05    0.64
 -31  -1   3    0.28    0.48
  31  -1  -3    0.98    0.63
  31   1  -3    0.69    0.57
 -31   1   3   -0.34    0.42
  29  -1  -3    5.11    1.02
 -29  -1   3    5.08    0.93
 -29  -1   3    4.92    0.90
 -29   1   3    4.33    0.82
  29   1  -3    4.51    0.94
  27  -1  -3   13.18    1.28
 -27  -1   3   13.21    1.07
 -27  -1   3   14.66    1.15
  27   1  -3   13.20    1.23
 -27   1   3   13.40    1.02
 -27   1   3   14.70    1.11
 -25  -1   3    3.31    0.69
 -25  -1   3    2.26    0.60
  25  -1  -3    3.32    0.79
 -25   1   3    4.20    0.52
  25   1  -3    3.19    0.71
 -25   1   3    4.94    0.82
  25   1  -3    4.60    0.88
 -25   1   3    4.08    0.74
  23  -1  -3   35.28    1.88
 -23  -1   3   36.76    1.63
 -23  -1   3   36.09    1.64
  23   1  -3   34.54    1.67
  23   1  -3   36.42    1.80
 -23   1   3   34.51    1.29
 -23   1   3   38.65    1.57
 -23   1   3   36.38    1.59
  21  -1  -3   15.22    1.16
 -21  -1   3   14.15    0.97
 -21  -1   3   15.75    1.04
  21   1  -3   16.63    1.14
 -21   1   3   15.92    0.99
 -21   1   3   16.69    0.98
 -21   1   3   14.47    0.76
  21   1  -3   13.90    1.02
 -19  -1   3   12.48    0.57
 -19  -1   3   13.25    0.89
 -19  -1   3   12.74    0.88
  19  -1  -3   12.37    1.01
 -19   1   3   13.45    0.68
  19   1  -3   11.95    0.94
  19   1  -3   10.91    0.88
 -19   1   3   11.67    0.82
 -19   1   3   11.26    0.80
 -17  -1   3   10.88    0.79
  17  -1  -3   11.09    0.59
  17  -1  -3   11.90    0.92
 -17  -1   3   10.86    0.50
 -17  -1   3   11.35    0.85
 -17   1   3   10.33    0.78
  17   1  -3   13.90    0.92
 -17   1   3   11.24    0.61
  17   1  -3   10.52    0.86
 -17   1   3   11.66    0.77
 -15  -1   3   16.10    0.56
 -15  -1   3   15.44    0.87
  15  -1  -3   14.77    0.97
  15  -1  -3   15.07    0.66
 -15  -1   3   13.67    0.83
  15   1  -3   14.32    0.91
 -15   1   3   15.75    0.68
 -15   1   3   15.71    0.82
  15   1  -3   14.29    0.90
 -15   1   3   14.51    0.82
  13  -1  -3   21.18    0.76
 -13  -1   3   21.67    0.94
 -13  -1   3   21.48    0.64
  13  -1  -3   21.84    1.08
 -13  -1   3   20.69    0.96
  13   1  -3   21.82    1.03
 -13   1   3   21.20    0.92
 -13   1   3   23.40    0.79
  13   1  -3   21.34    1.07
 -13   1   3   21.69    0.91
 -11  -1   3    3.62    0.44
 -11  -1   3    4.89    0.25
 -11  -1   3    3.78    0.46
  11  -1  -3    4.44    0.53
  11   1  -3    4.15    0.45
 -11   1   3    4.61    0.41
 -11   1   3    4.99    0.34
 -11   1   3    4.66    0.45
  11   1  -3    4.00    0.51
   9  -1  -3    7.53    0.57
  -9  -1   3    7.31    0.48
  -9  -1   3    7.61    0.50
  -9  -1   3    7.61    0.26
  -9   1   3    7.92    0.49
   9   1  -3    7.56    0.53
   9   1  -3    7.51    0.59
  -9   1   3    7.72    0.46
  -9   1   3    7.69    0.39
  -7  -1   3    0.93    0.26
  -7  -1   3    0.94    0.09
  -7  -1   3    1.42    0.29
   7  -1  -3    0.68    0.27
   7   1  -3    0.81    0.28
  -7   1   3    1.12    0.26
   7   1  -3    0.95    0.32
  -7   1   3    1.30    0.30
  -7   1   3    1.46    0.22
  -7   1   3    1.14    0.20
  -5  -1   3   62.67    1.55
   5  -1  -3   62.98    1.71
  -5   1   3   61.52    1.64
  -5   1   3   63.76    1.60
   5   1  -3   62.24    1.71
  -5   1   3   62.58    1.56
   5   1  -3   62.62    1.86
  -3  -1   3  564.59   11.69
   3  -1  -3  574.99   11.30
   3  -1  -3  545.48   12.37
   3   1  -3  556.92   12.52
   3   1  -3  569.10   13.18
  -3   1   3  570.50   12.99
   3   1  -3  563.97   11.33
  -3   1   3  566.95   11.84
  -3   1   3  572.41   12.36
   1  -1  -3   13.47    0.47
   1  -1  -3   12.59    0.42
  -1   1   3   12.57    0.50
   1   1  -3   12.60    0.52
   1   1  -3   12.23    0.37
   1   1  -3   11.42    0.54
  -1   1   3   11.99    0.56
  -1   1   3   12.38    0.43
  -1  -1  -3    3.35    0.25
  -1  -1  -3    3.63    0.22
  -1   1  -3    4.01    0.25
  -1   1  -3    3.94    0.32
  -1   1  -3    4.29    0.24
   1   1   3    3.59    0.29
  -1   1  -3    4.10    0.32
   1   1   3    4.10    0.26
   1   1   3    3.55    0.40
   3  -1   3   61.53    1.62
  -3  -1  -3   63.58    1.45
  -3   1  -3   62.26    1.47
  -3   1  -3   64.40    1.43
   3   1   3   61.86    1.79
   3   1   3   62.30    1.49
  -3   1  -3   62.59    1.64
   3   1   3   61.02    1.57
   5  -1   3   61.01    1.58
  -5  -1  -3   57.57    1.42
  -5   1  -3   59.30    1.48
  -5   1  -3   62.29    1.42
  -5   1  -3   60.30    1.40
   5   1   3   59.37    1.56
   5   1   3   61.03    1.52
   5   1   3   58.79    1.80
   7  -1   3   45.16    1.28
  -7  -1  -3   45.59    1.17
  -7  -1  -3   44.83    1.18
  -7   1  -3   44.92    1.22
   7   1   3   42.58    1.51
   7   1   3   46.48    1.28
  -7   1  -3   45.76    1.09
  -7   1  -3   46.14    1.16
   9  -1   3   93.24    2.53
  -9  -1  -3   95.72    2.23
   9  -1   3   95.62    2.45
  -9  -1  -3   93.62    2.25
  -9   1  -3   94.06    2.29
  -9   1  -3   95.06    2.19
   9   1   3   96.89    2.47
  -9   1  -3   96.15    2.26
   9   1   3   93.85    2.76
 -11  -1  -3   43.50    1.29
  11  -1   3   43.13    1.51
 -11  -1  -3   44.29    1.25
  11  -1   3   46.93    1.39
 -11   1  -3   45.33    1.16
 -11   1  -3   44.33    1.27
 -11   1  -3   44.77    1.33
  11   1   3   45.32    1.45
  11   1   3   44.48    1.64
 -13  -1  -3   80.32    2.04
 -13  -1  -3   83.67    2.09
 -13  -1  -3   77.42    2.10
  13  -1   3   81.83    2.25
  13  -1   3   76.75    2.40
  13   1   3   81.60    2.35
 -13   1  -3   79.05    1.96
 -13   1  -3   78.69    2.11
 -13   1  -3   81.26    2.08
  13   1   3   80.77    2.57
 -15  -1  -3    8.41    0.54
  15  -1   3    9.01    0.80
 -15  -1  -3    7.64    0.63
  15  -1   3    9.51    0.60
 -15  -1  -3    9.83    0.58
 -15   1  -3    8.61    0.45
 -15   1  -3    7.94    0.55
  15   1   3    8.50    0.70
  15   1   3    9.23    0.78
 -15   1  -3    8.92    0.59
 -17  -1  -3   40.62    1.50
  17  -1   3   41.82    1.75
 -17  -1  -3   42.79    1.38
  17  -1   3   45.49    1.51
 -17  -1  -3   44.63    1.42
 -17   1  -3   45.23    1.45
  17   1   3   43.50    1.69
 -17   1  -3   44.14    1.28
 -17   1  -3   40.93    1.43
  17   1   3   42.65    1.80
  19  -1   3    1.63    0.53
 -19  -1  -3    1.77    0.45
  19  -1   3    1.36    0.39
 -19  -1  -3    0.75    0.37
 -19  -1  -3    1.28    0.34
 -19   1  -3    1.75    0.33
  19   1   3    1.52    0.53
 -19   1  -3    1.99    0.44
  19   1   3    2.33    0.57
 -19   1  -3    1.77    0.42
  21  -1   3   -0.16    0.40
 -21  -1  -3    0.10    0.34
 -21  -1  -3    0.40    0.36
 -21  -1  -3    0.23    0.30
  21   1   3    0.68    0.46
 -21   1  -3    0.12    0.33
  21   1   3   -0.15    0.37
 -21   1  -3    0.59    0.32
 -23  -1  -3    1.77    0.42
 -23  -1  -3    2.43    0.57
  23  -1   3    2.81    0.71
 -23   1  -3    2.59    0.51
 -23   1  -3    2.99    0.58
  23   1   3    3.07    0.76
  23   1   3    2.10    0.62
 -25  -1  -3    4.90    0.60
  25  -1   3    6.99    0.95
 -25  -1  -3    3.78    0.71
 -25   1  -3    5.05    0.62
  25   1   3    5.20    0.93
  25   1   3    5.71    0.81
 -25   1  -3    4.80    0.64
  27  -1   3    8.50    1.09
 -27  -1  -3    7.65    0.81
 -27  -1  -3    6.88    0.71
 -27   1  -3    8.38    0.80
 -27   1  -3    7.30    0.78
  27   1   3    8.01    1.03
 -29  -1  -3    2.47    0.66
  29  -1   3    5.78    1.09
 -29   1  -3    3.54    0.68
  29   1   3    4.37    0.90
 -29   1  -3    3.32    0.71
  31  -1   3    2.74    0.88
 -31  -1  -3    1.43    0.62
 -31   1  -3    3.19    0.68
  31   1   3    2.40    0.73
 -31   1  -3    2.14    0.60
 -33  -1  -3    3.31    0.79
  33  -1   3    3.44    1.07
  33   1   3    4.79    1.03
  35  -1   3    0.85    0.68
  35   1   3    0.54    0.62
  37   1   3    0.57    0.64
 -36  -2   3    0.39    0.59
  36  -2  -3    0.73    0.71
 -36   2   3    0.43    0.52
  36   2  -3    0.27    0.56
 -34  -2   3    3.95    0.90
  34  -2  -3    2.38    0.86
 -34   2   3    2.57    0.80
  34   2  -3    1.43    0.70
  32  -2  -3    4.09    1.03
 -32  -2   3    1.91    0.72
  32   2  -3    2.59    0.80
 -32   2   3    4.49    0.88
  30  -2  -3    3.86    0.97
 -30  -2   3    1.70    0.67
 -30   2   3    1.99    0.69
  30   2  -3    2.30    0.72
  28  -2  -3   -0.13    0.43
 -28  -2   3   -0.52    0.49
 -28  -2   3   -0.31    0.47
  28   2  -3    0.22    0.44
 -28   2   3    0.68    0.47
 -26  -2   3    0.43    0.57
  26  -2  -3    1.30    0.60
 -26  -2   3    0.97    0.52
 -26   2   3    1.22    0.45
 -26   2   3    2.86    0.63
  26   2  -3    2.75    0.68
 -26   2   3    1.70    0.57
  26   2  -3    1.86    0.70
  24  -2  -3   16.64    1.37
 -24  -2   3   18.34    1.21
 -24  -2   3   16.46    1.14
 -24   2   3   17.50    1.11
  24   2  -3   17.94    1.32
  24   2  -3   16.64    1.24
 -24   2   3   17.86    1.04
 -24   2   3   17.02    0.94
  22  -2  -3    3.68    0.81
 -22  -2   3    2.41    0.59
 -22  -2   3    3.42    0.77
  22   2  -3    4.21    0.76
 -22   2   3    2.31    0.58
 -22   2   3    2.75    0.50
 -22   2   3    3.96    0.67
  22   2  -3    5.82    0.99
 -20  -2   3   25.59    1.31
 -20  -2   3   29.50    1.41
  20  -2  -3   30.85    1.62
  20   2  -3   29.54    1.48
  20   2  -3   31.19    1.64
 -20   2   3   29.46    1.34
 -20   2   3   30.73    1.18
 -20   2   3   28.77    1.28
 -18  -2   3   31.40    0.99
 -18  -2   3   32.50    1.41
 -18  -2   3   30.60    1.35
  18  -2  -3   30.16    1.57
 -18   2   3   32.92    1.19
 -18   2   3   31.60    1.30
 -18   2   3   31.97    1.32
  18   2  -3   31.42    1.61
  18   2  -3   31.39    1.46
  16  -2  -3   35.60    1.65
 -16  -2   3   37.70    1.48
 -16  -2   3   38.76    1.00
 -16  -2   3   33.52    1.41
 -16   2   3   37.77    1.38
  16   2  -3   34.66    1.47
 -16   2   3   33.63    1.33
 -16   2   3   37.00    1.24
  16   2  -3   36.65    1.69
  14  -2  -3   25.20    1.27
 -14  -2   3   25.39    1.09
 -14  -2   3   24.16    1.09
 -14  -2   3   25.32    0.71
 -14   2   3   23.23    1.01
 -14   2   3   24.74    1.02
  14   2  -3   23.09    1.10
 -14   2   3   23.94    0.92
  14   2  -3   22.92    1.26
 -12  -2   3    1.89    0.41
  12  -2  -3    0.92    0.40
 -12  -2   3    1.32    0.17
 -12  -2   3    1.04    0.40
  12   2  -3    1.58    0.37
  12   2  -3    1.45    0.44
 -12   2   3    1.80    0.33
 -12   2   3    2.32    0.40
 -12   2   3    2.74    0.45
 -10  -2   3    4.34    0.22
  10  -2  -3    4.80    0.53
 -10  -2   3    4.66    0.45
 -10   2   3    4.48    0.22
 -10   2   3    4.64    0.42
  10   2  -3    4.06    0.56
  10   2  -3    4.35    0.43
 -10   2   3    3.46    0.36
 -10   2   3    4.89    0.42
  -8  -2   3   15.00    0.42
  -8  -2   3   15.38    0.66
   8  -2  -3   13.63    0.74
  -8   2   3   14.32    0.49
  -8   2   3   14.43    0.64
   8   2  -3   13.22    0.68
   8   2  -3   14.14    0.86
  -8   2   3   13.83    0.67
  -6  -2   3   92.75    2.28
  -6  -2   3   97.48    2.02
   6  -2  -3   95.92    2.50
  -6   2   3   96.62    2.34
   6   2  -3   89.61    2.75
   6   2  -3   95.43    2.46
  -6   2   3   93.47    2.36
  -6   2   3   95.61    2.44
   4  -2  -3    6.73    0.43
  -4   2   3    7.17    0.44
   4   2  -3    6.06    0.54
   4   2  -3    6.49    0.42
  -4   2   3    6.50    0.40
  -4   2   3    6.61    0.40
   2  -2  -3  141.29    3.22
   2  -2  -3  134.68    2.99
  -2   2   3  134.89    3.30
  -2   2   3  135.43    3.15
   2   2  -3  136.08    3.62
  -2   2   3  138.21    3.47
   2   2  -3  136.44    3.31
   2   2  -3  142.07    2.93
   2   2  -3  135.49    3.17
   0  -2  -3   41.19    1.06
   0  -2  -3   41.26    1.01
   0   2   3   36.84    1.16
   0   2   3   37.71    1.10
   0   2  -3   39.85    1.00
   0   2  -3   38.13    1.27
   0   2  -3   38.55    1.14
   0   2   3   36.69    1.27
   0   2  -3   38.81    1.10
  -2  -2  -3   31.97    0.88
   2   2   3   29.81    1.14
  -2   2  -3   29.69    1.01
   2   2   3   28.87    1.00
  -2   2  -3   29.13    0.95
  -2   2  -3   29.96    0.89
  -2   2  -3   31.25    0.87
   2   2   3   29.23    0.93
  -2   2  -3   29.54    0.96
  -4  -2  -3   81.45    1.90
  -4   2  -3   78.99    2.01
   4   2   3   74.66    2.00
  -4   2  -3   79.59    1.92
   4   2   3   80.47    2.14
   4   2   3   82.50    1.81
  -4   2  -3   81.12    1.94
   4   2   3   78.80    2.37
   6  -2   3   97.26    2.40
  -6  -2  -3   95.00    2.22
  -6   2  -3   94.18    2.29
   6   2   3   92.93    2.48
   6   2   3   94.04    2.22
  -6   2  -3   95.50    2.24
   6   2   3   91.47    2.77
  -6   2  -3   93.26    2.25
   8  -2   3   43.66    1.19
  -8  -2  -3   43.07    1.18
   8  -2   3   41.27    1.40
  -8   2  -3   43.24    1.23
  -8   2  -3   45.03    1.23
   8   2   3   45.26    1.25
  -8   2  -3   42.80    1.29
   8   2   3   43.93    1.66
 -10  -2  -3   16.18    0.65
  10  -2   3   16.33    0.60
 -10  -2  -3   16.27    0.69
  10  -2   3   16.10    0.83
  10   2   3   16.50    0.99
 -10   2  -3   15.86    0.72
 -10   2  -3   15.32    0.65
 -10   2  -3   16.76    0.61
  10   2   3   16.30    0.70
 -12  -2  -3    0.97    0.26
  12  -2   3    0.65    0.40
  12  -2   3    1.38    0.25
 -12  -2  -3    0.54    0.34
 -12   2  -3    1.58    0.31
 -12   2  -3    0.74    0.27
 -12   2  -3    1.02    0.25
  12   2   3    0.95    0.44
  12   2   3    0.80    0.30
  14  -2   3    4.60    0.33
 -14  -2  -3    4.59    0.41
 -14  -2  -3    3.48    0.51
  14  -2   3    4.17    0.66
 -14   2  -3    4.20    0.43
  14   2   3    4.01    0.65
 -14   2  -3    5.34    0.37
  14   2   3    4.18    0.51
 -14   2  -3    4.26    0.47
  16  -2   3    6.31    0.75
 -16  -2  -3    7.47    0.52
 -16  -2  -3    7.46    0.68
 -16   2  -3    7.35    0.45
  16   2   3    8.83    0.87
 -16   2  -3    6.52    0.54
 -16   2  -3    7.23    0.61
  16   2   3    7.24    0.67
 -18  -2  -3    0.55    0.36
  18  -2   3   -0.04    0.38
 -18  -2  -3    0.36    0.40
 -18  -2  -3    0.55    0.27
  18   2   3    0.26    0.33
 -18   2  -3    0.43    0.34
 -18   2  -3    0.77    0.24
 -18   2  -3    0.40    0.30
  18   2   3    0.80    0.47
 -20  -2  -3    8.86    0.71
 -20  -2  -3    8.20    0.77
 -20  -2  -3    8.16    0.59
  20  -2   3    9.33    0.97
 -20   2  -3    8.74    0.72
 -20   2  -3    8.40    0.65
  20   2   3    9.58    1.00
  20   2   3    7.54    0.75
  22  -2   3    4.71    0.86
 -22  -2  -3    4.73    0.62
 -22  -2  -3    3.50    0.46
 -22  -2  -3    4.98    0.66
 -22   2  -3    4.99    0.56
 -22   2  -3    4.83    0.61
  22   2   3    5.86    1.06
  22   2   3    5.32    0.72
  24  -2   3   -0.36    0.40
 -24  -2  -3    0.28    0.34
 -24  -2  -3    0.01    0.41
  24   2   3    0.92    0.46
 -24   2  -3    0.49    0.41
 -24   2  -3    0.06    0.34
  24   2   3    1.56    0.69
  26  -2   3    4.54    0.92
 -26  -2  -3    4.48    0.79
 -26   2  -3    4.23    0.71
  26   2   3    5.43    0.78
  26   2   3    7.06    1.22
 -26   2  -3    4.94    0.65
 -28  -2  -3    1.83    0.57
  28  -2   3    2.20    0.80
  28   2   3    1.90    0.64
 -28   2  -3    1.31    0.57
 -28   2  -3    1.45    0.52
 -30  -2  -3    2.20    0.68
  30  -2   3    2.57    0.87
 -30   2  -3    3.61    0.71
 -30   2  -3    2.52    0.64
  30   2   3    3.57    0.84
 -32  -2  -3    0.27    0.48
  32  -2   3    1.49    0.73
  32   2   3    2.23    0.71
 -32   2  -3    1.51    0.62
  34  -2   3   -0.05    0.60
  36  -2   3    2.07    0.93
  35  -3  -3    1.94    0.85
 -35  -3   3    0.53    0.50
 -35   3   3    0.66    0.57
  33  -3  -3    1.35    0.72
 -33  -3   3    0.17    0.49
 -33   3   3    0.49    0.54
  31  -3  -3    5.83    1.17
 -31  -3   3    4.82    1.02
  31   3  -3    6.65    1.06
 -31   3   3    4.93    0.91
 -29  -3   3   -0.49    0.42
  29  -3  -3   -0.33    0.47
 -29  -3   3    1.41    0.70
  29   3  -3    0.75    0.53
  29   3  -3    0.85    0.66
 -29   3   3    0.56    0.47
  27  -3  -3    2.42    0.78
 -27  -3   3    2.47    0.79
 -27  -3   3    3.85    0.79
  27   3  -3    4.79    0.91
 -27   3   3    4.27    0.80
  27   3  -3    3.42    0.93
 -27   3   3    3.58    0.64
 -25  -3   3    3.50    0.77
 -25  -3   3    4.97    0.94
  25  -3  -3    3.30    0.87
 -25   3   3    4.02    0.62
  25   3  -3    2.91    0.90
 -25   3   3    4.32    0.61
  25   3  -3    4.58    0.82
 -25   3   3    3.49    0.62
 -23  -3   3    2.22    0.65
  23  -3  -3    1.29    0.61
 -23  -3   3    2.71    0.74
 -23   3   3    2.71    0.60
  23   3  -3    2.86    0.61
  23   3  -3    2.51    0.77
 -23   3   3    2.32    0.56
 -23   3   3    2.14    0.51
  21  -3  -3    0.25    0.42
 -21  -3   3    1.02    0.54
 -21  -3   3    0.21    0.51
 -21   3   3    0.98    0.44
  21   3  -3   -0.09    0.27
  21   3  -3    0.12    0.44
 -21   3   3   -0.24    0.29
 -21   3   3    0.39    0.37
  19  -3  -3   -0.07    0.47
 -19  -3   3    0.39    0.46
 -19  -3   3    0.11    0.42
 -19   3   3    0.13    0.28
 -19   3   3    0.42    0.33
 -19   3   3    0.61    0.36
  19   3  -3   -0.03    0.40
  19   3  -3    0.34    0.34
  17  -3  -3    0.87    0.48
 -17  -3   3    1.07    0.48
 -17  -3   3    0.79    0.43
 -17   3   3    1.49    0.43
  17   3  -3    0.60    0.51
  17   3  -3    1.48    0.44
 -17   3   3    1.39    0.39
 -17   3   3    2.41    0.50
 -15  -3   3    5.59    0.65
  15  -3  -3    5.41    0.73
 -15  -3   3    5.65    0.34
 -15   3   3    4.90    0.55
  15   3  -3    3.87    0.51
 -15   3   3    5.56    0.55
 -15   3   3    4.01    0.47
  15   3  -3    3.15    0.72
 -13  -3   3   37.78    1.40
  13  -3  -3   37.19    1.58
 -13  -3   3   40.30    1.03
  13   3  -3   37.41    1.40
 -13   3   3   36.99    1.38
 -13   3   3   36.88    1.35
  13   3  -3   37.23    1.78
 -13   3   3   36.37    1.29
  11  -3  -3   64.98    2.16
 -11  -3   3   65.09    1.93
 -11  -3   3   70.28    1.58
 -11   3   3   66.74    1.96
  11   3  -3   64.41    2.00
  11   3  -3   66.97    2.47
 -11   3   3   67.19    2.03
  -9  -3   3   30.16    1.08
  -9  -3   3   30.71    0.81
   9  -3  -3   28.05    1.18
   9   3  -3   28.24    1.08
  -9   3   3   29.59    1.13
   9   3  -3   26.76    1.39
  -9   3   3   28.85    1.08
  -9   3   3   29.19    0.86
  -7  -3   3  180.95    3.76
   7  -3  -3  175.12    4.38
   7   3  -3  172.89    4.86
  -7   3   3  179.74    4.32
   7   3  -3  175.98    4.28
  -7   3   3  170.38    4.31
  -7   3   3  179.85    4.16
  -5  -3   3   79.40    1.80
   5  -3  -3   79.37    2.13
  -5   3   3   79.02    2.17
  -5   3   3   77.18    2.19
   5   3  -3   77.91    2.09
  -5   3   3   76.20    2.08
   5   3  -3   75.83    2.50
   3  -3  -3   24.69    0.82
   3  -3  -3   22.44    0.78
   3   3  -3   25.02    0.88
  -3   3   3   22.99    0.95
   3   3  -3   24.36    1.14
  -3   3   3   25.27    1.00
  -3   3   3   23.65    0.91
   3   3  -3   24.64    0.96
   1  -3  -3    9.06    0.38
   1  -3  -3    8.45    0.43
   1   3  -3    8.88    0.55
  -1   3   3   10.16    0.57
  -1   3   3    9.69    0.59
   1   3  -3    9.59    0.67
  -1   3   3   10.09    0.66
   1   3  -3    9.59    0.51
  -1  -3  -3  101.95    2.37
  -1   3  -3  101.59    2.38
  -1   3  -3  102.19    2.55
  -1   3  -3  100.67    2.71
  -1   3  -3  100.72    2.84
  -1   3  -3   99.49    2.58
   1   3   3  102.47    2.58
   1   3   3   98.52    2.72
   1   3   3  104.58    2.95
  -3  -3  -3    4.02    0.34
   3   3   3    3.44    0.38
  -3   3  -3    3.76    0.41
  -3   3  -3    3.63    0.37
  -3   3  -3    3.55    0.33
   3   3   3    3.61    0.44
   3   3   3    4.01    0.52
  -3   3  -3    3.51    0.39
  -5  -3  -3    8.88    0.47
  -5   3  -3   10.08    0.53
   5   3   3    9.32    0.76
  -5   3  -3    9.41    0.56
   5   3   3    8.77    0.61
  -5   3  -3    9.00    0.52
   5   3   3    9.47    0.60
  -7  -3  -3   40.37    1.17
   7  -3   3   40.12    1.40
  -7   3  -3   38.96    1.25
  -7   3  -3   41.48    1.31
   7   3   3   38.96    1.66
   7   3   3   38.25    1.45
   7   3   3   41.98    1.02
   9  -3   3    3.11    0.34
  -9  -3  -3    2.61    0.32
   9  -3   3    3.40    0.51
  -9   3  -3    3.00    0.36
   9   3   3    2.94    0.26
  -9   3  -3    2.61    0.35
  -9   3  -3    2.73    0.35
   9   3   3    3.07    0.62
  11  -3   3   56.44    1.94
 -11  -3  -3   55.41    1.66
 -11  -3  -3   54.66    1.57
  11  -3   3   60.24    1.47
  11   3   3   55.33    1.57
 -11   3  -3   55.62    1.63
  11   3   3   53.51    2.19
 -11   3  -3   58.93    1.66
 -11   3  -3   52.58    1.66
  13  -3   3  118.98    3.49
 -13  -3  -3  126.61    2.96
 -13  -3  -3  121.90    3.11
  13   3   3  124.01    3.95
 -13   3  -3  127.63    3.18
  13   3   3  120.51    3.17
 -13   3  -3  124.54    3.15
 -13   3  -3  124.85    3.14
 -15  -3  -3    1.09    0.42
 -15  -3  -3    0.65    0.28
  15  -3   3    0.39    0.42
 -15   3  -3    0.63    0.35
  15   3   3    0.58    0.26
  15   3   3    0.36    0.49
 -15   3  -3    0.72    0.28
 -15   3  -3    1.20    0.34
 -17  -3  -3   16.47    0.78
  17  -3   3   13.43    1.08
 -17  -3  -3   15.94    0.93
 -17   3  -3   15.17    0.83
  17   3   3   17.60    1.28
 -17   3  -3   15.18    0.73
  17   3   3   15.80    0.87
 -17   3  -3   14.97    0.89
  19  -3   3   34.07    1.74
 -19  -3  -3   36.17    1.48
 -19  -3  -3   34.67    1.26
  19   3   3   35.32    1.94
  19   3   3   34.99    1.45
 -19   3  -3   33.85    1.41
 -19   3  -3   33.64    1.34
  21  -3   3    7.92    1.03
 -21  -3  -3    9.41    0.77
 -21  -3  -3    9.80    0.85
 -21  -3  -3   10.97    0.69
  21   3   3   10.42    0.80
 -21   3  -3    7.52    0.75
  21   3   3    8.29    1.07
 -21   3  -3    8.73    0.69
  23  -3   3    1.76    0.65
 -23  -3  -3    2.43    0.65
 -23  -3  -3    2.14    0.61
 -23  -3  -3    2.21    0.47
  23   3   3    2.03    0.55
  23   3   3    3.16    0.87
 -23   3  -3    1.71    0.50
 -23   3  -3    1.08    0.42
  25  -3   3    0.33    0.56
 -25  -3  -3   -0.14    0.46
 -25   3  -3    0.67    0.41
  25   3   3   -0.09    0.55
  25   3   3    1.01    0.45
 -25   3  -3    0.65    0.40
  27  -3   3    4.23    0.98
 -27  -3  -3    3.02    0.75
  27   3   3    5.28    1.17
 -27   3  -3    2.77    0.63
 -27   3  -3    3.13    0.70
  29  -3   3   -0.15    0.54
 -29  -3  -3    0.08    0.50
  29   3   3    0.39    0.73
 -29   3  -3    0.11    0.45
 -29   3  -3    0.88    0.48
  31  -3   3    1.54    0.75
 -31  -3  -3    1.12    0.58
 -31   3  -3    2.18    0.65
  33  -3   3    2.10    0.88
 -33  -3  -3    2.07    0.70
 -33   3  -3    1.80    0.67
  35  -3   3    2.92    1.12
  34  -4  -3    0.36    0.71
 -34  -4   3    0.69    0.60
 -34   4   3    0.75    0.58
  32  -4  -3    0.17    0.58
 -32  -4   3    1.02    0.62
 -32   4   3    0.13    0.52
 -30  -4   3    2.96    0.92
  30  -4  -3    2.01    0.80
 -30  -4   3    1.19    0.64
 -30   4   3    2.50    0.73
  30   4  -3    2.29    0.94
  28  -4  -3    2.43    0.82
 -28  -4   3    1.87    0.81
 -28  -4   3    2.12    0.73
 -28   4   3    1.96    0.63
  28   4  -3    3.42    1.02
  26  -4  -3    3.08    0.82
 -26  -4   3    4.23    0.95
 -26  -4   3    4.65    0.96
  26   4  -3    4.98    1.16
 -26   4   3    4.46    0.83
 -24  -4   3    6.76    0.98
  24  -4  -3    4.56    0.97
 -24  -4   3    2.45    0.81
 -24   4   3    4.59    0.69
 -24   4   3    4.47    0.65
  24   4  -3    5.36    1.11
  22  -4  -3   -0.40    0.42
 -22  -4   3   -0.15    0.47
 -22  -4   3    0.86    0.56
  22   4  -3    0.06    0.55
  22   4  -3    0.79    0.38
 -22   4   3   -0.17    0.33
 -22   4   3   -0.07    0.37
 -20  -4   3    7.01    0.83
 -20  -4   3    6.37    0.85
  20  -4  -3    8.34    0.97
  20   4  -3    6.84    1.01
 -20   4   3    7.31    0.71
  20   4  -3    6.39    0.68
 -20   4   3    7.38    0.73
  18  -4  -3    4.24    0.79
 -18  -4   3    4.72    0.80
  18   4  -3    4.72    0.60
 -18   4   3    4.15    0.59
  18   4  -3    6.13    0.98
 -18   4   3    4.55    0.56
 -16  -4   3    2.51    0.61
  16  -4  -3    1.51    0.51
  16   4  -3    1.74    0.42
 -16   4   3    2.20    0.53
  16   4  -3    3.52    0.85
 -16   4   3    2.00    0.50
 -14  -4   3    5.73    0.63
 -14  -4   3    5.03    0.37
  14  -4  -3    6.05    0.72
  14   4  -3    6.09    0.86
 -14   4   3    5.75    0.62
 -14   4   3    6.45    0.61
  14   4  -3    4.88    0.53
  12  -4  -3    1.50    0.48
 -12  -4   3    1.26    0.46
 -12  -4   3    1.10    0.24
 -12   4   3    0.49    0.34
  12   4  -3    0.57    0.28
  12   4  -3    0.95    0.50
 -12   4   3    0.37    0.35
 -10  -4   3   13.32    0.80
 -10  -4   3   14.26    0.57
  10  -4  -3   14.00    0.89
  10   4  -3   12.89    0.72
 -10   4   3   12.44    0.78
  10   4  -3   14.28    1.12
 -10   4   3   13.92    0.83
   8  -4  -3    4.01    0.55
  -8  -4   3    3.38    0.33
  -8   4   3    3.63    0.39
  -8   4   3    3.72    0.52
  -8   4   3    4.85    0.51
   8   4  -3    3.83    0.62
   8   4  -3    3.75    0.41
  -6  -4   3    4.32    0.36
   6  -4  -3    4.40    0.49
  -6   4   3    4.34    0.48
   6   4  -3    3.61    0.61
   6   4  -3    5.31    0.41
  -6   4   3    3.85    0.44
  -6   4   3    3.78    0.49
   4  -4  -3   10.03    0.58
   4  -4  -3   11.23    0.61
  -4  -4   3   11.57    0.52
   4   4  -3   11.01    0.58
   4   4  -3   11.40    0.88
  -4   4   3   11.55    0.76
   4   4  -3   11.31    0.74
  -4   4   3   12.29    0.75
  -4   4   3   11.77    0.71
   2  -4  -3   13.68    0.66
   2  -4  -3   15.11    0.59
  -2   4   3   12.29    0.73
   2   4  -3   13.90    0.78
   2   4  -3   14.47    0.65
   2   4  -3   13.55    0.91
  -2   4   3   14.49    0.87
  -2   4   3   14.11    0.82
   0  -4  -3   24.99    0.91
   0  -4  -3   26.23    0.70
   0   4  -3   25.22    1.20
   0   4   3   24.27    1.20
   0   4   3   25.19    1.05
   0   4  -3   24.93    0.93
   0   4   3   25.41    1.14
   0   4  -3   24.76    1.04
  -2  -4  -3   11.10    0.57
   2   4   3   12.02    0.77
   2   4   3   10.11    0.68
  -2   4  -3   11.69    0.76
  -2   4  -3   11.49    0.75
  -2   4  -3   11.08    0.67
   2   4   3   10.11    0.83
  -2   4  -3   11.57    0.61
  -4  -4  -3   11.33    0.59
  -4   4  -3   11.82    0.68
   4   4   3   11.03    0.78
   4   4   3   10.55    0.70
  -4   4  -3   10.07    0.67
   4   4   3   11.10    0.92
  -4   4  -3   11.17    0.73
  -4   4  -3   12.04    0.64
   6  -4   3    8.00    0.62
  -6  -4  -3    5.88    0.47
  -6   4  -3    7.92    0.55
  -6   4  -3    7.30    0.60
   6   4   3    6.71    0.78
   6   4   3    7.32    0.70
   6   4   3    7.26    0.63
  -6   4  -3    7.65    0.53
  -6   4  -3    7.13    0.54
  -8  -4  -3    2.94    0.42
   8  -4   3    2.47    0.53
  -8   4  -3    2.06    0.38
  -8   4  -3    2.84    0.52
  -8   4  -3    2.91    0.47
   8   4   3    3.20    0.69
  10  -4   3    7.61    0.75
 -10  -4  -3    7.08    0.53
  10  -4   3    7.74    0.48
 -10   4  -3    7.47    0.60
  10   4   3    6.82    0.86
 -10   4  -3    8.25    0.62
 -10   4  -3    7.32    0.59
 -12  -4  -3   11.58    0.65
  12  -4   3    9.76    0.86
  12   4   3    9.82    1.01
 -12   4  -3   10.57    0.69
 -12   4  -3    9.83    0.69
 -12   4  -3    9.76    0.70
 -14  -4  -3    7.86    0.57
 -14  -4  -3    7.49    0.68
  14  -4   3    9.99    0.87
 -14   4  -3    7.91    0.61
  14   4   3    8.86    0.98
 -14   4  -3    9.40    0.67
 -14   4  -3    7.12    0.65
  16  -4   3    7.65    0.86
 -16  -4  -3    8.56    0.73
 -16  -4  -3    8.00    0.60
 -16   4  -3    7.96    0.60
 -16   4  -3    8.16    0.71
  16   4   3    6.85    0.98
 -16   4  -3    7.22    0.64
 -18  -4  -3    9.61    0.66
 -18  -4  -3    6.67    0.74
  18  -4   3    7.99    0.94
 -18   4  -3    9.73    0.80
 -18   4  -3    7.88    0.68
  18   4   3    8.65    1.11
  20  -4   3   10.62    1.09
 -20  -4  -3    8.53    0.67
 -20  -4  -3    8.61    0.85
  20   4   3    9.14    1.17
 -20   4  -3    8.34    0.79
 -20   4  -3    8.36    0.72
  22  -4   3   -0.20    0.46
 -22  -4  -3   -0.15    0.49
 -22   4  -3    0.53    0.37
  22   4   3    0.06    0.64
 -22   4  -3    0.22    0.41
 -24  -4  -3   11.58    1.00
  24  -4   3   10.74    1.22
 -24  -4  -3   10.20    1.04
 -24   4  -3   10.24    0.94
  24   4   3    9.48    1.31
 -24   4  -3   10.66    0.87
  26  -4   3    3.27    0.93
 -26  -4  -3    3.65    0.83
 -26   4  -3    2.09    0.61
  26   4   3    1.19    0.86
 -26   4  -3    3.11    0.69
 -28  -4  -3   -0.27    0.45
  28  -4   3    0.07    0.60
  28   4   3    0.05    0.72
 -28   4  -3    1.19    0.51
 -28   4  -3    0.42    0.43
 -30  -4  -3    0.32    0.50
  30  -4   3   -0.16    0.57
 -30   4  -3    0.33    0.50
  30   4   3   -0.06    0.71
 -32  -4  -3    0.17    0.55
  32  -4   3    1.42    0.79
 -32   4  -3    0.80    0.59
 -34   4  -3    0.27    0.58
 -33   5   3    0.17    0.60
  33   5  -3    0.30    0.82
 -31  -5   3    1.58    0.75
  31  -5  -3    0.88    0.70
 -31   5   3    1.88    0.69
  31   5  -3    1.08    0.89
 -29  -5   3    1.58    0.70
 -29  -5   3    2.09    0.88
  29  -5  -3    1.10    0.64
 -29   5   3    1.48    0.65
  29   5  -3    2.22    1.02
 -27  -5   3    4.14    0.96
  27  -5  -3    2.70    0.89
 -27  -5   3    5.66    1.10
  27   5  -3    2.09    0.97
 -27   5   3    5.16    0.91
 -25  -5   3    0.59    0.68
 -25  -5   3   -0.82    0.53
  25  -5  -3   -0.54    0.38
  25   5  -3    0.85    0.75
 -25   5   3    2.02    0.63
  23  -5  -3    3.29    0.86
 -23  -5   3    3.62    0.87
 -23  -5   3    2.86    0.84
 -23   5   3    2.47    0.69
  23   5  -3    3.99    1.13
 -23   5   3    2.82    0.68
 -21  -5   3    5.12    0.96
 -21  -5   3    7.98    0.94
  21  -5  -3    5.80    0.91
 -21   5   3    6.26    0.75
 -21   5   3    5.33    0.72
  21   5  -3    7.36    1.34
  19  -5  -3   28.27    1.64
 -19  -5   3   28.59    1.49
 -19   5   3   26.56    1.39
  19   5  -3   28.83    1.97
 -19   5   3   28.36    1.41
  17  -5  -3    6.95    0.91
 -17  -5   3    8.65    0.85
  17   5  -3    8.01    1.12
 -17   5   3    7.09    0.75
 -17   5   3    7.89    0.77
 -15  -5   3    5.23    0.71
  15  -5  -3    4.09    0.75
 -15   5   3    4.40    0.61
  15   5  -3    6.09    1.13
 -15   5   3    3.97    0.72
  13  -5  -3    5.01    0.70
 -13  -5   3    6.04    0.69
  13   5  -3    4.58    0.96
 -13   5   3    5.99    0.67
 -13   5   3    4.63    0.64
  11  -5  -3    9.33    0.80
 -11  -5   3    8.62    0.50
 -11   5   3    8.96    0.76
 -11   5   3    8.39    0.77
  11   5  -3    9.03    1.01
  11   5  -3    9.96    0.65
  -9  -5   3   21.77    0.81
   9  -5  -3   22.54    1.11
  -9   5   3   20.55    1.14
  -9   5   3   21.73    1.11
   9   5  -3   19.28    1.40
   9   5  -3   22.24    0.92
   7  -5  -3   22.90    1.04
  -7  -5   3   20.97    0.81
  -7   5   3   21.42    1.11
   7   5  -3   23.68    0.90
   7   5  -3   22.79    1.43
  -7   5   3   22.24    1.06
  -7   5   3   21.38    1.16
  -5  -5   3    2.73    0.39
   5  -5  -3    3.24    0.46
   5  -5  -3    3.20    0.49
  -5   5   3    3.45    0.58
  -5   5   3    3.07    0.61
  -5   5   3    3.04    0.51
   5   5  -3    2.72    0.35
   5   5  -3    4.17    0.81
  -3  -5   3   19.32    0.80
   3  -5  -3   19.38    0.89
   3  -5  -3   20.54    0.80
   3   5  -3   20.63    1.27
  -3   5   3   19.60    1.03
   3   5  -3   20.88    1.10
  -3   5   3   19.92    1.12
   3   5  -3   20.01    0.82
  -3   5   3   20.17    1.12
   1  -5  -3  135.27    3.28
  -1   5   3  140.42    3.97
  -1   5   3  142.40    4.13
  -1   5   3  139.95    3.72
   1   5  -3  136.74    4.16
   1   5  -3  139.07    3.73
  -1  -5  -3   16.51    0.81
  -1   5  -3   17.46    0.96
   1   5   3   16.44    1.02
   1   5   3   16.85    1.13
  -1   5  -3   17.62    1.06
   1   5   3   15.43    0.93
  -3  -5  -3   12.79    0.72
   3   5   3   12.16    0.84
  -3   5  -3   13.08    0.82
  -3   5  -3   12.63    0.87
  -3   5  -3   11.88    0.89
   3   5   3   12.65    0.94
   3   5   3   14.21    1.06
  -5  -5  -3   31.61    1.12
   5  -5   3   30.03    1.23
   5   5   3   30.55    1.49
  -5   5  -3   30.28    1.30
   5   5   3   30.08    1.62
  -5   5  -3   30.47    1.40
   5   5   3   31.28    1.39
  -5   5  -3   31.59    1.30
  -7  -5  -3   64.11    1.82
   7  -5   3   62.16    2.04
   7   5   3   63.15    2.57
   7   5   3   62.25    2.18
  -7   5  -3   65.08    2.20
  -7   5  -3   63.19    1.97
  -7   5  -3   64.98    2.06
   7   5   3   63.74    2.36
  -7   5  -3   63.30    2.00
  -9  -5  -3   10.01    0.62
   9  -5   3    8.79    0.76
  -9   5  -3   10.98    0.81
  -9   5  -3    9.01    0.71
  -9   5  -3    9.83    0.71
   9   5   3   10.63    1.05
 -11  -5  -3   13.63    0.75
  11  -5   3   13.49    0.99
 -11   5  -3   13.70    0.90
 -11   5  -3   14.44    0.89
 -11   5  -3   13.91    0.87
  11   5   3   16.16    1.31
  13  -5   3    1.66    0.54
 -13  -5  -3    2.35    0.43
 -13   5  -3    3.99    0.64
 -13   5  -3    2.40    0.54
  13   5   3    4.17    1.00
 -13   5  -3    2.26    0.49
  15  -5   3    0.51    0.48
 -15  -5  -3    1.56    0.39
 -15  -5  -3    2.04    0.58
 -15   5  -3    0.64    0.37
  15   5   3    1.82    0.76
 -15   5  -3    1.92    0.52
 -15   5  -3    1.90    0.49
  17  -5   3    6.13    0.89
 -17  -5  -3    5.49    0.70
 -17  -5  -3    6.62    0.59
 -17   5  -3    7.36    0.73
  17   5   3    6.24    1.06
 -17   5  -3    7.38    0.75
 -19  -5  -3    3.84    0.58
 -19  -5  -3    4.37    0.75
  19  -5   3    2.72    0.75
  19   5   3    6.11    1.22
 -19   5  -3    4.49    0.68
 -19   5  -3    4.11    0.70
  21  -5   3    4.06    0.94
 -21  -5  -3    4.71    0.88
 -21   5  -3    4.54    0.77
  21   5   3    4.31    1.18
 -21   5  -3    2.71    0.64
 -23  -5  -3    0.97    0.67
  23  -5   3    0.83    0.64
 -23   5  -3    1.98    0.56
 -23   5  -3    0.62    0.50
  23   5   3    1.62    0.88
 -25  -5  -3    8.96    1.06
  25  -5   3    6.46    1.22
 -25  -5  -3    8.41    1.00
 -25   5  -3    8.54    0.98
 -25   5  -3    6.92    0.81
  25   5   3    9.55    1.63
 -27  -5  -3   11.56    1.19
  27  -5   3    9.34    1.29
 -27   5  -3   10.33    0.97
  27   5   3   10.97    1.52
  29  -5   3    1.60    0.79
 -29  -5  -3    2.45    0.76
 -29   5  -3    1.66    0.68
  29   5   3    2.94    1.20
  31  -5   3    2.62    0.90
 -31  -5  -3    1.31    0.64
 -31   5  -3    0.17    0.51
  31   5   3    2.15    1.01
 -33  -5  -3    0.39    0.63
  30  -6  -3    0.25    0.61
 -30  -6   3    0.65    0.63
 -30  -6   3    0.02    0.80
  30   6  -3    1.22    0.94
 -30   6   3    0.40    0.60
 -28  -6   3    0.75    0.62
  28  -6  -3    1.01    0.66
 -28  -6   3   -0.08    0.73
 -28   6   3    0.24    0.50
  28   6  -3    1.24    0.93
 -26  -6   3    0.34    0.68
 -26  -6   3    0.18    0.74
  26  -6  -3    0.63    0.58
 -26   6   3    0.60    0.52
  26   6  -3   -0.16    0.68
  24  -6  -3    1.23    0.66
 -24  -6   3    1.13    0.77
 -24  -6   3    1.81    0.78
  24   6  -3    0.10    0.70
 -24   6   3    1.45    0.62
 -22  -6   3   -0.57    0.49
 -22  -6   3   -0.63    0.48
  22  -6  -3    0.88    0.61
 -22   6   3    0.04    0.46
  22   6  -3    0.48    0.72
 -20  -6   3    3.19    0.82
  20  -6  -3    4.04    0.87
  20   6  -3    2.71    1.01
 -20   6   3    4.08    0.82
 -20   6   3    3.33    0.74
  18  -6  -3    8.85    1.02
 -18  -6   3    8.52    1.02
 -18   6   3    8.77    0.89
 -18   6   3    7.23    0.86
  18   6  -3    9.05    1.26
 -16  -6   3   -0.04    0.51
  16  -6  -3    0.37    0.49
 -16   6   3    1.01    0.55
 -16   6   3    0.73    0.50
  16   6  -3    1.10    0.69
 -14  -6   3    7.68    0.83
  14  -6  -3    8.10    0.90
  14   6  -3    9.47    1.23
 -14   6   3    8.97    0.87
 -14   6   3    6.31    0.81
  12  -6  -3   12.87    1.00
 -12  -6   3   13.50    0.96
  12   6  -3   12.37    1.30
 -12   6   3   14.74    1.04
 -12   6   3   12.53    1.01
 -10  -6   3    4.99    0.48
  10  -6  -3    5.38    0.67
  10   6  -3    5.95    1.12
 -10   6   3    4.88    0.65
 -10   6   3    4.47    0.67
   8  -6  -3    0.43    0.36
  -8  -6   3    0.44    0.29
  -8   6   3    0.26    0.38
  -8   6   3    0.16    0.45
   8   6  -3    1.34    0.69
   6  -6  -3    8.08    0.68
  -6  -6   3    8.52    0.57
  -6   6   3   10.16    0.83
   6   6  -3    8.50    1.01
  -6   6   3   10.65    0.87
  -6   6   3    9.14    0.88
   4  -6  -3    8.16    0.66
  -4  -6   3    7.83    0.59
   4   6  -3    8.77    0.97
  -4   6   3    7.63    0.79
  -4   6   3    9.33    0.82
   4   6  -3    8.65    0.83
  -4   6   3    8.38    0.84
   2  -6  -3    3.60    0.52
  -2  -6   3    3.94    0.47
   2   6  -3    4.41    0.63
  -2   6   3    4.56    0.73
  -2   6   3    4.54    0.71
  -2   6   3    5.06    0.79
   2   6  -3    4.46    0.75
   0  -6   3    1.16    0.38
   0  -6  -3    0.65    0.36
   0   6   3    1.00    0.48
   0   6  -3    0.61    0.42
   0   6   3    0.94    0.52
   0   6   3    1.30    0.56
   0   6  -3    1.53    0.54
   2  -6   3   22.60    1.02
  -2  -6  -3   21.91    0.99
  -2   6  -3   24.19    1.32
   2   6   3   22.29    1.23
   2   6   3   21.66    1.44
  -2   6  -3   21.88    1.19
   2   6   3   24.02    1.39
  -4  -6  -3    9.74    0.67
   4  -6   3   10.65    0.76
   4   6   3   10.60    0.90
  -4   6  -3   10.76    0.84
   4   6   3    8.07    0.89
  -4   6  -3   12.01    0.97
  -4   6  -3   10.83    0.86
   4   6   3   10.00    1.06
   6  -6   3    9.42    0.79
  -6  -6  -3   10.19    0.68
  -6   6  -3   11.58    0.80
  -6   6  -3   11.76    0.87
   6   6   3    8.66    0.86
   6   6   3    8.89    1.06
   6   6   3   12.54    1.05
  -6   6  -3   10.51    0.91
  -8  -6  -3    2.60    0.48
   8  -6   3    2.36    0.55
   8   6   3    1.35    0.72
  -8   6  -3    2.02    0.55
  -8   6  -3    2.80    0.70
 -10  -6  -3    2.57    0.49
  10  -6   3    3.25    0.64
  10   6   3    2.41    0.86
 -10   6  -3    4.12    0.73
 -10   6  -3    3.71    0.73
 -12  -6  -3    6.60    0.60
  12  -6   3    5.67    0.79
 -12   6  -3    6.27    0.72
  12   6   3    6.28    1.04
 -12   6  -3    6.94    0.78
  14  -6   3    6.44    0.86
 -14  -6  -3    5.88    0.74
 -14  -6  -3    7.61    0.65
 -14   6  -3    5.46    0.70
  14   6   3    7.51    1.33
 -14   6  -3    6.10    0.68
 -14   6  -3    4.33    0.65
 -16  -6  -3    2.63    0.66
  16  -6   3    3.75    0.84
 -16  -6  -3    4.04    0.55
 -16   6  -3    3.58    0.68
 -16   6  -3    4.79    0.79
  16   6   3    3.59    1.04
  18  -6   3    9.83    1.17
 -18  -6  -3   12.18    1.03
 -18   6  -3   10.63    0.97
 -18   6  -3   10.75    0.94
  18   6   3   10.95    1.39
 -20  -6  -3   -1.02    0.46
  20  -6   3    1.11    0.64
  20   6   3    0.71    0.69
 -20   6  -3    0.47    0.48
 -20   6  -3    0.09    0.44
 -22  -6  -3    1.19    0.66
  22  -6   3    0.64    0.60
 -22   6  -3    0.76    0.52
 -22   6  -3    0.27    0.46
  22   6   3    0.61    0.75
 -24  -6  -3   10.85    1.20
  24  -6   3   15.33    1.48
 -24   6  -3   13.47    1.19
 -24   6  -3   13.33    1.13
  24   6   3   13.51    1.65
  26  -6   3    1.18    0.71
 -26  -6  -3    0.53    0.61
  26   6   3    0.97    0.86
 -26   6  -3    0.26    0.51
 -26   6  -3    0.25    0.49
  28  -6   3    1.75    0.86
 -28  -6  -3    1.14    0.66
  28   6   3    1.52    1.02
  30  -6   3    3.18    1.09
 -30  -6  -3    0.83    0.60
  30   6   3    1.31    0.94
 -27  -7   3    0.58    0.78
  27  -7  -3    1.65    0.76
 -27  -7   3    0.17    0.77
 -27   7   3    1.92    0.77
  27   7  -3    2.57    1.14
 -25  -7   3    1.46    0.82
 -25  -7   3    0.44    0.67
  25  -7  -3    1.09    0.71
 -25   7   3    1.16    0.67
  25   7  -3    0.32    0.80
 -23  -7   3    1.03    0.75
  23  -7  -3    0.51    0.56
 -23  -7   3    1.94    0.81
 -23   7   3    1.52    0.68
  23   7  -3    1.08    0.92
 -21  -7   3    2.82    0.83
  21   7  -3    5.64    1.36
 -21   7   3    2.54    0.76
 -19  -7   3    2.30    0.73
 -19   7   3    0.97    0.60
 -19   7   3    1.10    0.58
  19   7  -3    2.59    0.96
 -17  -7   3    1.68    0.69
 -17   7   3    2.44    0.72
 -17   7   3    2.33    0.77
  17   7  -3    1.17    0.74
 -15  -7   3   14.39    1.14
  15  -7  -3   10.28    0.91
 -15   7   3   11.94    1.09
  15   7  -3   15.27    1.57
 -15   7   3   11.51    1.12
  13  -7  -3   13.23    1.00
 -13  -7   3   15.37    1.15
 -13   7   3   13.97    1.14
  13   7  -3   15.42    1.54
 -13   7   3   13.25    1.17
  11  -7  -3    4.47    0.67
 -11   7   3    5.52    0.91
 -11   7   3    4.41    0.90
  11   7  -3    3.90    1.02
   9  -7  -3    5.92    0.69
  -9  -7   3    7.62    0.62
  -9   7   3    6.46    0.84
   9   7  -3    5.39    1.12
  -9   7   3    6.96    0.90
   7  -7  -3    9.39    0.79
  -7  -7   3    8.69    0.66
   7   7  -3    8.31    1.11
  -7   7   3   10.97    1.06
  -7   7   3    8.77    0.91
  -5  -7   3    1.18    0.36
   5  -7  -3    0.76    0.40
   5   7  -3    0.86    0.60
  -5   7   3    0.63    0.52
  -5   7   3    1.70    0.58
   3  -7  -3    4.30    0.60
  -3  -7   3    4.38    0.55
  -3   7   3    4.93    0.75
   3   7  -3    5.39    0.75
  -3   7   3    4.80    0.89
  -3   7   3    5.94    0.82
   3   7  -3    4.61    0.93
  -1  -7   3    8.28    0.68
   1  -7  -3    8.44    0.72
   1   7  -3    8.33    0.87
   1   7  -3    7.19    0.92
  -1   7   3    7.99    0.87
  -1   7   3    7.76    0.95
  -1   7   3    9.78    1.03
  -1  -7  -3    3.46    0.58
   1  -7   3    3.35    0.51
   1   7   3    3.00    0.74
   1   7   3    1.62    0.69
  -1   7  -3    3.04    0.68
   1   7   3    1.41    0.65
  -1   7  -3    2.21    0.66
  -3  -7  -3    3.87    0.59
   3  -7   3    4.79    0.60
   3   7   3    5.72    0.94
   3   7   3    4.01    0.91
   3   7   3    5.40    0.77
  -3   7  -3    5.17    0.85
  -3   7  -3    3.88    0.75
  -5  -7  -3   11.86    0.80
   5   7   3   12.63    1.28
  -5   7  -3   12.26    0.99
   5   7   3    9.79    0.97
  -7  -7  -3    3.14    0.56
  -7   7  -3    4.34    0.89
   7   7   3    3.41    0.94
  -7   7  -3    3.83    0.74
  -9  -7  -3    3.07    0.55
   9   7   3    3.40    0.97
  -9   7  -3    2.84    0.65
  -9   7  -3    0.83    0.61
 -11  -7  -3    5.06    0.58
  11  -7   3    4.92    0.81
 -11   7  -3    5.18    0.83
  11   7   3    5.84    1.22
 -11   7  -3    5.23    0.73
  13  -7   3    1.22    0.59
 -13  -7  -3    2.43    0.51
  13   7   3    2.65    0.96
 -13   7  -3    3.58    0.77
 -13   7  -3    3.12    0.77
 -15  -7  -3    0.43    0.54
  15  -7   3    0.87    0.64
 -15  -7  -3    1.03    0.43
  15   7   3    0.00    0.63
 -15   7  -3    0.46    0.48
  17  -7   3    3.74    0.92
 -17  -7  -3    4.65    0.92
  17   7   3    6.51    1.41
 -17   7  -3    4.30    0.84
 -19  -7  -3    1.24    0.69
  19  -7   3    1.35    0.69
  19   7   3    1.77    0.95
 -19   7  -3    1.85    0.63
  21  -7   3    5.16    1.04
 -21  -7  -3    3.64    0.88
  21   7   3    3.29    1.18
 -21   7  -3    4.64    0.89
 -23  -7  -3    1.56    0.70
  23  -7   3    0.67    0.64
 -23   7  -3    1.10    0.61
  23   7   3    0.33    0.88
  25  -7   3    3.17    0.96
 -25  -7  -3    2.79    0.87
  25   7   3    2.39    1.16
 -27  -7  -3    3.40    0.96
  27  -7   3    3.96    1.07
  27   7   3    2.26    1.19
 -24  -8   3    0.58    0.74
  24  -8  -3   -0.32    0.48
 -24   8   3    0.45    0.60
 -22  -8   3    1.97    0.87
  22  -8  -3    1.88    0.69
 -22   8   3    1.40    0.70
  22   8  -3    0.38    0.86
 -20  -8   3   -0.21    0.59
  20  -8  -3   -0.02    0.48
 -20   8   3    0.94    0.63
  20   8  -3    0.97    0.81
  18  -8  -3    0.00    0.44
 -18  -8   3    0.55    0.71
 -18   8   3    1.31    0.64
 -18   8   3    0.92    0.69
  18   8  -3    1.20    0.94
  16  -8  -3    0.76    0.51
 -16  -8   3    0.47    0.63
 -16   8   3    0.73    0.58
  16   8  -3    2.37    1.02
 -16   8   3    0.10    0.58
 -14  -8   3    2.71    0.79
  14  -8  -3    4.68    0.79
  14   8  -3    6.09    1.33
 -14   8   3    6.54    1.16
 -14   8   3    4.42    1.00
 -12  -8   3    3.57    0.80
  12  -8  -3    4.92    0.80
 -12   8   3    4.28    1.01
  12   8  -3    2.97    1.01
 -12   8   3    5.53    1.00
  10  -8  -3    1.69    0.56
  10   8  -3    1.36    0.79
 -10   8   3    0.87    0.63
 -10   8   3    1.73    0.70
   8  -8  -3    1.25    0.53
  -8   8   3    0.83    0.61
  -8   8   3    0.63    0.55
   8   8  -3    1.62    0.82
  -6  -8   3    3.08    0.57
   6  -8  -3    1.55    0.54
  -6   8   3    3.34    0.74
  -6   8   3    3.42    0.91
   6   8  -3    2.66    0.86
   4  -8  -3    1.67    0.53
  -4  -8   3    2.76    0.54
   4   8  -3    1.12    0.61
  -4   8   3    3.14    0.88
  -4   8   3    3.42    0.85
   2  -8  -3    2.14    0.57
  -2  -8   3    2.47    0.55
  -2   8   3    3.68    0.80
   2   8  -3    2.05    0.74
   2   8  -3    2.38    0.76
  -2   8   3    3.10    0.99
   0  -8  -3    7.44    0.76
   0  -8   3    7.85    0.75
   0   8   3    6.40    1.18
   0   8   3    6.41    0.99
   0   8  -3    6.90    0.98
   0   8  -3    7.84    0.93
   0   8   3    7.00    0.91
  -2  -8  -3    5.27    0.67
   2  -8   3    4.32    0.63
   2   8   3    5.79    0.88
  -2   8  -3    4.08    0.88
   2   8   3    5.63    1.10
   4  -8   3    0.95    0.47
  -4  -8  -3    0.90    0.44
  -4   8  -3    0.15    0.49
   4   8   3    0.14    0.64
   4   8   3   -0.13    0.43
  -6  -8  -3    2.92    0.60
   6  -8   3    2.28    0.58
   6   8   3    3.06    0.98
  -6   8  -3    1.65    0.67
  -8  -8  -3    1.68    0.51
  -8   8  -3    1.03    0.55
   8   8   3    0.21    0.72
 -10  -8  -3    0.49    0.41
  10   8   3    1.58    0.83
 -10   8  -3    2.51    0.71
 -12  -8  -3    4.63    0.66
 -12   8  -3    4.93    0.94
  12   8   3    4.88    1.24
 -14  -8  -3    1.77    0.59
  14   8   3    1.83    0.95
 -14   8  -3    1.57    0.60
 -16  -8  -3    1.37    0.72
  16   8   3    0.31    0.77
 -16   8  -3    1.74    0.64
 -18  -8  -3    4.43    0.92
 -18   8  -3    6.74    0.97
  18   8   3    5.65    1.44
 -20  -8  -3    5.20    1.08
  20   8   3    2.35    1.05
 -20   8  -3    3.45    0.86
 -22  -8  -3    0.16    0.67
 -22   8  -3    0.51    0.67
  22   8   3    1.43    0.98
 -24  -8  -3    0.54    0.68
  19   9  -3    1.21    1.07
 -19   9   3    1.86    0.91
 -17  -9   3   -0.39    0.56
  17  -9  -3   -0.23    0.43
  17   9  -3   -0.68    0.66
 -17   9   3   -0.03    0.58
 -15  -9   3    0.46    0.65
  15  -9  -3   -0.48    0.46
 -15   9   3    1.77    0.88
 -15   9   3    3.09    0.91
  15   9  -3    2.04    0.99
 -13  -9   3    0.82    0.69
  13  -9  -3    0.01    0.45
 -13   9   3    0.57    0.60
 -13   9   3    0.32    0.68
  13   9  -3    0.16    0.71
  11  -9  -3    1.47    0.61
 -11  -9   3    0.95    0.69
 -11   9   3    2.08    0.89
 -11   9   3    0.57    0.65
  11   9  -3    1.10    0.74
   9  -9  -3    4.76    0.82
  -9   9   3    5.39    1.08
  -9   9   3    5.63    1.21
   9   9  -3    4.93    1.18
   7  -9  -3    5.52    0.82
  -7   9   3    5.67    1.09
   7   9  -3    4.40    1.09
  -7   9   3    6.86    1.35
   5  -9  -3   -0.07    0.38
   5   9  -3    0.18    0.66
  -5   9   3    0.30    0.55
  -5   9   3    1.55    0.79
  -3  -9   3    2.30    0.56
   3  -9  -3    1.29    0.53
   3   9  -3    2.14    0.83
  -3   9   3    3.60    0.91
  -3   9   3    1.81    0.86
  -1  -9   3    5.24    0.71
   1  -9  -3    4.87    0.81
  -1   9   3    6.51    1.20
  -1  -9  -3    2.03    0.58
   1  -9   3    3.44    0.64
   1   9   3    2.30    0.78
  -1   9  -3    1.99    0.78
  -3  -9  -3   -0.29    0.34
   3  -9   3    0.44    0.47
   3   9   3    0.25    0.58
   3   9   3    0.38    0.55
  -3   9  -3    0.00    0.50
   5  -9   3    2.64    0.67
  -5  -9  -3    3.10    0.65
   5   9   3    2.89    0.97
  -5   9  -3    4.43    0.96
  -7  -9  -3    4.56    0.75
   7  -9   3    3.28    0.71
   7   9   3    2.61    0.92
  -7   9  -3    4.27    0.94
   9  -9   3    1.50    0.56
  -9  -9  -3    1.25    0.50
  -9   9  -3    1.20    0.66
   9   9   3    0.39    0.76
  11  -9   3   -0.43    0.46
  11   9   3   -0.58    0.60
 -11   9  -3    0.12    0.51
  13  -9   3    3.13    0.71
  13   9   3    1.47    0.94
 -13   9  -3    3.74    0.94
 -15  -9  -3    0.79    0.73
  15  -9   3    0.95    0.55
  15   9   3   -0.16    0.77
 -15   9  -3    1.22    0.70
 -17  -9  -3    0.87    0.70
 -17   9  -3    0.08    0.59
  17   9   3    0.91    0.86
 -19   9  -3    3.01    0.87
 -12  10   3    1.17    0.98
  12  10  -3    3.57    1.17
  10 -10  -3    0.47    0.50
 -10 -10   3    0.82    0.65
  10  10  -3   -0.07    0.79
 -10  10   3    0.37    0.74
 -10  10   3   -0.16    0.57
   8 -10  -3    2.04    0.66
   8  10  -3    0.03    0.75
  -8  10   3    2.73    1.07
  -8  10   3    1.15    0.75
   6 -10  -3    0.80    0.55
  -6  10   3    1.98    0.90
   4 -10  -3    1.90    0.60
  -4  10   3    3.13    1.01
   2 -10  -3    0.30    0.44
  -2  10   3   -0.60    0.56
   0 -10  -3    2.06    0.62
   0 -10   3    2.91    0.68
   0  10   3    4.17    1.12
  -2 -10  -3   -0.21    0.41
   2 -10   3    0.47    0.47
   4 -10   3    0.30    0.44
  -4 -10  -3    0.69    0.54
  -4  10  -3   -0.24    0.56
  -6 -10  -3    0.51    0.48
   6 -10   3    0.80    0.56
  -6  10  -3    0.17    0.62
   8 -10   3    0.99    0.63
   8  10   3   -0.59    0.70
  -8  10  -3    0.18    0.64
  10 -10   3    0.28    0.50
 -10  10  -3    1.32    0.77
  10  10   3    0.25    0.85
  12  10   3    1.00    0.92
 -12  10  -3    0.68    0.77
 -36   0   4    0.64    0.57
  36   0  -4    0.00    0.58
 -34   0   4    1.16    0.63
  34   0  -4    0.39    0.58
 -32   0   4    3.44    0.86
  32   0  -4    3.22    0.90
 -30   0   4   -0.04    0.48
  30   0  -4    1.07    0.62
  28   0  -4    1.10    0.62
 -28   0   4    1.46    0.62
 -28   0   4    2.78    0.70
  26   0  -4    2.76    0.73
 -26   0   4    3.29    0.75
 -26   0   4    2.72    0.67
  24   0  -4   34.55    1.88
 -24   0   4   37.49    1.66
 -24   0   4   36.27    1.66
  22   0  -4   30.95    1.36
  22   0  -4   27.95    1.60
 -22   0   4   29.59    1.43
 -22   0   4   30.49    1.43
 -22   0   4   29.41    1.08
 -20   0   4    6.18    0.67
 -20   0   4    5.95    0.46
  20   0  -4    5.63    0.60
 -20   0   4    5.06    0.62
  20   0  -4    4.48    0.70
  18   0  -4   16.60    0.91
 -18   0   4   16.20    0.67
 -18   0   4   17.28    0.98
  18   0  -4   16.95    1.11
 -18   0   4   16.97    1.00
 -16   0   4   51.97    1.36
 -16   0   4   51.77    1.77
  16   0  -4   51.08    1.74
  16   0  -4   47.83    1.89
  14   0  -4    6.09    0.53
  14   0  -4    6.65    0.65
 -14   0   4    8.25    0.67
 -14   0   4    7.64    0.39
 -14   0   4    6.26    0.57
  12   0  -4    4.32    0.44
 -12   0   4    5.26    0.50
 -12   0   4    4.28    0.44
  12   0  -4    4.49    0.50
 -12   0   4    4.02    0.27
 -10   0   4    1.31    0.17
 -10   0   4    1.38    0.37
  10   0  -4    1.35    0.35
  10   0  -4    1.85    0.31
 -10   0   4    1.58    0.34
  -8   0   4    5.37    0.45
   8   0  -4    7.24    0.52
   8   0  -4    6.18    0.44
  -8   0   4    6.08    0.42
  -6   0   4   28.57    0.96
   6   0  -4   29.64    0.99
   6   0  -4   29.93    1.04
   6   0  -4   29.60    0.68
  -6   0   4   30.75    0.92
   4   0  -4  563.79   11.21
  -4   0   4  548.25   12.22
   4   0  -4  552.99   12.44
  -4   0   4  573.92   11.72
  -2   0   4 1000.00   20.65
   2   0  -4  979.72   19.87
   2   0  -4  987.96   21.98
  -2   0   4  955.67   21.55
   0   0   4   10.29    0.29
   0   0   4    9.83    0.40
   0   0  -4   10.35    0.35
   0   0   4   10.01    0.50
   0   0  -4    9.61    0.46
   2   0   4    7.44    0.30
  -2   0  -4    7.76    0.34
   2   0   4    7.93    0.51
  -2   0  -4    7.18    0.40
   4   0   4    3.04    0.38
   4   0   4    2.79    0.15
  -4   0  -4    2.74    0.23
  -4   0  -4    2.71    0.29
  -4   0  -4    2.93    0.16
  -6   0  -4   60.82    1.42
   6   0   4   61.44    1.78
  -6   0  -4   62.20    1.52
  -8   0  -4   49.06    1.25
   8   0   4   49.17    1.47
   8   0   4   49.16    1.55
  -8   0  -4   50.31    1.17
  -8   0  -4   50.38    1.34
  10   0   4   33.58    1.26
  10   0   4   35.26    1.23
 -10   0  -4   35.06    1.08
 -10   0  -4   35.74    0.92
 -10   0  -4   34.64    1.02
  12   0   4    0.13    0.29
  12   0   4   -0.28    0.29
 -12   0  -4   -0.09    0.17
 -12   0  -4    0.08    0.18
 -12   0  -4    0.45    0.18
  14   0   4    8.27    0.70
  14   0   4    8.06    0.68
 -14   0  -4    8.76    0.54
 -14   0  -4    8.06    0.52
 -14   0  -4    8.19    0.44
 -16   0  -4   11.92    0.67
 -16   0  -4   12.37    0.57
  16   0   4   10.63    0.81
 -16   0  -4   11.56    0.67
  16   0   4   12.08    0.90
 -18   0  -4   25.27    0.90
 -18   0  -4   23.68    1.03
  18   0   4   26.67    1.28
 -18   0  -4   26.58    1.07
  18   0   4   24.21    1.30
  20   0   4    6.09    0.71
  20   0   4    8.72    0.86
 -20   0  -4    6.62    0.59
 -20   0  -4    6.65    0.59
  22   0   4    0.65    0.45
  22   0   4    0.31    0.43
 -22   0  -4   -0.33    0.30
 -22   0  -4    0.68    0.36
 -24   0  -4   -0.42    0.28
  24   0   4    0.21    0.40
 -24   0  -4   -0.01    0.31
 -26   0  -4    0.57    0.41
  26   0   4    1.51    0.61
 -26   0  -4   -0.05    0.32
 -28   0  -4    2.38    0.58
  28   0   4    1.91    0.73
 -28   0  -4    2.71    0.63
  30   0   4    0.32    0.50
 -30   0  -4    1.86    0.56
 -30   0  -4    1.57    0.58
  32   0   4    1.92    0.79
  34   0   4    0.11    0.52
  36   0   4    1.83    0.75
 -37  -1   4    0.87    0.70
 -37   1   4    2.18    0.76
  37   1  -4    0.21    0.53
  35  -1  -4    0.53    0.63
 -35  -1   4    0.45    0.55
  35   1  -4    1.62    0.82
 -35   1   4    0.89    0.56
 -33  -1   4    0.80    0.60
  33  -1  -4    0.24    0.55
  33   1  -4   -0.15    0.52
 -33   1   4    0.85    0.56
 -31  -1   4    2.22    0.74
  31  -1  -4    0.98    0.62
  31   1  -4    0.56    0.52
 -31   1   4    1.10    0.56
 -29  -1   4    3.68    0.79
  29  -1  -4    3.74    0.88
 -29  -1   4    5.79    0.87
 -29   1   4    4.91    0.91
  29   1  -4    5.78    1.05
  27  -1  -4    4.03    0.89
 -27  -1   4    3.67    0.84
 -27  -1   4    1.95    0.61
  27   1  -4    2.37    0.73
 -27   1   4    4.71    0.86
 -27   1   4    4.77    0.84
 -25  -1   4    6.83    0.81
 -25  -1   4    7.91    0.85
  25  -1  -4    6.34    0.91
 -25   1   4    8.21    0.84
 -25   1   4    6.48    0.78
  25   1  -4    7.45    0.82
  25   1  -4    7.14    0.92
  23  -1  -4   15.30    1.24
 -23  -1   4   14.70    1.09
 -23  -1   4   16.66    1.12
 -23   1   4   16.07    1.06
  23   1  -4   15.34    1.18
  23   1  -4   13.25    1.03
 -23   1   4   16.23    1.03
 -23   1   4   15.78    0.80
  21  -1  -4    2.99    0.71
 -21  -1   4    1.42    0.53
 -21  -1   4    3.04    0.71
  21   1  -4    2.10    0.57
 -21   1   4    2.08    0.59
 -21   1   4    2.14    0.41
  21   1  -4    1.63    0.57
 -21   1   4    2.35    0.54
  19  -1  -4   17.94    1.22
 -19  -1   4   19.95    0.71
 -19  -1   4   21.43    1.15
 -19  -1   4   18.31    1.06
  19   1  -4   18.70    1.17
 -19   1   4   20.23    1.08
 -19   1   4   19.84    0.82
 -19   1   4   20.05    1.07
  19   1  -4   19.86    1.15
 -17  -1   4   14.58    0.92
 -17  -1   4   15.93    0.98
 -17  -1   4   17.02    0.59
 -17   1   4   18.28    0.96
 -17   1   4   16.45    0.95
 -17   1   4   15.79    0.71
  17   1  -4   15.39    0.99
  17   1  -4   16.09    1.02
  15  -1  -4    2.70    0.52
 -15  -1   4    2.45    0.24
 -15  -1   4    2.84    0.59
 -15  -1   4    2.31    0.49
 -15   1   4    2.92    0.34
  15   1  -4    3.24    0.55
 -15   1   4    2.51    0.52
 -15   1   4    2.82    0.50
  15   1  -4    2.76    0.53
 -13  -1   4    5.56    0.59
 -13  -1   4    6.59    0.29
 -13  -1   4    6.93    0.60
  13  -1  -4    6.34    0.64
 -13   1   4    6.05    0.39
  13   1  -4    5.08    0.56
 -13   1   4    5.97    0.54
  13   1  -4    6.36    0.58
 -13   1   4    5.61    0.49
 -11  -1   4   28.92    1.11
  11  -1  -4   27.87    1.19
 -11  -1   4   29.49    0.69
 -11  -1   4   28.64    1.06
 -11   1   4   30.76    1.11
 -11   1   4   29.53    0.89
  11   1  -4   28.25    1.17
  11   1  -4   29.27    1.23
 -11   1   4   28.90    1.04
  -9  -1   4    1.40    0.32
   9  -1  -4    0.95    0.29
  -9  -1   4    0.81    0.31
  -9   1   4    0.77    0.26
   9   1  -4    1.03    0.29
  -9   1   4    1.79    0.38
   9   1  -4    1.30    0.36
   7  -1  -4   14.40    0.70
  -7  -1   4   15.26    0.63
  -7  -1   4   15.03    0.67
  -7   1   4   16.05    0.69
   7   1  -4   15.71    0.73
   7   1  -4   16.10    0.80
  -7   1   4   16.05    0.60
  -7   1   4   14.99    0.63
   5  -1  -4   54.29    1.57
  -5  -1   4   55.03    1.41
  -5  -1   4   56.44    1.52
   5  -1  -4   56.27    1.29
  -5   1   4   53.21    1.38
  -5   1   4   52.96    1.45
   5   1  -4   51.77    1.54
  -5   1   4   53.06    1.48
   5   1  -4   53.60    1.65
  -3  -1   4  210.32    4.52
   3  -1  -4  207.32    4.85
   3  -1  -4  211.19    4.35
  -3  -1   4  211.31    4.76
   3   1  -4  215.50    5.23
   3   1  -4  211.61    4.96
  -3   1   4  212.82    4.86
   3   1  -4  215.97    4.30
  -3   1   4  209.79    5.07
  -3   1   4  210.78    4.60
   1  -1  -4   14.63    0.55
   1  -1  -4   14.81    0.48
  -1   1   4   14.64    0.57
   1   1  -4   13.94    0.64
  -1   1   4   14.78    0.49
   1   1  -4   14.68    0.43
   1   1  -4   15.72    0.63
  -1   1   4   14.92    0.64
  -1  -1  -4  165.14    3.51
  -1  -1  -4  168.14    3.80
  -1   1  -4  168.94    3.60
   1   1   4  167.67    3.83
   1   1   4  170.11    3.64
  -1   1  -4  165.50    3.96
  -1   1  -4  169.80    3.54
   1   1   4  166.78    4.15
  -3  -1  -4  318.42    6.40
   3  -1   4  305.09    7.26
  -3  -1  -4  306.98    6.88
   3   1   4  304.57    6.58
  -3   1  -4  307.12    7.06
   3   1   4  311.07    7.45
   3   1   4  313.09    6.89
  -3   1  -4  313.52    6.43
  -3   1  -4  317.63    6.51
  -5  -1  -4  221.71    4.77
   5  -1   4  231.08    5.41
  -5   1  -4  231.56    4.76
   5   1   4  225.37    5.07
   5   1   4  218.95    5.55
  -5   1  -4  220.45    4.76
  -7  -1  -4    2.41    0.25
   7  -1   4    2.89    0.34
  -7  -1  -4    2.16    0.26
  -7   1  -4    2.25    0.13
   7   1   4    2.20    0.30
   7   1   4    2.27    0.42
  -7   1  -4    2.16    0.21
  -7   1  -4    2.19    0.26
   9  -1   4  166.44    4.14
   9  -1   4  170.98    4.15
  -9  -1  -4  166.39    3.72
  -9  -1  -4  163.94    3.70
   9   1   4  167.58    4.06
  -9   1  -4  171.40    3.75
  -9   1  -4  163.78    3.78
   9   1   4  166.84    4.46
  -9   1  -4  173.94    3.71
  11  -1   4   36.03    1.21
 -11  -1  -4   35.49    1.09
 -11  -1  -4   35.20    1.10
  11  -1   4   37.31    1.35
  11   1   4   36.00    1.25
 -11   1  -4   36.27    1.08
 -11   1  -4   37.05    0.93
  11   1   4   37.56    1.47
 -11   1  -4   35.59    1.16
 -13  -1  -4    2.39    0.41
  13  -1   4    1.62    0.44
 -13  -1  -4    1.77    0.32
  13  -1   4    2.87    0.44
 -13   1  -4    1.58    0.35
 -13   1  -4    1.97    0.21
 -13   1  -4    2.18    0.32
  13   1   4    2.52    0.44
  13   1   4    1.69    0.49
  15  -1   4   55.17    1.79
 -15  -1  -4   53.31    1.61
  15  -1   4   54.86    1.98
 -15  -1  -4   58.28    1.59
 -15  -1  -4   56.03    1.70
 -15   1  -4   55.26    1.43
  15   1   4   56.34    1.90
 -15   1  -4   57.72    1.71
  15   1   4   55.13    2.08
 -15   1  -4   53.80    1.60
  17  -1   4   11.58    0.73
 -17  -1  -4   12.13    0.68
 -17  -1  -4   10.66    0.64
  17  -1   4    9.71    0.91
 -17  -1  -4    9.91    0.70
 -17   1  -4   10.70    0.65
  17   1   4   10.70    0.91
  17   1   4   10.39    0.84
 -17   1  -4   11.20    0.49
 -17   1  -4   11.68    0.73
  19  -1   4    5.06    0.55
 -19  -1  -4    6.18    0.53
 -19  -1  -4    5.31    0.57
  19  -1   4    5.34    0.77
 -19  -1  -4    5.16    0.50
 -19   1  -4    4.88    0.50
  19   1   4    6.19    0.73
  19   1   4    5.20    0.74
 -19   1  -4    4.79    0.53
 -21  -1  -4   18.06    1.00
  21  -1   4   17.76    1.27
 -21  -1  -4   18.59    0.92
  21   1   4   16.04    1.17
  21   1   4   19.38    1.20
 -21   1  -4   19.40    1.00
 -21   1  -4   16.40    0.91
  23  -1   4    3.99    0.80
 -23  -1  -4    3.70    0.57
 -23  -1  -4    4.35    0.55
 -23   1  -4    3.53    0.60
  23   1   4    3.98    0.83
  23   1   4    4.44    0.79
 -23   1  -4    4.24    0.60
 -25  -1  -4    0.80    0.41
 -25  -1  -4    0.71    0.42
  25  -1   4    0.56    0.58
 -25   1  -4    1.01    0.41
  25   1   4    1.31    0.65
  25   1   4    1.77    0.61
 -25   1  -4    2.02    0.53
  27  -1   4   11.90    1.22
 -27  -1  -4    9.99    0.90
 -27  -1  -4    9.60    0.80
 -27   1  -4    9.76    0.85
  27   1   4    9.67    1.07
 -27   1  -4    9.71    0.84
  29  -1   4    9.98    1.24
 -29  -1  -4    9.51    0.92
  29   1   4    8.05    1.10
 -29   1  -4    8.91    0.88
 -29   1  -4   10.16    0.88
 -31  -1  -4    0.20    0.44
  31  -1   4    0.45    0.59
 -31   1  -4   -0.24    0.42
  31   1   4    0.25    0.51
  33  -1   4    3.99    1.05
  33   1   4    3.39    0.86
  35  -1   4    1.62    0.73
  35   1   4    1.57    0.79
 -36  -2   4    1.26    0.70
  36  -2  -4    1.22    0.74
  36   2  -4    0.38    0.63
 -36   2   4    1.46    0.68
  34  -2  -4    0.94    0.63
 -34  -2   4    2.34    0.79
 -34   2   4    2.10    0.72
  34   2  -4    1.07    0.68
  32  -2  -4    0.42    0.55
 -32  -2   4    0.13    0.49
  32   2  -4    0.40    0.53
 -32   2   4    1.17    0.62
 -30  -2   4    4.25    0.92
  30  -2  -4    3.96    0.97
 -30  -2   4    2.11    0.67
  30   2  -4    3.05    0.81
 -30   2   4    4.66    0.90
 -28  -2   4   -0.11    0.52
  28  -2  -4    0.36    0.53
 -28  -2   4    0.79    0.57
  28   2  -4    0.10    0.52
  28   2  -4    0.50    0.60
 -28   2   4    0.70    0.50
 -26  -2   4    0.72    0.66
  26  -2  -4    0.69    0.55
 -26  -2   4    0.84    0.54
 -26   2   4    0.95    0.47
 -26   2   4    2.05    0.61
  26   2  -4    0.92    0.60
 -26   2   4    0.81    0.37
  26   2  -4    1.90    0.65
 -24  -2   4   -0.32    0.49
  24  -2  -4    0.06    0.42
 -24  -2   4    0.19    0.43
 -24   2   4   -0.30    0.30
  24   2  -4    0.19    0.44
 -24   2   4   -0.20    0.31
 -24   2   4    0.00    0.37
  24   2  -4    0.36    0.45
 -22  -2   4   -0.65    0.42
 -22  -2   4    0.16    0.35
  22  -2  -4   -0.12    0.37
 -22   2   4    1.09    0.46
 -22   2   4    0.07    0.36
  22   2  -4    0.37    0.45
  22   2  -4    0.29    0.38
 -22   2   4    0.34    0.32
  20  -2  -4    0.78    0.47
 -20  -2   4    0.43    0.40
 -20  -2   4    0.23    0.46
  20   2  -4    0.11    0.40
 -20   2   4    0.43    0.37
 -20   2   4    0.43    0.31
 -20   2   4    0.32    0.39
  20   2  -4    0.54    0.39
  18  -2  -4   14.78    1.11
 -18  -2   4   14.22    0.97
 -18  -2   4   15.26    0.96
 -18   2   4   14.67    0.87
  18   2  -4   13.74    0.96
 -18   2   4   13.68    0.85
  18   2  -4   12.52    1.04
 -18   2   4   13.87    0.73
  16  -2  -4    1.53    0.49
 -16  -2   4    1.00    0.54
 -16  -2   4    1.30    0.21
 -16  -2   4    0.82    0.48
 -16   2   4    1.40    0.43
 -16   2   4    2.10    0.51
  16   2  -4    2.05    0.49
 -16   2   4    1.75    0.36
  16   2  -4    1.15    0.50
 -14  -2   4    3.17    0.21
  14  -2  -4    3.16    0.60
 -14  -2   4    3.19    0.57
 -14  -2   4    3.83    0.64
 -14   2   4    2.15    0.44
 -14   2   4    2.71    0.25
  14   2  -4    3.05    0.63
 -14   2   4    2.31    0.35
  14   2  -4    2.65    0.50
 -14   2   4    2.95    0.46
  12  -2  -4   28.07    1.26
 -12  -2   4   28.21    1.14
 -12  -2   4   27.46    1.09
 -12  -2   4   29.55    0.69
  12   2  -4   28.34    1.17
 -12   2   4   27.51    0.80
  12   2  -4   27.91    1.33
 -12   2   4   26.43    0.96
 -12   2   4   26.73    1.09
 -12   2   4   26.50    1.04
 -10  -2   4   88.79    1.82
 -10  -2   4   84.58    2.26
  10  -2  -4   87.09    2.53
  10   2  -4   82.83    2.70
 -10   2   4   87.55    2.37
  10   2  -4   81.76    2.41
 -10   2   4   84.28    2.25
 -10   2   4   88.98    2.15
  -8  -2   4    3.36    0.39
  -8  -2   4    3.66    0.17
   8  -2  -4    3.30    0.42
   8   2  -4    3.35    0.39
  -8   2   4    3.92    0.37
  -8   2   4    3.32    0.30
   8   2  -4    3.25    0.50
  -8   2   4    3.57    0.40
  -6  -2   4   14.98    0.39
   6  -2  -4   13.67    0.68
  -6  -2   4   14.36    0.61
  -6   2   4   15.20    0.70
   6   2  -4   14.60    0.85
   6   2  -4   15.88    0.72
  -6   2   4   16.28    0.66
  -6   2   4   15.45    0.62
   4  -2  -4    8.84    0.41
   4  -2  -4    8.01    0.46
   4   2  -4    9.67    0.53
  -4   2   4    9.82    0.48
   4   2  -4    8.72    0.63
  -4   2   4    8.59    0.52
  -4   2   4    9.09    0.50
   2  -2  -4   25.89    0.77
   2  -2  -4   26.23    0.82
   2   2  -4   24.93    0.92
  -2   2   4   25.57    0.92
   2   2  -4   25.95    1.05
  -2   2   4   26.39    0.96
   2   2  -4   26.48    0.71
  -2   2   4   25.84    0.85
   0  -2  -4    4.42    0.30
   0  -2  -4    4.38    0.25
   0   2   4    3.90    0.32
   0   2  -4    4.23    0.37
   0   2   4    4.72    0.44
   0   2  -4    3.56    0.26
   0   2  -4    4.29    0.41
   0   2  -4    3.84    0.31
   0   2   4    4.62    0.37
  -2  -2  -4   18.69    0.50
  -2  -2  -4   18.50    0.63
  -2   2  -4   16.70    0.72
  -2   2  -4   17.75    0.75
   2   2   4   17.22    0.73
  -2   2  -4   18.65    0.63
   2   2   4   17.30    0.67
   2   2   4   19.73    0.89
  -2   2  -4   18.29    0.64
  -4  -2  -4   32.27    0.93
  -4   2  -4   32.90    1.00
   4   2   4   34.17    1.32
   4   2   4   34.86    0.86
  -4   2  -4   33.64    1.12
  -4   2  -4   34.46    0.97
  -4   2  -4   33.76    1.01
   4   2   4   32.38    1.11
   4   2   4   33.77    1.05
   6  -2   4   27.14    0.89
  -6  -2  -4   24.77    0.82
   6   2   4   27.21    0.79
   6   2   4   27.52    1.00
   6   2   4   26.08    1.18
  -6   2  -4   26.73    0.83
  -6   2  -4   26.42    0.83
   8  -2   4   39.38    1.18
  -8  -2  -4   38.72    1.14
  -8   2  -4   38.85    1.19
  -8   2  -4   38.10    1.08
   8   2   4   35.78    1.51
  -8   2  -4   38.20    1.09
   8   2   4   38.32    1.12
 -10  -2  -4   19.72    0.75
  10  -2   4   20.21    0.97
 -10  -2  -4   18.35    0.73
  10  -2   4   19.33    0.74
  10   2   4   20.50    1.14
  10   2   4   20.99    0.82
 -10   2  -4   19.82    0.83
 -10   2  -4   20.04    0.75
 -10   2  -4   21.89    0.70
  12  -2   4   90.25    2.31
  12  -2   4   84.10    2.60
 -12  -2  -4   87.60    2.20
 -12  -2  -4   86.15    2.26
 -12   2  -4   90.84    2.37
 -12   2  -4   87.44    2.25
  12   2   4   85.57    2.89
  12   2   4   87.26    2.43
 -12   2  -4   93.27    2.19
  14  -2   4   67.05    2.31
  14  -2   4   76.23    1.98
 -14  -2  -4   66.59    1.89
 -14  -2  -4   71.82    1.99
 -14   2  -4   70.55    2.04
  14   2   4   66.82    2.51
 -14   2  -4   73.28    1.82
 -14   2  -4   70.67    1.94
  14   2   4   71.68    2.14
 -16  -2  -4   25.88    1.10
  16  -2   4   22.59    1.30
 -16  -2  -4   25.07    0.99
 -16   2  -4   25.36    0.85
  16   2   4   25.92    1.16
 -16   2  -4   25.42    1.10
  16   2   4   25.30    1.43
 -16   2  -4   25.71    1.00
 -18  -2  -4   12.55    0.71
 -18  -2  -4   12.66    0.71
 -18  -2  -4   11.21    0.78
  18  -2   4   11.17    0.97
 -18   2  -4   11.96    0.78
  18   2   4   12.21    1.08
  18   2   4   12.89    0.88
 -18   2  -4   12.46    0.71
 -20  -2  -4    4.40    0.48
 -20  -2  -4    4.74    0.57
  20  -2   4    4.12    0.78
 -20  -2  -4    5.75    0.66
 -20   2  -4    4.00    0.55
  20   2   4    4.53    0.88
  20   2   4    4.15    0.66
 -20   2  -4    4.74    0.51
 -22  -2  -4    3.13    0.63
  22  -2   4    3.06    0.73
 -22  -2  -4    3.39    0.47
  22   2   4    3.86    0.86
 -22   2  -4    4.17    0.51
  22   2   4    4.03    0.65
 -22   2  -4    2.30    0.53
  24  -2   4    1.81    0.68
 -24  -2  -4    1.80    0.57
 -24  -2  -4    1.74    0.46
  24   2   4    2.36    0.78
  24   2   4    1.07    0.51
 -24   2  -4    1.45    0.49
 -24   2  -4    2.01    0.49
 -26  -2  -4    1.53    0.47
  26  -2   4    2.27    0.77
 -26  -2  -4    1.82    0.57
 -26   2  -4    4.10    0.68
  26   2   4    3.03    0.88
 -26   2  -4    3.09    0.66
  26   2   4    1.92    0.61
 -28  -2  -4    5.79    0.79
  28  -2   4    4.87    1.05
 -28   2  -4    4.57    0.64
 -28   2  -4    4.55    0.76
  28   2   4    6.29    0.88
 -30  -2  -4    0.07    0.42
  30  -2   4    0.26    0.60
 -30   2  -4   -0.03    0.47
  30   2   4    0.66    0.54
  32  -2   4    0.34    0.65
 -32   2  -4    0.50    0.46
  34  -2   4    3.66    1.05
  35  -3  -4    1.59    0.83
 -35  -3   4    1.51    0.66
 -35   3   4    3.56    0.88
 -33  -3   4    1.28    0.60
  33  -3  -4    3.46    1.00
 -33   3   4    1.23    0.61
 -31  -3   4    2.00    0.82
 -31  -3   4    2.48    0.80
  31  -3  -4    2.03    0.86
  31   3  -4    2.45    0.70
 -31   3   4    2.47    0.76
  29  -3  -4    4.48    1.04
 -29  -3   4    3.62    0.82
 -29  -3   4    3.65    0.93
 -29   3   4    5.13    0.78
  29   3  -4    5.90    1.17
  29   3  -4    4.06    0.83
 -27  -3   4    4.01    0.89
  27  -3  -4    3.25    0.87
 -27  -3   4    3.60    0.82
  27   3  -4    5.48    1.09
 -27   3   4    3.33    0.73
  27   3  -4    5.13    0.94
  25  -3  -4    1.09    0.61
 -25  -3   4    0.77    0.63
 -25  -3   4    1.47    0.63
  25   3  -4    3.00    0.92
  25   3  -4    1.48    0.55
 -25   3   4    1.85    0.56
 -25   3   4    2.72    0.63
 -23  -3   4    6.73    0.89
 -23  -3   4    7.13    0.87
  23  -3  -4    5.54    0.90
 -23   3   4    5.26    0.67
  23   3  -4    6.18    0.92
 -23   3   4    6.10    0.69
  23   3  -4    6.20    0.79
 -21  -3   4    1.64    0.56
  21  -3  -4    3.52    0.82
 -21  -3   4    3.67    0.77
 -21   3   4    3.10    0.61
  21   3  -4    2.42    0.77
  21   3  -4    2.58    0.60
 -21   3   4    2.31    0.56
 -19  -3   4   21.25    1.20
 -19  -3   4   24.53    1.29
  19  -3  -4   24.65    1.48
  19   3  -4   21.39    1.19
 -19   3   4   21.28    1.11
  19   3  -4   21.16    1.44
 -19   3   4   20.19    1.09
 -17  -3   4   11.82    0.87
 -17  -3   4   10.68    0.83
  17  -3  -4    8.10    0.86
 -17   3   4    8.99    0.72
 -17   3   4    7.86    0.67
  17   3  -4    8.86    0.75
  17   3  -4   10.22    0.98
 -15  -3   4   14.49    0.90
 -15  -3   4   16.33    0.96
  15  -3  -4   14.70    1.03
 -15   3   4   14.91    0.85
  15   3  -4   15.94    0.93
  15   3  -4   15.59    1.17
 -15   3   4   15.22    0.87
  13  -3  -4   57.09    2.04
 -13  -3   4   58.38    1.32
 -13  -3   4   52.38    1.77
  13   3  -4   52.57    2.19
  13   3  -4   52.29    1.81
 -13   3   4   53.68    1.79
 -13   3   4   54.16    1.74
  11  -3  -4   45.27    1.70
 -11  -3   4   48.85    1.13
 -11  -3   4   45.60    1.53
 -11   3   4   43.59    1.57
  11   3  -4   44.60    1.93
 -11   3   4   46.13    1.54
  11   3  -4   46.01    1.59
 -11   3   4   49.30    1.23
   9  -3  -4   29.11    1.20
  -9  -3   4   29.50    0.77
  -9  -3   4   28.12    1.06
   9   3  -4   30.33    1.16
  -9   3   4   29.31    0.96
   9   3  -4   30.72    1.47
  -9   3   4   30.73    1.20
  -9   3   4   30.15    1.13
   7  -3  -4   16.76    0.83
  -7  -3   4   18.69    0.55
  -7   3   4   15.84    0.76
  -7   3   4   17.57    0.84
   7   3  -4   16.61    0.78
  -7   3   4   17.60    0.73
   7   3  -4   15.76    0.99
   5  -3  -4   92.93    2.47
  -5  -3   4   95.62    2.08
   5  -3  -4   93.52    2.26
  -5   3   4   90.98    2.54
  -5   3   4   91.82    2.54
   5   3  -4   90.42    2.86
   5   3  -4   93.90    2.49
  -5   3   4   94.50    2.43
   3  -3  -4   30.41    0.99
   3  -3  -4   36.94    1.06
  -3   3   4   32.24    1.13
   3   3  -4   33.15    1.37
  -3   3   4   32.49    1.19
   3   3  -4   33.67    1.14
  -3   3   4   33.77    1.24
   1  -3  -4   10.79    0.52
   1  -3  -4   12.11    0.46
   1   3  -4   11.96    0.61
   1   3  -4   12.06    0.75
  -1   3   4   11.30    0.60
  -1   3   4   12.59    0.74
  -1   3   4   11.54    0.66
   1   3  -4   12.04    0.51
   1   3  -4   11.31    0.61
  -1  -3  -4    5.08    0.38
   1   3   4    5.50    0.48
  -1   3  -4    6.37    0.39
  -1   3  -4    5.72    0.51
  -1   3  -4    5.84    0.45
   1   3   4    6.47    0.59
  -1   3  -4    5.85    0.45
   1   3   4    5.72    0.46
  -3  -3  -4   16.67    0.66
  -3   3  -4   17.59    0.77
  -3   3  -4   17.61    0.74
  -3   3  -4   17.23    0.70
   3   3   4   17.37    0.98
   3   3   4   18.60    0.87
  -3   3  -4   17.59    0.80
  -3   3  -4   17.28    0.81
   3   3   4   16.60    0.78
  -5  -3  -4   27.31    0.91
   5   3   4   23.33    1.21
  -5   3  -4   26.21    0.98
   5   3   4   24.51    1.06
  -5   3  -4   25.48    0.95
   5   3   4   26.21    1.02
  -5   3  -4   24.43    0.90
  -5   3  -4   25.98    0.91
  -7  -3  -4   19.31    0.74
   7   3   4   16.85    1.05
   7   3   4   18.61    0.93
  -7   3  -4   17.30    0.74
   7   3   4   17.81    0.52
  -7   3  -4   19.27    0.79
  -7   3  -4   16.95    0.76
  -9  -3  -4   12.54    0.61
   9  -3   4   13.96    0.62
   9  -3   4   12.50    0.82
  -9   3  -4   12.21    0.63
  -9   3  -4   13.72    0.65
   9   3   4   12.82    0.51
   9   3   4   13.01    0.98
  -9   3  -4   11.43    0.66
  11  -3   4    8.67    0.48
 -11  -3  -4    8.31    0.52
 -11  -3  -4    8.17    0.57
  11  -3   4    7.08    0.72
 -11   3  -4    7.71    0.58
  11   3   4    7.60    0.46
  11   3   4    6.81    0.81
 -11   3  -4    8.24    0.51
 -11   3  -4    8.03    0.53
 -13  -3  -4   72.20    1.97
  13  -3   4   73.28    2.41
 -13  -3  -4   70.66    2.04
 -13   3  -4   73.37    2.05
  13   3   4   71.46    2.72
 -13   3  -4   72.29    2.13
  13   3   4   73.30    2.07
 -13   3  -4   75.88    2.03
 -15  -3  -4   19.48    0.96
 -15  -3  -4   19.60    0.86
  15  -3   4   18.71    1.17
  15   3   4   19.89    1.35
 -15   3  -4   19.75    0.91
 -15   3  -4   20.04    0.99
 -15   3  -4   21.02    0.83
  15   3   4   20.64    0.93
  17  -3   4    3.85    0.70
 -17  -3  -4    3.73    0.58
 -17  -3  -4    3.45    0.45
 -17   3  -4    3.77    0.46
  17   3   4    3.95    0.48
 -17   3  -4    3.86    0.61
  17   3   4    4.52    0.91
 -19  -3  -4    1.31    0.38
  19  -3   4    1.53    0.59
 -19  -3  -4    3.16    0.62
  19   3   4    1.26    0.63
  19   3   4    2.08    0.46
 -19   3  -4    1.53    0.40
 -19   3  -4    1.39    0.44
 -21  -3  -4    3.87    0.73
 -21  -3  -4    3.19    0.60
 -21  -3  -4    3.10    0.47
  21  -3   4    2.65    0.72
  21   3   4    3.20    0.59
  21   3   4    2.55    0.81
 -21   3  -4    2.99    0.55
 -21   3  -4    2.17    0.54
 -23  -3  -4    0.99    0.39
  23  -3   4    0.59    0.60
 -23  -3  -4    0.02    0.48
  23   3   4    0.90    0.68
 -23   3  -4    0.85    0.40
  23   3   4    0.45    0.35
 -23   3  -4    0.43    0.45
  25  -3   4    2.13    0.76
 -25  -3  -4    2.06    0.65
 -25   3  -4    3.02    0.61
  25   3   4    3.91    1.03
 -25   3  -4    2.17    0.60
  27  -3   4    0.43    0.61
 -27  -3  -4    0.24    0.45
 -27   3  -4    0.03    0.37
 -27   3  -4    0.44    0.41
  27   3   4    0.56    0.67
  29  -3   4    0.12    0.58
 -29  -3  -4    0.31    0.50
 -29   3  -4    0.16    0.42
  29   3   4   -0.24    0.73
 -31  -3  -4    2.84    0.79
  31  -3   4    1.56    0.83
 -31   3  -4    1.34    0.61
  33  -3   4    1.43    0.79
 -33   3  -4    0.46    0.52
 -34  -4   4   -0.26    0.52
  34  -4  -4    0.28    0.68
 -34   4   4    1.79    0.74
  32  -4  -4    0.54    0.72
 -32  -4   4    0.20    0.57
 -32   4   4    0.37    0.50
  30  -4  -4    2.92    0.92
 -30  -4   4    2.62    0.80
 -30  -4   4    4.06    1.04
 -30   4   4    3.19    0.78
  30   4  -4    4.98    1.19
 -28  -4   4    5.89    1.12
 -28  -4   4    4.34    0.94
  28  -4  -4    7.76    1.13
  28   4  -4    7.59    1.19
 -28   4   4    5.67    0.81
 -26  -4   4    2.27    0.69
 -26  -4   4    3.36    0.90
  26  -4  -4    2.85    0.81
 -26   4   4    3.32    0.73
  26   4  -4    2.03    0.86
 -24  -4   4    1.18    0.73
 -24  -4   4    1.35    0.64
  24  -4  -4    0.57    0.57
 -24   4   4    0.48    0.49
 -24   4   4    0.93    0.48
  24   4  -4    0.53    0.42
  24   4  -4    0.97    0.70
  22  -4  -4    5.86    1.02
 -22  -4   4    5.99    0.85
 -22  -4   4    5.86    1.00
 -22   4   4    5.92    0.73
  22   4  -4    5.48    0.73
  22   4  -4    6.78    1.09
 -22   4   4    6.07    0.72
  20  -4  -4    0.12    0.47
 -20  -4   4    1.00    0.54
 -20  -4   4    1.35    0.61
 -20   4   4    0.90    0.45
  20   4  -4    0.71    0.59
  20   4  -4    0.94    0.41
 -20   4   4    0.57    0.39
 -18  -4   4    5.40    0.73
 -18  -4   4    4.70    0.69
  18  -4  -4    3.54    0.74
 -18   4   4    4.00    0.57
  18   4  -4    4.58    0.59
  18   4  -4    3.40    0.87
 -18   4   4    3.82    0.59
  16  -4  -4   10.92    0.98
 -16  -4   4   10.03    0.82
  16   4  -4   11.01    1.12
 -16   4   4   11.00    0.82
  16   4  -4   12.79    0.84
 -16   4   4   11.90    0.86
  14  -4  -4    5.14    0.68
 -14  -4   4    4.15    0.61
 -14   4   4    5.39    0.60
  14   4  -4    4.11    0.52
 -14   4   4    5.37    0.59
  14   4  -4    4.79    0.81
 -12  -4   4   10.70    0.76
  12  -4  -4    9.46    0.80
 -12  -4   4    9.21    0.44
  12   4  -4    9.43    0.67
 -12   4   4    9.78    0.75
 -12   4   4   10.22    0.72
  12   4  -4    9.19    0.97
 -10  -4   4   24.63    0.76
  10  -4  -4   23.64    1.16
 -10  -4   4   22.85    1.05
 -10   4   4   24.53    0.88
 -10   4   4   25.09    1.17
  10   4  -4   22.48    1.40
 -10   4   4   23.36    1.08
  10   4  -4   23.74    1.04
   8  -4  -4   23.17    1.06
  -8  -4   4   24.41    0.76
  -8   4   4   24.34    1.12
   8   4  -4   21.96    1.32
  -8   4   4   23.29    1.06
  -8   4   4   23.62    0.95
   8   4  -4   23.73    1.00
  -6  -4   4   44.26    1.18
   6  -4  -4   42.46    1.34
   6  -4  -4   43.65    1.44
   6   4  -4   44.91    1.89
  -6   4   4   43.57    1.52
  -6   4   4   45.47    1.55
   6   4  -4   45.57    1.47
  -6   4   4   42.68    1.60
   4  -4  -4   28.40    1.03
  -4  -4   4   30.70    0.92
   4  -4  -4   31.24    1.05
   4   4  -4   29.86    1.09
  -4   4   4   29.05    1.23
  -4   4   4   30.50    1.27
  -4   4   4   27.79    1.15
   2  -4  -4   31.33    0.96
   2  -4  -4   31.67    1.07
   2   4  -4   30.30    1.39
  -2   4   4   30.03    1.31
   2   4  -4   32.30    1.10
  -2   4   4   28.45    1.24
  -2   4   4   28.84    1.16
   2   4  -4   29.01    1.18
   0  -4  -4   16.68    0.73
   0   4  -4   18.51    0.82
   0   4  -4   18.81    0.89
   0   4  -4   18.76    1.02
   0   4   4   19.38    1.05
   0   4   4   17.89    0.96
   0   4   4   17.82    0.89
  -2  -4  -4   40.41    1.25
  -2   4  -4   40.14    1.24
   2   4   4   36.59    1.61
   2   4   4   38.79    1.51
  -2   4  -4   37.71    1.34
  -2   4  -4   38.27    1.48
   2   4   4   38.73    1.39
  -4  -4  -4    8.92    0.55
  -4   4  -4    8.05    0.58
  -4   4  -4    7.75    0.64
   4   4   4    7.94    0.62
   4   4   4    8.62    0.81
  -4   4  -4    8.79    0.55
   4   4   4    9.60    0.72
  -4   4  -4    8.50    0.62
  -6  -4  -4    0.74    0.31
  -6   4  -4    0.48    0.29
   6   4   4    0.19    0.31
  -6   4  -4    0.17    0.22
   6   4   4    0.46    0.42
   6   4   4    1.19    0.47
  -6   4  -4    0.19    0.35
  -6   4  -4    0.41    0.25
  -8  -4  -4   39.42    1.26
   8  -4   4   38.93    1.49
   8   4   4   41.01    1.87
  -8   4  -4   40.90    1.40
   8   4   4   39.84    1.64
  -8   4  -4   41.91    1.48
  -8   4  -4   39.21    1.38
 -10  -4  -4   13.58    0.72
  10  -4   4   13.24    0.64
  10  -4   4   11.66    0.91
 -10   4  -4   13.68    0.78
  10   4   4   14.02    1.13
 -10   4  -4   13.97    0.78
 -10   4  -4   13.18    0.78
  12  -4   4   20.26    1.18
 -12  -4  -4   20.52    0.90
 -12   4  -4   20.27    1.00
 -12   4  -4   21.63    0.98
 -12   4  -4   20.12    0.96
  12   4   4   19.55    1.37
  14  -4   4    8.72    0.89
 -14  -4  -4    9.00    0.70
 -14  -4  -4    8.02    0.60
  14   4   4    5.80    0.88
 -14   4  -4    6.57    0.55
 -14   4  -4    7.32    0.60
 -14   4  -4    7.01    0.65
 -16  -4  -4    3.50    0.47
 -16  -4  -4    3.82    0.65
  16  -4   4    4.50    0.80
 -16   4  -4    3.60    0.49
  16   4   4    3.51    0.85
 -16   4  -4    4.70    0.58
  18  -4   4    4.19    0.84
 -18  -4  -4    4.08    0.69
 -18  -4  -4    4.29    0.51
 -18   4  -4    4.13    0.60
 -18   4  -4    4.34    0.54
  18   4   4    3.16    0.85
  20  -4   4    6.39    0.95
 -20  -4  -4    7.15    0.62
 -20  -4  -4    7.03    0.78
  20   4   4    5.64    1.12
 -20   4  -4    7.10    0.77
 -20   4  -4    7.20    0.67
 -22  -4  -4   14.10    1.09
 -22  -4  -4   13.89    0.85
  22  -4   4   13.95    1.32
 -22   4  -4   14.70    0.94
  22   4   4   15.00    1.49
 -22   4  -4   11.91    0.97
 -24  -4  -4    0.36    0.56
  24  -4   4    0.76    0.62
 -24   4  -4   -0.26    0.35
 -24   4  -4   -0.57    0.37
  24   4   4   -0.32    0.55
 -26  -4  -4    1.27    0.67
  26  -4   4    0.21    0.62
  26   4   4    1.36    0.84
 -26   4  -4    0.03    0.38
 -26   4  -4    0.23    0.46
  28  -4   4    3.12    0.96
 -28  -4  -4    3.65    0.86
  28   4   4    3.01    1.11
 -28   4  -4    2.49    0.65
 -30  -4  -4    0.35    0.48
  30  -4   4   -0.27    0.59
  30   4   4    0.51    0.78
 -30   4  -4   -0.02    0.46
  32  -4   4    2.68    1.00
 -32   4  -4    4.10    0.86
 -34   4  -4    6.19    1.05
  33   5  -4    2.61    1.13
 -31  -5   4    1.45    0.79
 -31  -5   4    2.32    0.84
  31  -5  -4    1.78    0.83
 -31   5   4    2.44    0.72
  31   5  -4    4.65    1.26
  29  -5  -4    0.16    0.56
 -29  -5   4    0.00    0.67
 -29  -5   4    0.06    0.52
 -29   5   4   -0.07    0.48
  29   5  -4   -0.66    0.62
 -27  -5   4    0.56    0.73
  27  -5  -4    1.36    0.69
 -27  -5   4    1.54    0.81
  27   5  -4    1.08    0.80
 -27   5   4    2.36    0.70
 -25  -5   4   11.95    1.28
 -25  -5   4   11.64    1.18
  25  -5  -4   12.50    1.31
 -25   5   4   10.25    0.99
  25   5  -4   10.16    1.38
 -23  -5   4   17.50    1.32
  23  -5  -4   15.42    1.37
 -23  -5   4   14.01    1.24
 -23   5   4   15.58    1.11
 -23   5   4   12.86    1.04
  23   5  -4   14.23    1.52
 -21  -5   4    1.43    0.70
 -21  -5   4    1.22    0.68
  21  -5  -4    1.19    0.61
  21   5  -4    2.17    0.90
 -21   5   4    1.13    0.51
 -21   5   4    1.17    0.49
 -19  -5   4    2.43    0.70
  19  -5  -4    4.19    0.85
  19   5  -4    4.16    1.00
 -19   5   4    2.17    0.59
 -19   5   4    3.74    0.73
  17  -5  -4   30.85    1.63
 -17  -5   4   27.88    1.43
  17   5  -4   30.05    1.95
 -17   5   4   30.44    1.47
 -17   5   4   29.70    1.47
 -15  -5   4    3.62    0.74
  15  -5  -4    4.53    0.76
 -15   5   4    4.31    0.73
 -15   5   4    3.88    0.59
  15   5  -4    3.99    0.89
  13  -5  -4    3.59    0.67
 -13  -5   4    3.64    0.68
 -13   5   4    3.11    0.58
  13   5  -4    2.75    0.44
 -13   5   4    3.24    0.65
  13   5  -4    3.09    0.81
 -11  -5   4    5.14    0.66
  11  -5  -4    5.12    0.64
 -11  -5   4    5.80    0.42
 -11   5   4    5.78    0.66
 -11   5   4    6.02    0.65
  11   5  -4    5.21    0.52
  11   5  -4    5.77    0.86
  -9  -5   4    1.21    0.29
   9  -5  -4    1.42    0.42
   9   5  -4    0.91    0.30
  -9   5   4    1.34    0.50
  -9   5   4    1.29    0.42
   9   5  -4    0.78    0.50
   7  -5  -4    7.69    0.62
  -7  -5   4    7.50    0.47
   7  -5  -4    5.77    0.55
  -7   5   4    6.96    0.70
  -7   5   4    6.01    0.59
  -7   5   4    5.79    0.61
   7   5  -4    5.33    0.78
   7   5  -4    5.99    0.51
  -5  -5   4   45.10    1.31
   5  -5  -4   48.52    1.51
   5  -5  -4   43.78    1.47
  -5   5   4   47.78    1.73
   5   5  -4   47.65    2.09
  -5   5   4   48.79    1.79
  -5   5   4   41.94    1.76
   5   5  -4   48.29    1.52
   3  -5  -4   13.06    0.61
   3  -5  -4   11.32    0.70
  -3  -5   4   10.48    0.60
   3   5  -4    9.59    0.91
  -3   5   4   11.67    0.88
  -3   5   4   12.45    0.82
   3   5  -4   12.07    0.66
  -3   5   4   10.33    0.83
   3   5  -4   13.11    0.88
   1  -5  -4   11.49    0.69
   1   5  -4   10.22    0.87
  -1   5   4    9.75    0.82
   1   5  -4   10.92    0.63
  -1   5   4   11.03    0.90
   1   5  -4    9.79    0.77
  -1   5   4    9.95    0.75
  -1  -5  -4   42.56    1.38
   1   5   4   45.51    1.82
   1   5   4   45.08    1.91
   1   5   4   42.12    1.63
  -1   5  -4   44.41    1.62
  -1   5  -4   43.42    1.79
  -3  -5  -4   59.28    1.73
   3   5   4   58.15    2.32
   3   5   4   56.32    1.98
  -3   5  -4   57.00    2.06
   3   5   4   59.78    2.17
  -3   5  -4   60.53    1.95
  -5  -5  -4   15.98    0.79
  -5   5  -4   16.39    0.91
   5   5   4   15.21    1.06
  -5   5  -4   16.59    1.01
   5   5   4   14.43    1.15
   5   5   4   15.88    0.98
  -5   5  -4   15.45    0.90
  -5   5  -4   15.47    0.83
  -7  -5  -4    7.42    0.58
   7  -5   4    7.41    0.69
  -7   5  -4    7.71    0.63
   7   5   4    7.64    0.73
  -7   5  -4    8.47    0.68
  -7   5  -4    8.92    0.75
  -7   5  -4    8.49    0.62
   7   5   4    8.50    0.95
   7   5   4    7.89    0.81
   9  -5   4    2.10    0.51
  -9  -5  -4    2.21    0.43
  -9   5  -4    2.11    0.55
  -9   5  -4    2.22    0.49
  -9   5  -4    2.34    0.47
   9   5   4    1.69    0.66
  11  -5   4    1.57    0.53
 -11  -5  -4    1.80    0.41
  11   5   4    1.35    0.61
 -11   5  -4    2.88    0.59
 -11   5  -4    2.01    0.47
 -11   5  -4    2.73    0.54
  13  -5   4    0.50    0.46
 -13  -5  -4    0.22    0.30
  13   5   4    0.01    0.47
 -13   5  -4    0.58    0.38
 -13   5  -4    0.07    0.34
 -13   5  -4    0.06    0.32
  15  -5   4    1.78    0.59
 -15  -5  -4    1.50    0.40
 -15  -5  -4    0.83    0.50
 -15   5  -4    1.42    0.47
  15   5   4    2.45    0.81
 -15   5  -4    1.80    0.48
  17  -5   4    0.99    0.56
 -17  -5  -4    1.43    0.53
 -17  -5  -4    1.56    0.44
 -17   5  -4    2.41    0.55
  17   5   4    1.71    0.77
 -17   5  -4    0.35    0.40
 -19  -5  -4   13.47    0.85
  19  -5   4   13.05    1.25
 -19  -5  -4   14.72    1.09
  19   5   4   12.36    1.41
 -19   5  -4   13.47    0.95
 -19   5  -4   14.06    1.02
  21  -5   4    5.95    1.10
 -21  -5  -4    7.08    0.89
  21   5   4    8.43    1.28
 -21   5  -4    7.85    0.86
 -21   5  -4    7.17    0.78
 -23  -5  -4    1.45    0.68
  23  -5   4    1.52    0.76
 -23   5  -4    1.01    0.50
  23   5   4    1.04    0.79
 -23   5  -4    1.02    0.54
 -25  -5  -4    2.96    0.80
  25  -5   4    2.20    0.83
  25   5   4    2.86    1.02
 -25   5  -4    5.20    0.85
 -25   5  -4    3.77    0.78
  27  -5   4    0.76    0.62
 -27  -5  -4    0.26    0.60
 -27   5  -4    0.42    0.53
  27   5   4    0.29    0.79
 -29  -5  -4    0.88    0.57
  29  -5   4    1.32    0.75
 -29   5  -4    0.12    0.50
  29   5   4    0.28    0.84
  31  -5   4    1.84    0.84
 -31  -5  -4    2.29    0.82
  31   5   4    2.35    1.10
 -31   5  -4    0.16    0.58
 -30  -6   4    2.47    0.87
 -30  -6   4    1.64    0.91
  30  -6  -4    3.19    0.93
 -30   6   4    2.46    0.76
  30   6  -4    3.83    1.26
 -28  -6   4    0.13    0.69
 -28  -6   4    0.36    0.79
  28  -6  -4    1.21    0.71
  28   6  -4    1.44    0.90
 -28   6   4    1.43    0.65
  26  -6  -4    1.87    0.73
 -26  -6   4    1.78    0.83
 -26  -6   4    2.22    0.91
  26   6  -4    1.00    0.81
 -26   6   4    1.49    0.63
  24  -6  -4    0.50    0.54
 -24  -6   4    0.91    0.76
 -24  -6   4    1.31    0.78
 -24   6   4    1.47    0.63
  24   6  -4    1.90    0.93
 -22  -6   4    5.52    1.03
  22  -6  -4    4.35    0.92
 -22  -6   4    6.47    1.11
  22   6  -4    7.42    1.45
 -22   6   4    5.70    0.84
 -22   6   4    6.29    0.85
 -20  -6   4    0.13    0.58
  20  -6  -4   -0.37    0.41
 -20   6   4    0.24    0.51
  20   6  -4    1.03    0.74
 -20   6   4    0.09    0.43
  18  -6  -4    9.30    1.03
 -18  -6   4    8.84    1.01
 -18   6   4    7.70    0.91
 -18   6   4    9.15    0.95
  18   6  -4    8.64    1.27
  16  -6  -4   -0.15    0.44
 -16  -6   4    1.49    0.58
 -16   6   4    1.07    0.50
  16   6  -4    1.53    0.73
 -16   6   4    1.02    0.54
 -14  -6   4    5.17    0.78
  14  -6  -4    4.58    0.74
 -14   6   4    6.16    0.79
 -14   6   4    4.76    0.83
  14   6  -4    5.16    1.06
  12  -6  -4    5.13    0.70
  12  -6  -4    5.24    0.63
 -12  -6   4    4.43    0.68
 -12   6   4    5.59    0.91
 -12   6   4    5.24    0.90
  12   6  -4    3.83    0.95
  10  -6  -4    4.31    0.58
  10  -6  -4    3.35    0.61
  10   6  -4    3.55    0.85
 -10   6   4    4.08    0.63
 -10   6   4    4.83    0.82
  -8  -6   4    5.33    0.48
   8  -6  -4    5.18    0.59
  -8   6   4    4.19    0.64
  -8   6   4    4.59    0.69
   8   6  -4    5.65    1.09
   6  -6  -4   17.89    0.93
  -6  -6   4   14.78    0.74
  -6   6   4   16.03    1.03
  -6   6   4   14.29    1.01
   6   6  -4   16.63    1.32
  -6   6   4   16.20    1.13
   4  -6  -4    9.04    0.70
  -4  -6   4   10.02    0.63
  -4   6   4   10.12    0.84
  -4   6   4    9.86    0.91
   4   6  -4    9.71    0.99
  -4   6   4   11.24    0.95
   2  -6  -4    9.76    0.71
  -2  -6   4   10.89    0.66
  -2   6   4   10.81    0.85
   2   6  -4   11.27    1.02
   2   6  -4    9.22    0.84
  -2   6   4   10.85    0.95
  -2   6   4   11.08    0.97
   0  -6  -4   21.71    1.01
   0   6  -4   22.52    1.24
   0   6   4   21.40    1.38
   0   6  -4   21.83    1.34
   0   6   4   23.10    1.24
   0   6   4   22.98    1.35
  -2  -6  -4   16.12    0.88
   2   6   4   16.16    1.15
   2   6   4   14.50    1.18
  -2   6  -4   17.41    1.13
   2   6   4   14.10    1.01
  -2   6  -4   17.92    1.06
  -4  -6  -4    2.14    0.45
   4  -6   4    1.87    0.47
   4   6   4    2.47    0.71
   4   6   4    2.00    0.67
  -4   6  -4    2.82    0.60
  -4   6  -4    2.22    0.55
   4   6   4    1.21    0.53
  -6  -6  -4    1.76    0.45
   6  -6   4    1.60    0.49
  -6   6  -4    1.60    0.45
   6   6   4    1.61    0.61
   6   6   4    2.04    0.76
  -6   6  -4    0.41    0.42
  -6   6  -4    1.76    0.48
   6   6   4    1.50    0.55
   8  -6   4    5.94    0.73
  -8  -6  -4    7.08    0.61
  -8   6  -4    7.35    0.79
  -8   6  -4    5.93    0.69
   8   6   4    6.06    0.95
  10  -6   4    5.19    0.73
 -10  -6  -4    3.58    0.53
 -10   6  -4    4.07    0.58
 -10   6  -4    4.44    0.69
 -10   6  -4    4.03    0.71
  10   6   4    4.73    0.99
  12  -6   4    1.40    0.59
 -12  -6  -4    1.51    0.41
 -12   6  -4    0.93    0.43
 -12   6  -4    1.99    0.62
  12   6   4    1.87    0.74
 -12   6  -4    1.43    0.49
  14  -6   4    4.03    0.78
 -14  -6  -4    5.07    0.70
 -14  -6  -4    5.33    0.60
 -14   6  -4    4.14    0.70
  14   6   4    7.41    1.13
 -14   6  -4    4.82    0.67
 -16  -6  -4   -0.37    0.26
  16  -6   4    0.16    0.50
 -16  -6  -4   -0.37    0.42
  16   6   4    0.03    0.62
 -16   6  -4    0.86    0.46
 -16   6  -4   -0.04    0.36
  18  -6   4    3.58    0.87
 -18  -6  -4    4.60    0.61
 -18  -6  -4    4.92    0.86
 -18   6  -4    3.45    0.71
  18   6   4    3.07    1.04
 -18   6  -4    2.87    0.65
  20  -6   4   -0.11    0.53
 -20  -6  -4    0.01    0.53
 -20   6  -4    0.54    0.47
 -20   6  -4    0.43    0.45
  20   6   4    0.89    0.79
 -22  -6  -4    1.35    0.71
  22  -6   4    0.48    0.58
 -22   6  -4    0.41    0.51
  22   6   4    1.06    0.83
 -22   6  -4    0.28    0.43
  24  -6   4    2.24    0.86
 -24  -6  -4    2.63    0.86
 -24   6  -4    3.83    0.80
  24   6   4    1.71    0.97
 -24   6  -4    3.10    0.78
 -26  -6  -4   10.51    1.13
  26  -6   4    9.28    1.28
  26   6   4    9.17    1.49
 -26   6  -4    8.51    1.04
 -28  -6  -4    5.01    1.07
  28  -6   4    4.28    1.08
  28   6   4    3.16    1.24
 -28   6  -4    2.50    0.78
 -30  -6  -4    1.21    0.65
  30   6   4    0.60    0.91
  27  -7  -4    0.29    0.45
 -27  -7   4   -0.54    0.61
 -27  -7   4    0.11    0.79
  27   7  -4    0.97    0.88
 -27   7   4    0.17    0.58
 -25  -7   4    0.90    0.67
 -25  -7   4    0.83    0.81
  25  -7  -4    1.42    0.60
 -25   7   4    1.28    0.65
  25   7  -4    0.65    0.83
  23  -7  -4    0.21    0.46
 -23  -7   4   -0.38    0.66
 -23  -7   4   -0.84    0.48
 -23   7   4   -0.16    0.47
  23   7  -4    0.88    0.80
 -21  -7   4    0.69    0.66
  21  -7  -4    0.01    0.39
 -21   7   4    0.07    0.57
 -21   7   4    0.27    0.54
  21   7  -4    0.44    0.76
  19  -7  -4    2.33    0.63
 -19  -7   4    2.06    0.75
 -19   7   4    3.95    0.85
  19   7  -4    6.74    1.46
 -19   7   4    3.80    0.89
 -17  -7   4    7.91    1.00
  17  -7  -4    9.99    0.92
  17   7  -4    6.42    1.29
 -17   7   4    6.21    0.92
 -17   7   4    7.10    0.93
 -15  -7   4    0.27    0.58
  15  -7  -4    1.29    0.53
 -15   7   4    1.28    0.54
  15   7  -4    0.51    0.67
 -15   7   4    0.91    0.61
  13  -7  -4    0.46    0.42
 -13  -7   4    1.37    0.62
 -13   7   4    0.56    0.54
 -13   7   4    1.10    0.51
  13   7  -4    1.76    0.75
  11  -7  -4    8.72    0.80
 -11   7   4    9.32    0.96
 -11   7   4    8.04    0.98
  11   7  -4    9.97    1.27
   9  -7  -4   11.62    0.89
  -9   7   4   14.96    1.20
  -9   7   4   11.86    1.03
   9   7  -4   14.27    1.42
   7  -7  -4    7.84    0.76
  -7  -7   4    7.94    0.62
  -7   7   4    6.94    0.90
  -7   7   4    7.87    0.88
   7   7  -4    6.85    1.03
  -5  -7   4    9.21    0.66
   5  -7  -4    8.24    0.76
  -5   7   4    9.40    1.00
  -5   7   4    8.76    0.92
   5   7  -4   12.72    1.23
   3  -7  -4   17.79    1.00
  -3  -7   4   15.76    0.86
  -3   7   4   16.82    1.25
   3   7  -4   16.71    1.35
   3   7  -4   19.58    1.26
  -3   7   4   16.37    1.27
  -3   7   4   16.55    1.17
   1  -7  -4    0.61    0.37
  -1  -7   4    0.76    0.37
  -1   7   4    0.71    0.48
   1   7  -4    0.64    0.51
  -1   7   4    1.15    0.64
  -1   7   4    1.37    0.63
   1   7  -4    0.99    0.53
  -1  -7  -4    4.09    0.58
   1  -7   4    4.49    0.55
   1   7   4    5.28    1.00
  -1   7  -4    5.81    0.82
   1   7   4    5.98    0.92
  -1   7  -4    5.30    0.73
   1   7   4    4.47    0.82
  -3  -7  -4    2.02    0.48
  -3   7  -4    2.10    0.57
   3   7   4    1.99    0.65
  -3   7  -4    1.89    0.58
   3   7   4    4.23    0.94
   3   7   4    4.01    0.90
  -5  -7  -4    2.38    0.50
  -5   7  -4    4.08    0.79
   5   7   4    2.77    0.85
   5   7   4    4.61    0.88
   5   7   4    3.90    0.90
  -7  -7  -4   18.08    1.01
   7   7   4   18.07    1.58
  -7   7  -4   19.10    1.20
   9  -7   4   10.94    0.97
  -9  -7  -4   10.16    0.80
   9   7   4   10.77    1.30
  -9   7  -4   11.10    0.96
 -11  -7  -4    1.07    0.43
  11  -7   4    0.42    0.48
  11   7   4    0.81    0.72
 -11   7  -4    1.69    0.69
 -11   7  -4    0.43    0.48
  13  -7   4    4.03    0.79
 -13  -7  -4    4.44    0.61
  13   7   4    6.92    1.32
 -13   7  -4    5.10    0.85
 -15  -7  -4    9.10    0.78
 -15  -7  -4    8.86    0.92
  15  -7   4    9.03    1.09
  15   7   4    8.95    1.31
 -15   7  -4    9.32    0.93
 -17  -7  -4    7.47    0.92
  17  -7   4    8.53    1.16
  17   7   4    7.20    1.46
 -17   7  -4    7.03    0.86
 -19  -7  -4    3.37    0.81
  19  -7   4    4.79    1.01
  19   7   4    4.88    1.35
 -19   7  -4    4.92    0.92
  21  -7   4    4.86    1.01
 -21  -7  -4    5.98    1.06
 -21   7  -4    5.67    0.82
  21   7   4    6.74    1.51
 -23  -7  -4   -0.80    0.54
  23  -7   4    1.16    0.72
  23   7   4    1.21    0.95
  25  -7   4    0.81    0.76
 -25  -7  -4   -0.65    0.64
  25   7   4    1.56    1.02
 -27  -7  -4    1.15    0.76
  27  -7   4    2.13    0.88
  24  -8  -4    1.28    0.66
 -24  -8   4   -0.07    0.75
  22  -8  -4    0.31    0.52
 -22  -8   4    0.80    0.71
 -22  -8   4    1.03    0.83
 -22   8   4    0.12    0.56
  22   8  -4   -0.25    0.71
 -20  -8   4    0.50    0.66
  20  -8  -4   -0.19    0.44
 -20   8   4   -0.37    0.48
  20   8  -4   -0.04    0.64
  18  -8  -4    0.07    0.45
 -18  -8   4    1.07    0.72
  18   8  -4    0.36    0.77
 -18   8   4    0.73    0.59
 -18   8   4    0.56    0.61
 -16  -8   4    0.70    0.63
  16  -8  -4    1.52    0.60
 -16   8   4    1.98    0.77
  16   8  -4    2.01    0.97
 -16   8   4    0.21    0.61
 -14  -8   4    3.25    0.83
  14  -8  -4    3.59    0.74
 -14   8   4    2.65    0.82
  14   8  -4    4.12    1.15
 -14   8   4    3.44    0.87
  12  -8  -4    5.15    0.76
 -12  -8   4    5.84    0.97
 -12   8   4    7.35    1.02
 -12   8   4    6.93    0.94
  12   8  -4    7.98    1.50
  10  -8  -4    0.96    0.51
 -10   8   4    1.69    0.75
  10   8  -4    2.38    0.86
 -10   8   4    1.00    0.72
   8  -8  -4    2.85    0.69
  -8   8   4    6.53    0.87
  -8   8   4    6.63    1.18
   8   8  -4    6.10    1.20
   6  -8  -4    6.02    0.76
  -6   8   4    6.84    0.98
   6   8  -4    7.10    1.11
  -6   8   4    5.51    0.82
  -4  -8   4    2.30    0.50
   4  -8  -4    1.62    0.54
  -4   8   4    2.06    0.69
   4   8  -4    2.94    0.85
  -4   8   4    2.32    0.83
  -2  -8   4    1.33    0.45
   2  -8  -4    1.17    0.52
  -2   8   4    4.35    1.02
  -2   8   4    2.39    0.72
   2   8  -4    2.16    0.80
   0  -8  -4    0.13    0.44
   0  -8   4   -0.05    0.38
   0   8   4    0.28    0.49
   0   8  -4    0.25    0.51
   0   8  -4    0.29    0.56
   0   8   4   -0.17    0.53
   0   8   4    1.26    0.70
  -2  -8  -4    1.15    0.48
   2  -8   4    0.82    0.45
   2   8   4    1.93    0.68
   2   8   4    1.57    0.77
   2   8   4    0.63    0.65
  -2   8  -4    1.56    0.64
  -4  -8  -4    3.01    0.63
   4  -8   4    3.29    0.63
   4   8   4    3.76    1.03
   4   8   4    4.32    0.92
  -4   8  -4    4.21    0.85
  -6  -8  -4    2.29    0.54
   6  -8   4    2.33    0.58
  -6   8  -4    2.37    0.68
   6   8   4    1.89    0.88
  -8  -8  -4    3.37    0.63
   8   8   4    4.88    1.21
  -8   8  -4    3.33    0.78
 -10  -8  -4    1.18    0.43
 -10   8  -4   -0.33    0.44
  10   8   4    0.45    0.74
 -12  -8  -4    1.23    0.46
  12   8   4    1.57    0.94
 -12   8  -4    4.61    0.90
 -14  -8  -4    0.37    0.56
  14   8   4    0.33    0.76
 -14   8  -4    0.36    0.47
 -16  -8  -4    0.41    0.59
 -16   8  -4    1.51    0.65
  16   8   4    0.74    0.87
 -18  -8  -4   -0.24    0.56
 -18   8  -4    0.13    0.51
  18   8   4    0.28    0.81
 -20  -8  -4    3.38    0.86
  20   8   4    4.54    1.35
 -20   8  -4    4.44    0.96
 -22  -8  -4    1.69    0.82
  22   8   4    3.31    1.31
  17  -9  -4    0.80    0.59
 -17  -9   4   -0.36    0.64
 -17   9   4    1.15    0.87
  17   9  -4    1.22    0.92
 -17   9   4    0.40    0.61
  15  -9  -4    2.10    0.65
 -15  -9   4    1.80    0.74
 -15   9   4    3.11    1.02
 -15   9   4    2.31    0.82
  15   9  -4    2.14    1.01
  13  -9  -4    1.06    0.58
 -13  -9   4    0.33    0.65
  13   9  -4    0.87    0.83
 -13   9   4    1.77    0.73
 -13   9   4    0.57    0.73
 -11  -9   4    2.94    0.81
  11  -9  -4    1.57    0.62
 -11   9   4    2.77    0.84
 -11   9   4    4.13    1.06
  11   9  -4    1.45    0.84
   9  -9  -4    4.43    0.83
   9   9  -4    5.35    1.28
  -9   9   4    7.31    1.24
  -9   9   4    3.94    1.11
   7  -9  -4    2.04    0.60
  -7   9   4    2.02    0.91
  -7   9   4    2.90    0.85
   7   9  -4    2.16    0.82
   5  -9  -4    6.27    0.83
   5   9  -4    6.57    1.30
  -5   9   4    7.69    1.43
  -5   9   4    8.03    1.08
   3  -9  -4    9.53    0.92
  -3   9   4    8.11    1.21
   3   9  -4    9.15    1.22
  -3   9   4    7.51    1.06
  -1  -9   4    0.24    0.42
   1  -9  -4    0.22    0.46
  -1   9   4    0.38    0.55
  -1   9   4   -0.90    0.53
  -1  -9  -4    2.96    0.65
   1  -9   4    1.92    0.56
   1   9   4    4.21    1.05
  -1   9  -4    4.48    0.98
   3  -9   4    2.27    0.59
  -3  -9  -4    2.36    0.61
   3   9   4    2.14    0.84
  -3   9  -4    4.21    0.97
   3   9   4    2.83    0.96
  -5  -9  -4    1.61    0.56
   5  -9   4    0.65    0.49
  -5   9  -4    0.22    0.56
   5   9   4    0.19    0.66
   7  -9   4    0.55    0.46
  -7  -9  -4    0.67    0.44
   7   9   4    1.59    0.87
  -7   9  -4    0.85    0.67
  -9  -9  -4    2.07    0.57
   9  -9   4    1.09    0.55
  -9   9  -4    1.23    0.72
   9   9   4    1.67    0.90
  11  -9   4    2.34    0.64
  11   9   4    1.41    0.90
 -11   9  -4    2.74    0.85
  13   9   4    1.35    0.93
 -13   9  -4    2.75    0.84
 -15  -9  -4    1.86    0.78
 -15   9  -4    3.96    0.97
  15   9   4    4.18    1.34
 -17  -9  -4    0.94    0.71
 -17   9  -4    1.86    0.78
  17   9   4    1.94    1.07
 -12  10   4    2.89    1.10
  12  10  -4    1.16    0.98
  10 -10  -4    1.04    0.59
 -10 -10   4    0.35    0.61
  10  10  -4    0.32    0.85
 -10  10   4    0.64    0.80
 -10  10   4    0.47    0.65
   8 -10  -4    0.81    0.55
  -8  10   4    0.01    0.72
  -8  10   4    1.31    0.82
   8  10  -4    0.61    0.81
   6 -10  -4    0.36    0.56
  -6  10   4    0.75    0.65
  -6  10   4   -0.27    0.64
   4 -10  -4    0.51    0.51
  -4  10   4    0.91    0.70
   2 -10  -4    1.17    0.57
  -2  10   4    0.42    0.63
   0 -10  -4    0.49    0.48
   0  10   4   -0.29    0.60
   2 -10   4    1.96    0.63
  -2 -10  -4    3.18    0.76
   4 -10   4    3.48    0.72
  -4 -10  -4    2.91    0.70
  -4  10  -4    1.89    0.86
   6 -10   4    1.37    0.61
  -6 -10  -4    1.68    0.61
  -6  10  -4    1.09    0.81
   8 -10   4    1.92    0.66
   8  10   4   -0.16    0.73
  -8  10  -4    1.11    0.73
  10 -10   4    0.09    0.50
  10  10   4    2.08    1.03
 -10  10  -4    0.02    0.61
 -12  10  -4   -0.42    0.64
  36   0  -5   -0.47    0.57
 -36   0   5    0.69    0.55
 -34   0   5    0.48    0.59
  34   0  -5    0.37    0.61
  32   0  -5   -0.35    0.51
 -32   0   5    0.34    0.57
 -30   0   5    2.56    0.75
 -30   0   5    2.69    0.78
  30   0  -5    2.13    0.76
 -28   0   5   25.66    1.51
 -28   0   5   25.45    1.52
  28   0  -5   19.81    1.57
 -26   0   5    6.75    0.88
  26   0  -5    6.77    0.94
 -26   0   5    6.06    0.82
  24   0  -5    1.71    0.61
 -24   0   5    2.55    0.65
 -24   0   5    3.11    0.73
 -22   0   5    0.36    0.46
 -22   0   5    0.10    0.40
  22   0  -5    0.15    0.37
  22   0  -5    0.08    0.37
  20   0  -5    0.19    0.36
  20   0  -5   -0.34    0.27
 -20   0   5    0.15    0.43
 -20   0   5    0.08    0.31
 -20   0   5   -0.08    0.21
 -18   0   5    2.42    0.30
  18   0  -5    2.57    0.51
 -18   0   5    2.66    0.53
 -18   0   5    2.36    0.61
  18   0  -5    2.43    0.59
  16   0  -5   -0.15    0.28
 -16   0   5    0.22    0.19
 -16   0   5    0.30    0.34
  16   0  -5    0.48    0.30
 -16   0   5    0.24    0.39
 -14   0   5    2.12    0.52
 -14   0   5    2.06    0.46
 -14   0   5    1.47    0.23
  14   0  -5    2.45    0.42
  14   0  -5    1.63    0.43
  12   0  -5   24.88    1.13
 -12   0   5   25.83    1.07
  12   0  -5   24.84    1.02
 -12   0   5   22.84    0.98
 -10   0   5   56.68    1.71
 -10   0   5   57.49    1.64
  10   0  -5   59.24    1.76
  10   0  -5   50.84    1.77
   8   0  -5    4.45    0.20
  -8   0   5    4.36    0.42
   8   0  -5    4.73    0.41
  -8   0   5    3.76    0.36
   8   0  -5    4.67    0.46
   6   0  -5  121.31    3.20
  -6   0   5  127.61    2.94
  -6   0   5  124.47    3.09
   6   0  -5  131.36    2.62
  -4   0   5   88.20    2.04
   4   0  -5   85.83    1.83
   4   0  -5   86.95    2.29
  -4   0   5   85.82    2.18
  -2   0   5  317.75    6.61
   2   0  -5  316.71    6.37
  -2   0   5  308.30    7.39
  -2   0   5  313.46    6.98
   0   0   5    1.78    0.36
   0   0  -5    1.16    0.24
   0   0  -5    1.39    0.18
   0   0   5    1.64    0.24
   0   0   5    1.14    0.14
   2   0   5   21.73    0.62
  -2   0  -5   21.83    0.65
  -2   0  -5   21.15    0.76
   2   0   5   20.92    0.84
   4   0   5  214.38    5.29
  -4   0  -5  217.05    4.50
   4   0   5  219.28    4.72
  -4   0  -5  214.68    5.02
  -4   0  -5  218.10    4.59
  -6   0  -5  176.89    3.82
   6   0   5  172.43    4.38
  -6   0  -5  174.80    3.72
  -8   0  -5   51.53    1.41
  -8   0  -5   52.27    1.28
  -8   0  -5   52.27    1.18
   8   0   5   51.10    1.65
 -10   0  -5   38.17    0.93
  10   0   5   35.72    1.28
  10   0   5   37.89    1.38
 -10   0  -5   38.74    1.07
 -10   0  -5   38.28    1.18
 -12   0  -5   31.30    1.00
 -12   0  -5   33.32    1.10
 -12   0  -5   31.59    0.86
  12   0   5   33.25    1.28
  12   0   5   31.91    1.31
 -14   0  -5    0.62    0.24
  14   0   5    0.30    0.34
 -14   0  -5    0.40    0.19
 -14   0  -5    0.73    0.26
  14   0   5    0.40    0.37
 -16   0  -5   27.06    1.01
 -16   0  -5   26.03    0.84
  16   0   5   25.39    1.27
  16   0   5   26.72    1.28
 -16   0  -5   26.76    1.06
 -18   0  -5    2.35    0.43
  18   0   5    2.78    0.61
 -18   0  -5    2.17    0.42
  18   0   5    2.52    0.56
 -20   0  -5   57.13    1.81
  20   0   5   56.56    2.19
 -20   0  -5   56.29    1.83
  20   0   5   55.63    2.14
  22   0   5   20.94    1.33
 -22   0  -5   21.74    1.04
  22   0   5   19.10    1.20
 -22   0  -5   19.11    1.02
 -24   0  -5    5.56    0.64
  24   0   5    5.85    0.88
 -24   0  -5    5.64    0.62
 -26   0  -5   -0.21    0.32
 -26   0  -5    0.04    0.37
  26   0   5    0.17    0.47
 -28   0  -5    3.74    0.66
 -28   0  -5    4.25    0.76
  28   0   5    4.36    0.93
  30   0   5   25.99    1.84
 -30   0  -5   27.40    1.43
  32   0   5    0.54    0.65
  34   0   5    1.46    0.68
  36   0   5    2.12    0.79
  37   1  -5    1.21    0.75
 -35  -1   5    0.93    0.67
  35  -1  -5    0.49    0.62
 -35   1   5    1.48    0.63
  35   1  -5    0.00    0.47
  33  -1  -5    1.27    0.72
 -33  -1   5    0.09    0.53
 -33   1   5    1.20    0.66
  33   1  -5   -0.25    0.53
 -31  -1   5    1.98    0.71
  31  -1  -5    1.57    0.71
  31   1  -5    1.98    0.77
 -31   1   5    2.35    0.72
 -29  -1   5    5.33    0.99
  29  -1  -5    5.82    1.08
 -29  -1   5    4.34    0.86
  29   1  -5    3.67    0.87
 -29   1   5    4.37    0.88
 -29   1   5    4.28    0.86
 -27  -1   5    1.13    0.54
 -27  -1   5    2.25    0.74
  27  -1  -5    1.92    0.67
  27   1  -5    1.63    0.64
 -27   1   5    3.95    0.80
 -27   1   5    1.70    0.65
  25  -1  -5    0.01    0.47
 -25  -1   5   -0.72    0.36
 -25  -1   5    0.11    0.48
  25   1  -5    0.37    0.40
 -25   1   5    0.39    0.51
  25   1  -5    0.37    0.46
 -25   1   5    0.50    0.50
 -23  -1   5   20.04    1.23
  23  -1  -5   22.60    1.48
 -23  -1   5   21.63    1.30
 -23   1   5   21.10    1.22
 -23   1   5   21.40    0.94
  23   1  -5   21.10    1.28
  23   1  -5   21.75    1.43
 -23   1   5   23.11    1.26
 -21  -1   5   17.04    1.08
  21  -1  -5   18.50    1.28
 -21  -1   5   17.98    1.14
 -21   1   5   19.26    1.11
 -21   1   5   16.29    0.79
  21   1  -5   17.51    1.11
  21   1  -5   17.62    1.21
 -21   1   5   19.51    1.13
 -19  -1   5   11.53    0.90
  19  -1  -5   10.80    0.97
 -19  -1   5   11.25    0.84
 -19   1   5   10.90    0.80
  19   1  -5   10.48    0.90
  19   1  -5   10.37    0.85
 -19   1   5   11.71    0.62
 -19   1   5   11.61    0.86
 -17  -1   5   17.14    1.03
 -17  -1   5   15.37    0.52
 -17  -1   5   15.23    0.94
  17  -1  -5   14.38    1.04
 -17   1   5   14.32    0.88
 -17   1   5   15.99    0.97
  17   1  -5   15.13    0.98
 -17   1   5   15.22    0.67
  17   1  -5   14.41    0.99
 -15  -1   5   48.26    1.74
 -15  -1   5   48.34    1.12
  15  -1  -5   46.46    1.84
  15   1  -5   46.56    1.79
 -15   1   5   47.25    1.60
 -15   1   5   47.60    1.33
  15   1  -5   47.42    1.80
 -15   1   5   46.11    1.65
 -13  -1   5    4.02    0.55
 -13  -1   5    3.79    0.49
 -13  -1   5    3.97    0.20
  13  -1  -5    4.11    0.56
 -13   1   5    3.67    0.51
  13   1  -5    3.52    0.50
  13   1  -5    3.13    0.48
 -13   1   5    3.37    0.43
 -11  -1   5    0.76    0.35
  11  -1  -5    0.33    0.28
 -11  -1   5    0.70    0.35
 -11   1   5    0.36    0.25
  11   1  -5    0.27    0.26
  11   1  -5    0.40    0.30
 -11   1   5    0.10    0.30
  -9  -1   5  192.77    4.54
   9  -1  -5  182.13    4.66
  -9  -1   5  188.23    4.31
   9   1  -5  181.45    4.82
  -9   1   5  180.90    4.47
  -9   1   5  185.50    4.27
   9   1  -5  188.46    4.65
  -9   1   5  193.12    4.51
  -7  -1   5    1.16    0.28
   7  -1  -5    0.76    0.26
   7  -1  -5    1.09    0.19
  -7  -1   5    1.22    0.33
  -7   1   5    1.79    0.35
  -7   1   5    1.72    0.30
   7   1  -5    0.77    0.25
  -7   1   5    1.33    0.28
   7   1  -5    1.37    0.36
   5  -1  -5   28.43    0.75
   5  -1  -5   27.29    0.99
  -5  -1   5   28.42    0.86
  -5  -1   5   27.70    0.95
  -5   1   5   26.82    0.93
   5   1  -5   27.09    1.00
  -5   1   5   26.80    0.85
   5   1  -5   26.77    1.05
  -5   1   5   27.52    0.92
  -3  -1   5   89.52    2.29
  -3  -1   5   91.68    2.13
   3  -1  -5   96.83    2.38
   3  -1  -5   93.92    2.05
   3   1  -5   91.19    1.94
   3   1  -5   91.80    2.53
   3   1  -5   93.47    2.42
  -3   1   5   92.19    2.15
  -3   1   5   92.49    2.42
  -3   1   5   93.33    2.33
   1  -1  -5   10.32    0.48
   1  -1  -5   10.75    0.41
  -1  -1   5    9.75    0.37
  -1  -1   5    9.92    0.46
   1   1  -5   10.93    0.37
  -1   1   5   10.50    0.58
  -1   1   5   10.37    0.41
  -1   1   5   11.11    0.51
  -1  -1  -5   23.63    0.70
  -1  -1  -5   24.31    0.78
   1  -1   5   23.90    0.70
   1   1   5   22.99    0.90
   1   1   5   23.45    0.76
   1   1   5   22.75    0.67
  -1   1  -5   23.28    0.68
  -1   1  -5   23.81    0.87
  -3  -1  -5  130.60    2.88
   3  -1   5  130.07    3.29
   3  -1   5  134.47    2.94
  -3  -1  -5  129.40    3.08
   3   1   5  128.26    3.36
   3   1   5  128.54    2.83
  -3   1  -5  128.98    2.83
   3   1   5  125.52    2.99
  -3   1  -5  124.17    3.16
  -3   1  -5  131.16    2.75
  -5  -1  -5  111.10    2.57
   5  -1   5  113.63    2.49
   5  -1   5  116.16    2.93
  -5   1  -5  115.30    2.66
   5   1   5  117.03    3.17
   5   1   5  116.93    2.78
  -5   1  -5  118.72    2.54
  -7  -1  -5   70.27    1.77
   7  -1   5   71.39    1.99
  -7  -1  -5   71.35    1.68
   7   1   5   70.97    2.19
  -7   1  -5   72.96    1.66
  -7   1  -5   70.87    1.80
   7   1   5   69.57    1.82
  -9  -1  -5   47.47    1.24
   9  -1   5   45.10    1.45
  -9  -1  -5   46.03    1.31
   9   1   5   45.75    1.65
   9   1   5   44.85    1.38
  -9   1  -5   44.20    1.33
  -9   1  -5   46.19    1.18
  11  -1   5   21.34    0.90
 -11  -1  -5   19.46    0.78
 -11  -1  -5   19.92    0.76
  11  -1   5   21.47    0.99
  11   1   5   21.25    1.09
 -11   1  -5   20.47    0.83
  11   1   5   20.89    0.91
 -11   1  -5   19.59    0.70
  13  -1   5   21.66    0.98
  13  -1   5   21.75    1.11
 -13  -1  -5   21.79    0.88
 -13  -1  -5   24.22    0.89
  13   1   5   21.53    1.17
 -13   1  -5   24.08    0.61
 -13   1  -5   21.85    0.82
  13   1   5   23.02    1.04
 -13   1  -5   23.16    0.94
 -15  -1  -5    2.88    0.44
  15  -1   5    3.46    0.65
 -15  -1  -5    2.18    0.41
  15  -1   5    3.10    0.52
 -15  -1  -5    2.85    0.37
 -15   1  -5    1.59    0.38
 -15   1  -5    2.39    0.20
  15   1   5    2.37    0.57
  15   1   5    1.99    0.48
 -15   1  -5    2.84    0.43
 -17  -1  -5   20.76    0.95
  17  -1   5   21.81    1.05
 -17  -1  -5   21.44    0.86
 -17  -1  -5   20.38    0.94
  17  -1   5   21.99    1.23
  17   1   5   19.22    1.20
 -17   1  -5   20.45    0.97
 -17   1  -5   20.67    0.87
  17   1   5   19.40    1.09
 -19  -1  -5    0.80    0.38
  19  -1   5    1.33    0.42
 -19  -1  -5    0.52    0.28
  19  -1   5    0.78    0.45
 -19  -1  -5    1.04    0.37
 -19   1  -5    1.75    0.39
  19   1   5    1.15    0.54
 -19   1  -5    1.05    0.40
  19   1   5    1.09    0.49
  21  -1   5    4.91    0.80
 -21  -1  -5    4.00    0.54
 -21  -1  -5    3.89    0.51
  21   1   5    4.03    0.73
  21   1   5    5.40    0.80
 -21   1  -5    5.56    0.61
 -21   1  -5    4.10    0.52
 -23  -1  -5    2.88    0.56
 -23  -1  -5    3.30    0.57
  23  -1   5    3.08    0.76
  23   1   5    4.48    0.88
 -23   1  -5    3.31    0.60
  23   1   5    3.90    0.75
 -23   1  -5    3.13    0.56
  25  -1   5    9.65    1.08
 -25  -1  -5    8.73    0.80
 -25  -1  -5    8.53    0.74
  25   1   5    9.16    0.99
 -25   1  -5   10.90    0.88
  25   1   5    9.37    1.08
 -25   1  -5    9.13    0.75
 -27  -1  -5    0.84    0.48
 -27  -1  -5    0.48    0.45
  27  -1   5   -0.34    0.47
  27   1   5    1.65    0.62
 -27   1  -5    0.78    0.43
 -27   1  -5    0.15    0.38
  29  -1   5    4.13    0.98
 -29  -1  -5    5.32    0.71
 -29  -1  -5    4.90    0.74
  29   1   5    5.10    1.01
 -29   1  -5    4.92    0.81
  31  -1   5    0.77    0.65
  31   1   5    0.82    0.55
 -31   1  -5    0.97    0.53
  33  -1   5    0.67    0.65
  33   1   5    0.78    0.61
  35  -1   5   -0.44    0.60
  35   1   5    0.14    0.68
  36  -2  -5    1.16    0.72
 -36  -2   5    0.37    0.60
 -36   2   5    1.23    0.64
  36   2  -5    0.00    0.58
 -34  -2   5    2.96    0.75
  34  -2  -5    3.05    0.95
  34   2  -5    2.27    0.83
 -34   2   5    3.39    0.82
 -32  -2   5    0.79    0.53
  32  -2  -5    0.37    0.57
  32   2  -5    2.06    0.73
 -32   2   5    1.23    0.66
  30  -2  -5    3.54    0.95
 -30  -2   5    2.29    0.75
 -30  -2   5    1.98    0.72
 -30   2   5    2.78    0.73
  30   2  -5    3.19    0.86
 -28  -2   5    1.39    0.70
 -28  -2   5    0.37    0.51
  28  -2  -5    1.18    0.64
 -28   2   5    0.67    0.45
 -28   2   5    0.82    0.52
  28   2  -5    0.49    0.47
 -26  -2   5    2.06    0.67
  26  -2  -5    1.37    0.66
 -26  -2   5    2.32    0.77
  26   2  -5    1.56    0.64
 -26   2   5    1.37    0.56
 -26   2   5    1.34    0.56
  26   2  -5    1.07    0.55
 -24  -2   5    1.28    0.54
 -24  -2   5    1.67    0.67
  24  -2  -5    1.96    0.67
 -24   2   5    1.82    0.59
  24   2  -5    1.77    0.56
 -24   2   5    2.12    0.58
  24   2  -5    1.99    0.64
 -22  -2   5    0.47    0.44
 -22  -2   5    1.00    0.56
  22  -2  -5    0.18    0.37
 -22   2   5    0.53    0.44
  22   2  -5    0.88    0.46
 -22   2   5    1.29    0.47
  22   2  -5    1.23    0.55
 -20  -2   5   11.65    0.95
 -20  -2   5    8.91    0.86
  20  -2  -5   12.32    1.07
  20   2  -5    9.80    0.93
 -20   2   5   11.56    0.87
  20   2  -5   10.37    0.90
 -20   2   5   11.71    0.85
 -18  -2   5   19.25    1.08
  18  -2  -5   17.17    1.19
 -18  -2   5   18.97    1.12
  18   2  -5   18.84    1.13
 -18   2   5   18.84    1.05
 -18   2   5   16.78    0.97
  18   2  -5   20.02    1.25
  16  -2  -5    2.51    0.63
 -16  -2   5    3.21    0.59
 -16  -2   5    2.21    0.61
  16   2  -5    2.48    0.61
  16   2  -5    1.77    0.46
 -16   2   5    2.52    0.51
 -16   2   5    2.25    0.54
 -14  -2   5    6.82    0.70
  14  -2  -5    6.12    0.70
 -14  -2   5    5.69    0.65
  14   2  -5    6.07    0.70
 -14   2   5    7.27    0.59
 -14   2   5    7.21    0.42
  14   2  -5    5.81    0.61
 -14   2   5    6.16    0.61
 -12  -2   5   37.14    1.31
  12  -2  -5   34.07    1.45
 -12  -2   5   36.58    1.36
 -12   2   5   37.15    1.08
 -12   2   5   35.30    1.32
  12   2  -5   35.88    1.39
 -12   2   5   33.34    1.23
  12   2  -5   34.71    1.54
 -10  -2   5   91.87    2.41
  10  -2  -5   93.06    2.68
  10   2  -5   94.83    2.68
 -10   2   5   95.03    2.42
 -10   2   5   92.61    2.45
  10   2  -5   91.17    2.91
 -10   2   5   96.84    2.61
  -8  -2   5   85.38    2.17
   8  -2  -5   83.19    2.39
   8   2  -5   84.63    2.64
  -8   2   5   83.37    2.33
  -8   2   5   81.67    2.19
   8   2  -5   84.09    2.40
  -8   2   5   86.94    2.23
   6  -2  -5    0.92    0.27
  -6  -2   5    0.65    0.10
   6  -2  -5    0.69    0.20
  -6  -2   5    0.51    0.26
  -6   2   5    0.79    0.25
  -6   2   5    0.10    0.26
  -6   2   5    0.44    0.22
   6   2  -5    0.13    0.28
   6   2  -5    0.74    0.26
   4  -2  -5  127.03    2.87
   4  -2  -5  133.12    3.21
  -4   2   5  130.85    3.38
  -4   2   5  134.39    3.11
   4   2  -5  127.85    3.59
   4   2  -5  131.94    3.34
  -4   2   5  129.67    3.28
   4   2  -5  136.88    2.78
   2  -2  -5   80.29    1.90
   2  -2  -5   82.22    2.06
  -2   2   5   82.37    2.17
   2   2  -5   83.25    1.83
  -2   2   5   83.29    2.29
   2   2  -5   77.45    2.20
  -2   2   5   79.52    2.01
   0  -2  -5   13.67    0.53
   0  -2  -5   12.90    0.49
   0   2   5   13.23    0.61
   0   2  -5   13.80    0.50
   0   2   5   13.04    0.56
   0   2  -5   13.19    0.55
   0   2   5   12.34    0.69
   0   2  -5   12.30    0.63
   0   2  -5   12.92    0.69
  -2  -2  -5   14.14    0.56
  -2  -2  -5   14.40    0.47
  -2   2  -5   13.90    0.54
  -2   2  -5   13.00    0.53
   2   2   5   13.84    0.63
   2   2   5   13.67    0.57
   2   2   5   13.73    0.77
  -2   2  -5   12.98    0.65
  -4  -2  -5    0.66    0.22
  -4   2  -5    1.31    0.23
   4   2   5    0.75    0.24
  -4   2  -5    1.59    0.32
   4   2   5    1.68    0.33
   4   2   5    1.16    0.37
  -4   2  -5    1.11    0.24
   6  -2   5    4.78    0.42
  -6  -2  -5    4.89    0.36
   6   2   5    3.94    0.54
  -6   2  -5    5.16    0.33
  -6   2  -5    4.48    0.36
   6   2   5    4.58    0.30
   6   2   5    4.61    0.40
   8  -2   5   31.98    1.08
  -8  -2  -5   32.01    1.01
  -8   2  -5   32.00    0.96
  -8   2  -5   31.71    1.07
   8   2   5   31.20    1.39
   8   2   5   32.75    1.16
  -8   2  -5   32.87    0.93
   8   2   5   33.48    1.01
 -10  -2  -5  104.40    2.58
  10  -2   5  105.68    2.97
 -10  -2  -5  106.40    2.57
  10  -2   5  109.40    2.80
  10   2   5  105.11    3.30
  10   2   5  112.39    2.77
 -10   2  -5  108.49    2.59
 -10   2  -5  104.23    2.69
 -10   2  -5  110.41    2.55
 -12  -2  -5   29.03    1.03
 -12  -2  -5   28.08    1.02
  12  -2   5   29.50    1.06
  12  -2   5   30.37    1.30
 -12   2  -5   27.92    0.96
 -12   2  -5   29.70    0.84
 -12   2  -5   28.65    1.10
  12   2   5   27.15    1.41
  12   2   5   28.70    1.09
  14  -2   5   99.70    2.62
 -14  -2  -5   91.76    2.45
  14  -2   5   95.41    2.93
 -14  -2  -5   94.62    2.50
 -14   2  -5   97.59    2.48
 -14   2  -5   96.72    2.62
 -14   2  -5  101.76    2.33
  14   2   5   92.82    3.19
  14   2   5   96.79    2.73
  16  -2   5   71.38    2.14
 -16  -2  -5   69.31    2.05
 -16  -2  -5   69.87    2.00
  16  -2   5   71.89    2.46
  16   2   5   71.41    2.24
  16   2   5   69.88    2.64
 -16   2  -5   71.21    1.98
 -16   2  -5   70.01    2.12
 -18  -2  -5    3.35    0.45
  18  -2   5    2.50    0.60
 -18  -2  -5    3.11    0.58
 -18  -2  -5    3.15    0.43
  18   2   5    3.76    0.57
 -18   2  -5    3.08    0.40
  18   2   5    3.22    0.76
 -18   2  -5    2.26    0.47
  20  -2   5    2.80    0.66
 -20  -2  -5    3.55    0.67
 -20  -2  -5    3.18    0.47
 -20  -2  -5    4.11    0.53
  20   2   5    4.43    0.89
 -20   2  -5    4.07    0.65
 -20   2  -5    4.03    0.48
  20   2   5    4.95    0.67
 -22  -2  -5    6.44    0.61
 -22  -2  -5    5.75    0.67
  22  -2   5    8.02    0.95
 -22   2  -5    6.18    0.68
  22   2   5    5.87    0.87
 -22   2  -5    6.65    0.60
  22   2   5    7.33    0.80
 -24  -2  -5    4.52    0.66
  24  -2   5    3.30    0.82
 -24  -2  -5    3.81    0.54
 -24   2  -5    4.98    0.59
  24   2   5    5.62    0.95
 -24   2  -5    3.86    0.72
  24   2   5    3.82    0.74
 -26  -2  -5    0.99    0.45
  26  -2   5    0.97    0.61
 -26  -2  -5    0.31    0.44
 -26   2  -5    0.20    0.39
  26   2   5    0.01    0.57
  26   2   5    0.66    0.47
 -26   2  -5    0.23    0.31
 -28  -2  -5    1.24    0.54
  28  -2   5    2.26    0.79
 -28   2  -5    2.07    0.61
  28   2   5    2.97    0.72
 -30  -2  -5    5.25    0.80
  30  -2   5    6.62    1.22
 -30   2  -5    5.37    0.88
  30   2   5    6.32    0.94
  32  -2   5    1.02    0.74
 -32   2  -5    1.82    0.67
  34  -2   5    6.72    1.35
 -35  -3   5    0.47    0.56
  35  -3  -5    1.00    0.74
 -35   3   5    1.72    0.69
  33  -3  -5    3.36    0.99
 -33  -3   5    3.15    0.87
 -33   3   5    3.73    0.83
 -31  -3   5    0.53    0.58
  31  -3  -5    1.34    0.73
 -31  -3   5    0.82    0.71
 -31   3   5   -0.26    0.40
  31   3  -5    0.30    0.52
 -29  -3   5    4.34    0.98
  29  -3  -5    4.24    1.03
 -29  -3   5    1.94    0.78
  29   3  -5    4.93    0.92
 -29   3   5    4.03    0.81
  29   3  -5    4.76    1.08
  27  -3  -5   -0.27    0.48
 -27  -3   5    0.07    0.49
 -27  -3   5   -0.84    0.48
  27   3  -5    0.38    0.44
 -27   3   5    0.20    0.43
 -27   3   5   -0.05    0.33
  27   3  -5    0.45    0.60
  25  -3  -5    0.03    0.48
 -25  -3   5   -0.78    0.53
 -25  -3   5    0.21    0.51
 -25   3   5    0.70    0.49
  25   3  -5    0.69    0.44
 -25   3   5    0.33    0.42
  25   3  -5    0.09    0.54
 -23  -3   5    2.86    0.62
  23  -3  -5    5.80    1.04
 -23  -3   5    3.67    0.81
 -23   3   5    4.76    0.67
 -23   3   5    5.17    0.69
  23   3  -5    5.68    0.77
  23   3  -5    5.81    1.04
 -21  -3   5    2.25    0.63
  21  -3  -5    1.73    0.62
 -21  -3   5    3.15    0.77
 -21   3   5    3.29    0.64
  21   3  -5    2.32    0.71
 -21   3   5    1.80    0.50
  21   3  -5    2.24    0.56
 -19  -3   5    8.27    0.85
 -19  -3   5    8.69    0.84
  19  -3  -5    6.99    0.91
  19   3  -5    7.17    0.94
  19   3  -5    5.33    0.68
 -19   3   5    6.18    0.66
 -19   3   5    7.02    0.68
  17  -3  -5   18.63    1.21
 -17  -3   5   18.91    1.10
 -17  -3   5   17.91    1.05
 -17   3   5   18.65    1.04
  17   3  -5   18.76    1.32
  17   3  -5   17.42    1.06
 -17   3   5   19.19    1.02
 -15  -3   5   54.90    1.87
 -15  -3   5   55.31    1.94
  15  -3  -5   58.59    2.17
  15   3  -5   54.25    1.95
 -15   3   5   54.34    1.83
  15   3  -5   53.22    2.28
 -15   3   5   55.08    1.89
 -13  -3   5   11.47    0.80
  13  -3  -5   11.55    0.87
  13   3  -5   10.77    0.78
  13   3  -5   11.73    0.99
 -13   3   5   11.29    0.77
 -13   3   5   11.02    0.72
  11  -3  -5   56.93    1.97
 -11  -3   5   59.01    1.28
 -11  -3   5   53.55    1.74
  11   3  -5   57.75    1.91
 -11   3   5   58.51    1.59
  11   3  -5   54.79    2.21
 -11   3   5   56.48    1.79
 -11   3   5   57.52    1.88
   9  -3  -5   19.66    0.96
  -9  -3   5   19.29    0.54
  -9  -3   5   18.09    0.86
   9   3  -5   17.55    0.89
  -9   3   5   19.23    0.76
   9   3  -5   19.32    1.14
  -9   3   5   17.14    0.84
  -9   3   5   17.58    0.91
   7  -3  -5   15.96    0.79
  -7  -3   5   16.63    0.51
  -7  -3   5   15.70    0.74
   7  -3  -5   16.27    0.68
  -7   3   5   17.35    0.77
  -7   3   5   17.43    0.86
  -7   3   5   15.70    0.77
   7   3  -5   16.12    0.81
   7   3  -5   16.04    1.01
   5  -3  -5   18.07    0.70
   5  -3  -5   17.13    0.76
  -5   3   5   16.27    0.76
   5   3  -5   16.31    0.80
  -5   3   5   18.20    0.84
  -5   3   5   17.85    0.83
   5   3  -5   17.12    0.99
   3  -3  -5   50.97    1.40
   3  -3  -5   53.07    1.47
  -3   3   5   49.37    1.51
  -3   3   5   50.36    1.68
   3   3  -5   48.89    1.56
  -3   3   5   50.87    1.62
   3   3  -5   51.32    1.82
   1  -3  -5    2.34    0.23
   1  -3  -5    2.16    0.30
  -1   3   5    2.72    0.49
   1   3  -5    2.42    0.37
   1   3  -5    2.55    0.40
  -1   3   5    2.07    0.36
   1   3  -5    2.45    0.27
   1   3  -5    2.56    0.44
  -1   3   5    2.82    0.48
  -1  -3  -5    7.57    0.26
  -1  -3  -5    7.69    0.46
   1   3   5    8.19    0.66
  -1   3  -5    8.05    0.60
  -1   3  -5    7.39    0.54
  -1   3  -5    7.22    0.48
   1   3   5    7.81    0.55
  -1   3  -5    7.30    0.43
   1   3   5    7.56    0.50
  -3  -3  -5   39.72    1.17
  -3   3  -5   41.23    1.36
   3   3   5   40.84    1.41
   3   3   5   39.91    1.58
  -3   3  -5   39.50    1.39
   3   3   5   39.21    1.29
  -3   3  -5   36.95    1.16
  -3   3  -5   41.33    1.24
  -5  -3  -5    0.64    0.24
   5   3   5    0.46    0.32
   5   3   5    1.10    0.44
  -5   3  -5    0.84    0.25
  -5   3  -5    1.04    0.29
   5   3   5    0.47    0.27
  -7  -3  -5   39.68    1.22
  -7   3  -5   41.89    1.32
   7   3   5   40.38    1.50
  -7   3  -5   44.66    1.35
   7   3   5   40.73    1.73
   7   3   5   41.84    1.06
  -7   3  -5   41.50    1.28
   9  -3   5   37.71    1.21
  -9  -3  -5   34.57    1.16
  -9   3  -5   35.05    1.23
   9   3   5   35.33    1.03
  -9   3  -5   36.45    1.17
  -9   3  -5   35.82    1.17
   9   3   5   34.31    1.63
  11  -3   5   13.88    0.96
 -11  -3  -5   15.59    0.75
  11  -3   5   16.03    0.71
 -11  -3  -5   15.61    0.74
 -11   3  -5   15.50    0.67
 -11   3  -5   15.39    0.80
  11   3   5   14.77    1.10
 -11   3  -5   14.46    0.70
  11   3   5   13.64    0.64
 -13  -3  -5   20.17    0.92
 -13  -3  -5   20.23    0.87
  13  -3   5   17.51    1.12
 -13   3  -5   20.57    0.80
 -13   3  -5   19.93    0.86
  13   3   5   19.87    0.86
  13   3   5   21.16    1.36
 -13   3  -5   19.25    0.96
 -15  -3  -5    3.47    0.53
 -15  -3  -5    4.83    0.48
  15  -3   5    4.52    0.74
  15   3   5    4.00    0.82
 -15   3  -5    3.58    0.51
  15   3   5    4.42    0.47
 -15   3  -5    4.54    0.46
 -17  -3  -5   10.37    0.67
 -17  -3  -5    9.42    0.75
  17  -3   5   10.16    0.97
  17   3   5    9.98    0.70
 -17   3  -5   10.16    0.66
 -17   3  -5    9.20    0.74
  17   3   5    9.05    1.02
  19  -3   5   16.71    1.26
 -19  -3  -5   17.84    0.91
 -19  -3  -5   16.42    0.99
  19   3   5   16.60    0.96
  19   3   5   17.32    1.37
 -19   3  -5   15.96    1.00
 -19   3  -5   18.24    0.91
 -21  -3  -5    4.16    0.53
  21  -3   5    3.51    0.78
 -21  -3  -5    3.36    0.55
 -21  -3  -5    4.72    0.68
 -21   3  -5    3.30    0.54
  21   3   5    3.38    0.61
  21   3   5    3.72    0.91
 -21   3  -5    4.19    0.69
 -23  -3  -5    5.76    0.78
  23  -3   5    8.22    1.07
 -23  -3  -5    7.26    0.67
 -23   3  -5    6.51    0.65
  23   3   5    7.91    1.33
 -23   3  -5    6.44    0.75
  25  -3   5    1.34    0.69
 -25  -3  -5    0.31    0.33
 -25  -3  -5   -0.05    0.42
  25   3   5   -0.07    0.62
 -25   3  -5   -0.15    0.31
 -25   3  -5    0.11    0.44
  27  -3   5    2.04    0.76
 -27  -3  -5    0.88    0.53
  27   3   5    2.63    0.95
 -27   3  -5    1.12    0.55
  29  -3   5    8.80    1.24
 -29  -3  -5    6.51    0.88
 -29   3  -5    7.02    0.87
  29   3   5    8.26    1.48
  31  -3   5    1.61    0.78
 -31   3  -5    1.30    0.59
  33  -3   5    1.02    1.02
 -33   3  -5   -0.06    0.49
  34  -4  -5    2.67    1.00
 -34  -4   5   -0.26    0.51
 -34   4   5    1.20    0.68
 -32  -4   5   -0.20    0.64
 -32  -4   5   -0.13    0.48
  32  -4  -5    0.62    0.65
 -32   4   5    0.65    0.59
  30  -4  -5   -0.08    0.54
 -30  -4   5    0.99    0.74
 -30  -4   5    1.31    0.68
  30   4  -5    0.52    0.75
 -30   4   5    1.86    0.67
  28  -4  -5    6.25    1.19
 -28  -4   5    4.53    1.04
 -28  -4   5    3.30    0.84
 -28   4   5    4.62    0.91
  28   4  -5    5.68    1.19
 -26  -4   5   11.92    1.18
 -26  -4   5    7.43    0.99
  26  -4  -5   10.32    1.23
 -26   4   5   10.58    1.02
 -26   4   5   10.61    1.00
  26   4  -5   11.28    1.35
 -24  -4   5    6.82    1.02
 -24  -4   5    5.42    1.01
  24  -4  -5    5.91    0.97
  24   4  -5    5.96    1.02
 -24   4   5    6.14    0.80
  24   4  -5    4.76    0.76
 -24   4   5    6.45    0.79
 -22  -4   5   20.97    1.32
 -22  -4   5   21.12    1.38
  22  -4  -5   20.25    1.49
  22   4  -5   24.45    1.72
 -22   4   5   19.57    1.19
 -22   4   5   18.16    1.18
  22   4  -5   19.60    1.24
  20  -4  -5    0.75    0.51
 -20  -4   5    1.41    0.61
 -20  -4   5    0.17    0.48
  20   4  -5    0.86    0.64
  20   4  -5    0.54    0.37
 -20   4   5    1.25    0.51
 -20   4   5    1.13    0.47
 -18  -4   5    0.78    0.52
 -18  -4   5    0.96    0.53
  18  -4  -5    0.91    0.48
 -18   4   5    1.01    0.42
  18   4  -5    0.37    0.34
  18   4  -5    1.13    0.65
 -18   4   5    0.86    0.43
  16  -4  -5   11.86    1.01
 -16  -4   5   13.52    0.93
 -16   4   5   13.08    0.88
  16   4  -5   14.52    1.26
 -16   4   5   12.52    0.89
  16   4  -5   12.56    0.87
 -14  -4   5   18.40    1.02
  14  -4  -5   16.46    1.08
  14   4  -5   17.87    1.01
 -14   4   5   16.83    1.01
  14   4  -5   18.40    1.36
 -14   4   5   19.26    1.02
  12  -4  -5   22.48    1.18
 -12  -4   5   21.19    1.06
 -12   4   5   23.66    1.16
 -12   4   5   23.10    1.11
  12   4  -5   22.62    1.45
  12   4  -5   25.93    1.15
 -10  -4   5   15.70    0.90
 -10  -4   5   13.77    0.53
  10  -4  -5   13.99    0.89
 -10   4   5   15.11    0.86
 -10   4   5   13.00    0.66
  10   4  -5   14.53    0.82
  10   4  -5   13.60    1.10
 -10   4   5   14.92    0.90
  -8  -4   5    4.35    0.34
   8  -4  -5    4.03    0.47
   8  -4  -5    4.29    0.54
  -8   4   5    4.54    0.52
  -8   4   5    3.53    0.44
   8   4  -5    3.54    0.67
   8   4  -5    4.52    0.48
  -8   4   5    3.79    0.50
  -6  -4   5    3.17    0.31
   6  -4  -5    3.47    0.43
   6  -4  -5    2.76    0.42
  -6   4   5    3.63    0.50
  -6   4   5    2.77    0.46
  -6   4   5    3.37    0.50
   6   4  -5    3.67    0.43
   6   4  -5    4.19    0.63
   4  -4  -5   39.50    1.27
   4  -4  -5   41.62    1.28
  -4   4   5   37.89    1.40
  -4   4   5   41.54    1.54
   4   4  -5   37.46    1.67
  -4   4   5   38.99    1.50
   4   4  -5   40.47    1.39
   2  -4  -5   27.92    0.87
   2  -4  -5   25.75    0.96
   2   4  -5   26.69    1.05
  -2   4   5   26.21    1.18
   2   4  -5   26.42    1.30
   2   4  -5   24.95    1.09
  -2   4   5   26.62    1.24
  -2   4   5   26.30    1.10
   0  -4  -5   12.41    0.64
   0   4   5   12.33    0.89
   0   4  -5   13.77    0.88
   0   4   5   12.23    0.80
   0   4  -5   12.48    0.61
   0   4   5   13.17    0.76
   0   4  -5   12.98    0.71
   0   4  -5   13.56    0.76
  -2  -4  -5   37.11    1.19
  -2   4  -5   39.92    1.24
   2   4   5   36.68    1.48
   2   4   5   37.17    1.63
   2   4   5   39.85    1.40
  -2   4  -5   36.77    1.47
  -2   4  -5   36.62    1.32
  -2   4  -5   38.19    1.35
  -4  -4  -5    3.85    0.43
   4   4   5    4.93    0.54
   4   4   5    5.24    0.70
  -4   4  -5    4.84    0.48
  -4   4  -5    5.23    0.44
  -4   4  -5    5.29    0.54
   4   4   5    4.26    0.55
  -6  -4  -5    1.50    0.38
  -6   4  -5    0.15    0.26
  -6   4  -5    0.73    0.36
   6   4   5    0.42    0.45
   6   4   5    0.90    0.37
   6   4   5    0.87    0.45
  -6   4  -5    0.95    0.31
  -8  -4  -5    6.90    0.54
  -8   4  -5    8.21    0.62
  -8   4  -5    6.39    0.55
   8   4   5    7.95    0.74
   8   4   5    7.48    0.86
  -8   4  -5    7.40    0.56
 -10  -4  -5   42.82    1.41
  10  -4   5   42.63    1.69
  10  -4   5   44.14    1.39
 -10   4  -5   45.40    1.54
 -10   4  -5   43.82    1.49
  10   4   5   41.30    1.99
 -10   4  -5   43.69    1.52
  12  -4   5   10.09    0.87
 -12  -4  -5   10.37    0.67
 -12   4  -5   10.66    0.67
 -12   4  -5   11.20    0.71
  12   4   5   11.42    1.09
 -12   4  -5    9.92    0.72
 -14  -4  -5    1.19    0.47
 -14  -4  -5    1.72    0.40
  14  -4   5    2.01    0.58
  14   4   5    1.47    0.62
 -14   4  -5    1.33    0.40
 -14   4  -5    0.98    0.35
 -14   4  -5    1.51    0.40
  16  -4   5    6.17    0.86
 -16  -4  -5    8.18    0.73
 -16  -4  -5    7.93    0.64
  16   4   5    8.18    1.02
 -16   4  -5    6.64    0.59
 -16   4  -5    5.16    0.62
 -18  -4  -5    2.99    0.62
  18  -4   5    2.92    0.74
 -18  -4  -5    2.48    0.48
  18   4   5    3.94    0.90
 -18   4  -5    2.00    0.54
 -18   4  -5    3.23    0.56
 -20  -4  -5    9.23    0.83
  20  -4   5    9.35    1.08
 -20  -4  -5    8.64    0.69
 -20   4  -5    8.98    0.73
 -20   4  -5    8.39    0.81
  20   4   5   10.18    1.22
  22  -4   5   10.59    1.18
 -22  -4  -5    8.09    0.72
 -22  -4  -5    7.91    0.90
 -22   4  -5    7.45    0.71
 -22   4  -5    7.31    0.80
  22   4   5    9.02    1.23
  24  -4   5    4.46    1.01
 -24  -4  -5    5.18    0.93
 -24   4  -5    4.70    0.63
  24   4   5    4.34    1.10
 -24   4  -5    2.93    0.67
  26  -4   5    0.61    0.69
 -26  -4  -5    2.42    0.77
  26   4   5    0.83    0.81
 -26   4  -5    0.52    0.49
 -28  -4  -5    2.17    0.67
  28  -4   5    1.69    0.82
 -28   4  -5    1.73    0.60
  28   4   5    1.44    0.94
  30  -4   5    4.13    1.06
 -30  -4  -5    4.48    0.93
  30   4   5    5.58    1.45
 -30   4  -5    3.28    0.75
  32  -4   5    0.42    0.71
 -32   4  -5    0.30    0.55
  33   5  -5    0.52    0.84
 -31  -5   5    3.05    1.02
  31  -5  -5    3.02    0.98
 -31  -5   5    1.80    0.75
  31   5  -5    1.30    0.89
 -31   5   5    1.42    0.69
 -29  -5   5    4.89    1.01
  29  -5  -5    6.05    1.20
 -29  -5   5    5.13    1.09
 -29   5   5    6.71    0.94
  29   5  -5    5.70    1.32
 -27  -5   5    7.98    1.11
 -27  -5   5    7.92    1.14
  27  -5  -5    9.75    1.25
  27   5  -5    7.96    1.29
 -27   5   5    6.88    0.94
 -25  -5   5    0.59    0.71
 -25  -5   5    0.54    0.74
  25  -5  -5    0.19    0.53
  25   5  -5    0.51    0.64
 -25   5   5    0.77    0.50
 -25   5   5    0.73    0.52
 -23  -5   5    0.07    0.52
  23  -5  -5    0.40    0.53
 -23  -5   5    0.56    0.64
 -23   5   5   -0.75    0.34
 -23   5   5    0.57    0.48
  23   5  -5    0.36    0.67
 -21  -5   5   23.42    1.46
  21  -5  -5   24.15    1.62
 -21  -5   5   19.12    1.37
 -21   5   5   22.07    1.32
  21   5  -5   22.48    1.79
 -21   5   5   21.58    1.30
 -19  -5   5    1.24    0.63
  19  -5  -5    0.69    0.44
 -19  -5   5    0.33    0.52
 -19   5   5    0.96    0.46
  19   5  -5    0.90    0.64
 -19   5   5    0.64    0.49
 -17  -5   5    3.62    0.73
  17  -5  -5    5.62    0.82
 -17   5   5    4.19    0.64
 -17   5   5    4.20    0.76
  17   5  -5    4.38    1.00
  15  -5  -5    4.99    0.74
 -15  -5   5    4.78    0.77
 -15   5   5    4.96    0.64
 -15   5   5    5.45    0.67
  15   5  -5    5.85    0.61
  15   5  -5    6.18    1.17
  13  -5  -5    0.06    0.32
 -13  -5   5    0.46    0.46
 -13   5   5    0.34    0.39
 -13   5   5   -0.40    0.28
  13   5  -5    0.19    0.45
  13   5  -5    0.21    0.27
  11  -5  -5    3.14    0.53
  11  -5  -5    3.55    0.57
 -11  -5   5    2.57    0.57
  11   5  -5    3.15    0.47
  11   5  -5    2.27    0.70
 -11   5   5    3.09    0.66
 -11   5   5    2.56    0.56
   9  -5  -5   13.00    0.78
  -9  -5   5   12.59    0.57
   9  -5  -5   14.36    0.87
   9   5  -5   12.96    0.77
  -9   5   5   12.31    0.89
  -9   5   5   10.70    0.82
   9   5  -5   11.79    1.09
  -7  -5   5    6.79    0.45
   7  -5  -5    6.41    0.56
   7  -5  -5    7.71    0.61
  -7   5   5    6.74    0.67
  -7   5   5    7.14    0.63
   7   5  -5    6.05    0.55
  -7   5   5    6.00    0.68
   7   5  -5    6.32    0.83
  -5  -5   5   16.85    0.70
   5  -5  -5   16.26    0.77
   5  -5  -5   14.75    0.79
  -5   5   5   17.15    1.00
  -5   5   5   14.94    0.99
   5   5  -5   14.10    1.11
   5   5  -5   16.17    0.82
  -5   5   5   16.83    0.97
   3  -5  -5    6.47    0.57
   3   5  -5    6.98    0.56
  -3   5   5    5.88    0.69
  -3   5   5    6.25    0.68
  -3   5   5    6.65    0.65
   3   5  -5    7.89    0.81
   3   5  -5    8.09    0.71
   1  -5  -5   28.73    1.10
   1   5  -5   30.04    1.31
  -1   5   5   29.35    1.41
  -1   5   5   29.87    1.49
   1   5  -5   31.22    1.50
   1   5  -5   29.23    1.17
  -1   5   5   29.66    1.31
  -1  -5  -5    2.91    0.48
   1   5   5    3.73    0.60
   1   5   5    3.42    0.55
  -1   5  -5    4.19    0.53
  -1   5  -5    4.74    0.61
   1   5   5    5.19    0.71
  -3  -5  -5    4.37    0.49
  -3   5  -5    5.33    0.60
   3   5   5    4.20    0.59
   3   5   5    5.31    0.78
  -3   5  -5    4.36    0.49
   3   5   5    3.91    0.61
  -3   5  -5    4.72    0.54
  -5  -5  -5   17.57    0.86
  -5   5  -5   17.42    0.88
   5   5   5   17.74    1.26
   5   5   5   15.28    1.06
   5   5   5   16.00    1.00
  -5   5  -5   15.90    0.93
  -5   5  -5   18.59    0.96
  -7  -5  -5    7.95    0.60
   7  -5   5    8.90    0.76
   7   5   5    8.00    0.81
  -7   5  -5    6.64    0.60
  -7   5  -5    7.67    0.65
   7   5   5    7.66    0.92
  -7   5  -5    5.72    0.64
   7   5   5    5.83    0.68
   9  -5   5   -0.18    0.35
  -9  -5  -5    0.22    0.27
  -9   5  -5   -0.30    0.24
   9   5   5    0.13    0.45
  -9   5  -5   -0.07    0.34
  -9   5  -5   -0.08    0.27
  11  -5   5    6.19    0.76
 -11  -5  -5    7.45    0.62
 -11   5  -5    6.53    0.65
 -11   5  -5    7.29    0.65
 -11   5  -5    6.83    0.67
  11   5   5    5.98    0.93
 -13  -5  -5    1.84    0.44
  13  -5   5    2.04    0.59
  13   5   5    1.64    0.75
 -13   5  -5    2.30    0.53
 -13   5  -5    2.07    0.48
 -13   5  -5    1.64    0.46
  15  -5   5    0.58    0.51
 -15  -5  -5    1.09    0.37
 -15  -5  -5    0.45    0.47
 -15   5  -5    0.41    0.38
  15   5   5   -0.35    0.44
 -15   5  -5    1.13    0.43
  17  -5   5   -0.16    0.42
 -17  -5  -5    0.54    0.34
 -17  -5  -5   -0.13    0.40
 -17   5  -5   -0.43    0.32
  17   5   5   -0.25    0.52
 -17   5  -5    0.19    0.35
 -19  -5  -5    4.13    0.79
  19  -5   5    3.60    0.83
 -19  -5  -5    3.09    0.55
 -19   5  -5    4.34    0.72
 -19   5  -5    2.82    0.61
  19   5   5    3.28    1.02
 -21  -5  -5    1.59    0.47
 -21  -5  -5    1.79    0.66
  21  -5   5    1.80    0.75
 -21   5  -5    1.49    0.54
  21   5   5    0.70    0.80
 -21   5  -5    2.37    0.62
  23  -5   5    8.47    1.25
 -23  -5  -5   11.08    1.07
 -23   5  -5    9.80    0.97
 -23   5  -5   11.44    0.95
  23   5   5   12.49    1.54
  25  -5   5    0.58    0.71
 -25  -5  -5   -0.03    0.58
 -25   5  -5    0.18    0.45
  25   5   5   -0.29    0.62
  27  -5   5    2.15    0.88
 -27  -5  -5    0.56    0.62
  27   5   5    1.39    0.94
 -27   5  -5    1.72    0.66
 -29  -5  -5    1.74    0.67
  29  -5   5    3.06    0.95
 -29   5  -5    1.46    0.62
  29   5   5    2.80    1.19
  31  -5   5   -0.20    0.68
  31   5   5   -0.63    0.77
 -31   5  -5    0.61    0.59
 -30  -6   5    0.63    0.79
  30  -6  -5    0.93    0.74
 -30  -6   5    0.26    0.65
 -30   6   5    0.20    0.53
  30   6  -5    0.64    0.88
  28  -6  -5    1.58    0.68
 -28  -6   5    0.29    0.65
 -28  -6   5    0.44    0.73
  28   6  -5    0.43    0.77
 -28   6   5    0.42    0.56
 -26  -6   5   -0.20    0.64
 -26  -6   5    0.48    0.77
  26  -6  -5    0.64    0.61
  26   6  -5    0.29    0.75
 -26   6   5    0.40    0.55
  24  -6  -5    1.84    0.68
 -24  -6   5    1.37    0.75
 -24  -6   5    1.00    0.72
 -24   6   5    1.45    0.61
  24   6  -5    0.53    0.71
  22  -6  -5   13.51    1.30
 -22  -6   5   14.25    1.29
 -22  -6   5   14.14    1.25
 -22   6   5   15.17    1.20
 -22   6   5   11.30    1.08
  22   6  -5   14.19    1.55
 -20  -6   5    0.92    0.64
 -20  -6   5    1.09    0.69
  20  -6  -5    2.83    0.75
  20   6  -5    2.57    0.96
 -20   6   5    1.96    0.65
 -20   6   5    2.41    0.73
 -18  -6   5    2.68    0.73
  18  -6  -5    4.19    0.83
 -18   6   5    2.75    0.72
 -18   6   5    1.20    0.55
  18   6  -5    3.52    1.01
  16  -6  -5    8.94    0.79
 -16  -6   5    9.28    1.01
  16  -6  -5    8.09    0.91
 -16   6   5    8.88    0.95
 -16   6   5    7.94    0.87
  16   6  -5    7.87    1.16
  14  -6  -5    0.54    0.44
  14  -6  -5    0.54    0.39
 -14  -6   5    0.63    0.48
 -14   6   5    0.68    0.52
 -14   6   5    0.15    0.43
  14   6  -5    0.10    0.52
  12  -6  -5    1.48    0.46
 -12  -6   5    0.88    0.54
  12  -6  -5    1.36    0.44
  12   6  -5    0.71    0.64
 -12   6   5    0.90    0.51
 -12   6   5    0.99    0.49
  10  -6  -5    5.60    0.62
 -10   6   5    6.83    0.77
 -10   6   5    6.30    0.81
  10   6  -5    7.28    1.00
  -8  -6   5    6.77    0.51
   8  -6  -5    5.48    0.62
  -8   6   5    6.82    0.74
  -8   6   5    6.94    0.79
   8   6  -5    7.88    1.01
   6  -6  -5    1.05    0.41
  -6  -6   5    0.51    0.29
  -6   6   5    0.26    0.35
  -6   6   5    0.40    0.49
  -6   6   5    1.46    0.51
   6   6  -5    0.50    0.54
  -4  -6   5    4.20    0.46
   4  -6  -5    4.44    0.56
  -4   6   5    5.30    0.67
  -4   6   5    4.70    0.67
   4   6  -5    4.66    0.78
  -4   6   5    4.77    0.91
  -2  -6   5   17.79    0.84
   2  -6  -5   18.50    0.96
   2   6  -5   18.70    1.28
  -2   6   5   17.28    1.10
  -2   6   5   20.29    1.27
   2   6  -5   18.24    1.13
  -2   6   5   17.47    1.20
   0  -6  -5   13.37    0.81
   0   6  -5   14.91    1.11
   0   6   5   15.64    1.05
   0   6  -5   13.85    1.00
   0   6   5   17.43    1.22
   0   6   5   15.29    1.13
  -2  -6  -5   42.27    1.49
  -2   6  -5   40.85    1.82
   2   6   5   41.22    1.89
   2   6   5   40.84    1.74
  -2   6  -5   39.81    1.68
   2   6   5   43.26    2.04
  -4  -6  -5   30.74    1.24
  -4   6  -5   30.93    1.47
   4   6   5   33.72    1.81
   4   6   5   31.16    1.51
  -4   6  -5   32.45    1.46
   4   6   5   28.79    1.61
  -6  -6  -5    1.08    0.40
   6  -6   5    0.92    0.47
   6   6   5    1.69    0.57
   6   6   5    1.51    0.66
  -6   6  -5    1.24    0.38
  -6   6  -5    1.47    0.49
   6   6   5    1.61    0.64
   8  -6   5    4.27    0.67
  -8  -6  -5    3.30    0.53
  -8   6  -5    3.83    0.61
  -8   6  -5    3.71    0.57
   8   6   5    3.60    0.90
 -10  -6  -5    7.80    0.66
  10  -6   5    7.18    0.85
 -10   6  -5    7.94    0.80
  10   6   5    7.73    1.06
 -10   6  -5    8.22    0.75
 -10   6  -5    6.88    0.71
  12  -6   5    2.70    0.69
 -12  -6  -5    1.88    0.45
  12   6   5    3.16    0.90
 -12   6  -5    1.24    0.52
 -12   6  -5    1.46    0.54
 -12   6  -5    1.80    0.53
  14  -6   5    4.82    0.85
 -14  -6  -5    3.73    0.56
 -14   6  -5    4.15    0.70
 -14   6  -5    6.07    0.71
  14   6   5    5.67    1.15
 -16  -6  -5    9.03    0.76
 -16  -6  -5    9.12    0.91
  16  -6   5   10.38    1.11
  16   6   5    9.02    1.31
 -16   6  -5   10.23    0.89
 -16   6  -5    8.48    0.83
 -18  -6  -5   16.43    1.17
  18  -6   5   15.72    1.33
 -18  -6  -5   14.81    0.98
 -18   6  -5   13.31    1.05
 -18   6  -5   14.98    1.07
  18   6   5   11.38    1.45
 -20  -6  -5    1.74    0.69
  20  -6   5    3.43    0.85
 -20   6  -5    1.72    0.57
 -20   6  -5    2.30    0.64
  20   6   5    3.24    1.19
  22  -6   5    4.80    1.06
 -22  -6  -5    5.37    0.94
 -22   6  -5    3.34    0.76
  22   6   5    5.00    1.24
 -22   6  -5    4.49    0.83
 -24  -6  -5    4.82    0.96
  24  -6   5    3.32    0.94
 -24   6  -5    2.67    0.75
  24   6   5    5.92    1.40
 -26  -6  -5    3.34    0.87
  26  -6   5    2.14    0.88
  26   6   5    2.88    1.23
 -26   6  -5    1.61    0.69
  28  -6   5    1.93    0.86
 -28  -6  -5    0.98    0.68
 -28   6  -5    0.74    0.60
  28   6   5    3.50    1.30
 -27  -7   5   -0.09    0.70
 -27  -7   5    0.45    0.83
  27  -7  -5   -0.05    0.49
 -27   7   5    0.49    0.61
  27   7  -5    1.13    0.96
 -25  -7   5    0.97    0.67
  25  -7  -5   -0.06    0.45
 -25  -7   5    0.58    0.73
  25   7  -5    1.41    0.94
 -25   7   5    0.41    0.56
 -23  -7   5   -0.77    0.58
  23  -7  -5    0.48    0.50
 -23  -7   5   -0.10    0.62
  23   7  -5   -0.73    0.58
 -23   7   5    0.91    0.61
 -21  -7   5    0.99    0.72
 -21  -7   5    0.12    0.61
  21  -7  -5    0.87    0.53
 -21   7   5    1.74    0.65
 -21   7   5    0.76    0.60
  21   7  -5    0.37    0.75
 -19  -7   5    0.51    0.61
  19  -7  -5    0.19    0.44
  19   7  -5    0.07    0.62
 -19   7   5    0.01    0.53
 -19   7   5    0.38    0.52
 -17  -7   5    7.50    0.97
  17  -7  -5    5.07    0.73
 -17   7   5    6.24    0.89
  17   7  -5    7.04    1.36
 -17   7   5    5.62    0.89
 -15  -7   5   11.17    1.06
  15  -7  -5   11.59    0.93
 -15   7   5   10.37    1.05
 -15   7   5   10.46    1.08
  15   7  -5    9.23    1.29
 -13  -7   5    3.58    0.84
  13  -7  -5    1.71    0.57
 -13   7   5    1.85    0.62
 -13   7   5    2.40    0.76
  13   7  -5    1.89    0.84
 -11  -7   5    5.12    0.75
  11  -7  -5    5.51    0.71
  11   7  -5    6.46    1.25
 -11   7   5    5.90    0.86
 -11   7   5    5.07    0.79
   9  -7  -5    3.36    0.64
   9   7  -5    2.12    0.79
  -9   7   5    1.63    0.67
  -9   7   5    1.35    0.54
   7  -7  -5    2.86    0.60
  -7  -7   5    1.60    0.41
  -7   7   5    1.64    0.60
  -7   7   5    2.52    0.71
   7   7  -5    1.69    0.72
  -5  -7   5    2.37    0.45
   5  -7  -5    2.27    0.56
   5   7  -5    1.29    0.63
  -5   7   5    1.40    0.56
  -5   7   5    1.09    0.64
  -3  -7   5    3.45    0.51
   3  -7  -5    3.58    0.62
  -3   7   5    6.17    0.86
  -3   7   5    4.92    0.73
  -3   7   5    6.49    0.84
   3   7  -5    6.08    0.90
  -1  -7   5    8.22    0.67
   1  -7  -5    7.71    0.72
   1   7  -5    8.71    0.89
  -1   7   5    6.88    0.84
   1   7  -5    5.78    0.87
  -1   7   5    5.83    0.91
  -1   7   5    7.60    0.91
  -1  -7  -5    1.04    0.42
   1  -7   5    1.60    0.45
   1   7   5    1.30    0.63
   1   7   5    1.07    0.64
  -1   7  -5    1.38    0.54
   1   7   5    1.24    0.55
  -1   7  -5    1.83    0.62
  -3  -7  -5    7.63    0.71
   3   7   5    8.24    0.98
  -3   7  -5    9.37    0.89
   3   7   5    9.69    1.15
   3   7   5    7.34    0.90
  -3   7  -5   10.03    0.93
  -5  -7  -5   12.02    0.86
   5   7   5   10.62    1.13
  -5   7  -5   13.06    1.02
   5   7   5   11.28    1.04
   5   7   5   12.32    1.30
  -7  -7  -5    3.99    0.59
   7  -7   5    4.74    0.76
   7   7   5    4.26    1.02
  -7   7  -5    5.13    0.85
  -9  -7  -5    6.05    0.68
   9  -7   5    7.82    0.87
  -9   7  -5    6.07    0.77
   9   7   5    5.23    1.19
  11  -7   5    4.71    0.84
 -11  -7  -5    3.93    0.59
  11   7   5    4.83    1.19
 -11   7  -5    4.65    0.81
 -13  -7  -5    1.89    0.47
  13  -7   5    1.52    0.61
 -13   7  -5    2.51    0.66
  13   7   5    2.39    0.89
 -15  -7  -5    2.36    0.71
  15  -7   5    4.91    0.91
 -15  -7  -5    1.46    0.47
  15   7   5    4.33    1.20
 -15   7  -5    2.58    0.69
  17  -7   5    1.39    0.68
 -17  -7  -5    1.57    0.66
 -17  -7  -5    2.72    0.59
  17   7   5    0.14    0.57
 -17   7  -5    2.48    0.67
 -19  -7  -5    0.35    0.55
  19  -7   5   -0.09    0.62
 -19   7  -5    0.45    0.47
  19   7   5   -0.10    0.66
 -21  -7  -5    2.72    0.80
  21  -7   5    2.40    0.81
  21   7   5    2.08    1.05
  23  -7   5    1.95    0.80
 -23  -7  -5    1.06    0.71
  23   7   5   -0.31    0.83
  25  -7   5    0.94    0.69
 -25  -7  -5   -0.95    0.52
  25   7   5    0.61    0.90
  27  -7   5    2.05    0.95
 -27  -7  -5    2.74    0.85
 -22  -8   5    1.02    0.69
  22  -8  -5    0.98    0.63
 -22  -8   5    1.97    0.82
  22   8  -5    1.47    0.97
 -22   8   5    0.10    0.56
 -20  -8   5    0.43    0.68
  20  -8  -5   -0.06    0.45
  20   8  -5   -0.25    0.65
 -20   8   5    0.67    0.54
 -20   8   5    0.15    0.60
 -18  -8   5    0.46    0.69
  18  -8  -5    0.83    0.54
 -18   8   5   -0.08    0.51
  18   8  -5    1.34    0.92
 -18   8   5    0.65    0.66
 -16  -8   5    1.03    0.68
  16  -8  -5    1.91    0.63
  16   8  -5    1.45    0.84
 -16   8   5    1.99    0.75
 -16   8   5    1.95    0.78
  14  -8  -5   -0.05    0.40
 -14  -8   5    0.56    0.68
 -14   8   5    0.81    0.61
 -14   8   5    0.71    0.60
  14   8  -5   -0.60    0.51
 -12  -8   5    2.09    0.73
  12  -8  -5    0.92    0.52
 -12   8   5    1.88    0.76
  12   8  -5    0.27    0.71
 -12   8   5    1.34    0.59
  10  -8  -5    0.85    0.49
  10   8  -5    0.34    0.65
 -10   8   5    0.55    0.60
 -10   8   5    1.03    0.63
   8  -8  -5    3.02    0.66
  -8   8   5    2.09    0.68
   8   8  -5    1.94    0.76
  -8   8   5    3.78    1.00
   6  -8  -5    3.38    0.68
   6   8  -5    2.03    0.83
  -6   8   5    2.43    0.83
  -6   8   5    3.17    0.82
   4  -8  -5    4.22    0.73
  -4  -8   5    4.44    0.61
  -4   8   5    4.50    0.90
  -4   8   5    5.55    1.10
   4   8  -5    5.75    0.97
   2  -8  -5    3.31    0.66
  -2  -8   5    2.98    0.58
  -2   8   5    2.47    0.71
  -2   8   5    2.09    0.82
   2   8  -5    2.95    0.86
   0  -8   5    0.29    0.41
   0  -8  -5    1.02    0.51
   0   8   5    0.37    0.57
   0   8   5    0.12    0.49
   0   8  -5   -0.33    0.49
   0   8  -5    0.14    0.53
   0   8   5    0.00    0.54
   2  -8   5    0.60    0.42
  -2  -8  -5    1.10    0.48
   2   8   5    1.93    0.81
   2   8   5    0.51    0.60
   2   8   5    2.29    0.74
  -2   8  -5    1.00    0.56
   4  -8   5    2.14    0.56
  -4  -8  -5    1.16    0.49
   4   8   5    0.87    0.65
  -4   8  -5    0.92    0.55
   4   8   5    1.10    0.69
   4   8   5    2.72    0.76
  -6  -8  -5    1.92    0.54
   6   8   5    4.53    1.14
  -6   8  -5    2.20    0.73
  -8  -8  -5    4.01    0.68
   8   8   5    5.76    1.20
  -8   8  -5    5.48    0.94
 -10  -8  -5    0.69    0.47
  10   8   5    0.08    0.65
 -10   8  -5    0.30    0.47
 -12  -8  -5    0.67    0.41
 -12   8  -5    0.60    0.52
  12   8   5    0.59    0.71
 -14  -8  -5    1.62    0.53
 -14  -8  -5    0.79    0.56
 -14   8  -5    0.04    0.48
  14   8   5    0.43    0.75
 -16  -8  -5    6.76    1.06
  16   8   5    8.43    1.61
 -16   8  -5    6.79    0.91
 -18  -8  -5    6.07    0.95
  18   8   5    4.99    1.38
 -18   8  -5    6.26    0.90
 -20  -8  -5    0.30    0.59
  20   8   5    0.33    0.80
 -22  -8  -5    0.25    0.69
  22   8   5    2.15    1.17
  17  -9  -5    0.13    0.53
 -17  -9   5   -0.09    0.67
 -17   9   5   -0.05    0.70
  17   9  -5    0.51    0.83
 -17   9   5    0.60    0.69
 -15  -9   5    2.11    0.84
  15  -9  -5    1.20    0.59
 -15   9   5    1.49    0.82
 -15   9   5    4.98    1.10
  15   9  -5    4.12    1.19
  13  -9  -5    1.30    0.57
 -13  -9   5    1.84    0.74
 -13   9   5    1.99    0.79
  13   9  -5   -0.05    0.69
 -13   9   5    1.27    0.77
  11  -9  -5    2.76    0.71
 -11  -9   5    2.33    0.79
  11   9  -5    1.92    0.92
 -11   9   5    1.21    0.79
 -11   9   5    2.39    0.79
   9  -9  -5    2.18    0.63
  -9   9   5    2.65    0.85
   9   9  -5    1.77    0.93
  -9   9   5    2.14    0.91
   7  -9  -5    2.03    0.63
  -7   9   5    2.77    0.84
  -7   9   5    3.74    1.10
   7   9  -5    3.10    1.03
   5  -9  -5    0.32    0.43
  -5   9   5   -0.73    0.52
  -5   9   5    0.39    0.58
   5   9  -5    0.16    0.59
   3  -9  -5    2.13    0.62
   3   9  -5    1.15    0.69
  -3   9   5    3.04    1.03
  -3   9   5    2.07    0.81
  -1  -9   5    8.56    0.82
   1  -9  -5    5.81    0.77
  -1   9   5   10.32    1.32
  -1   9   5    9.05    1.15
  -1  -9  -5    1.80    0.59
   1  -9   5    0.25    0.41
   1   9   5    2.04    0.81
   3  -9   5    2.23    0.59
  -3  -9  -5    3.43    0.70
  -3   9  -5    3.84    0.95
   3   9   5    2.73    0.98
   3   9   5    3.25    0.95
   5  -9   5    2.46    0.65
  -5  -9  -5    2.33    0.62
  -5   9  -5    3.31    0.89
   5   9   5    4.29    1.15
   7  -9   5    0.67    0.52
  -7  -9  -5    0.11    0.41
  -7   9  -5   -0.25    0.55
   7   9   5    0.44    0.76
   9  -9   5    3.24    0.68
  -9  -9  -5    3.48    0.68
   9   9   5    3.00    1.07
  -9   9  -5    7.38    1.21
 -11  -9  -5    1.23    0.49
  11   9   5    1.41    0.87
 -11   9  -5    1.32    0.72
  13   9   5   -0.15    0.74
 -13   9  -5    0.36    0.60
 -15  -9  -5    0.97    0.71
  15   9   5    1.49    1.00
 -15   9  -5    1.75    0.75
 -17  -9  -5    0.82    0.65
  17   9   5    1.01    0.90
  10  10  -5    0.83    0.84
 -10  10   5    0.80    0.86
   8 -10  -5    1.24    0.58
   8  10  -5    1.71    0.93
  -8  10   5    0.72    0.67
  -8  10   5    0.39    0.82
   6 -10  -5    0.24    0.49
  -6  10   5   -0.61    0.64
  -6  10   5   -0.61    0.49
   4 -10  -5   -0.26    0.41
  -4  10   5    0.71    0.74
   2 -10  -5    0.04    0.47
  -2  10   5    0.33    0.60
   0 -10  -5    0.88    0.49
   0  10   5    0.44    0.74
  -2 -10  -5    6.39    0.90
   2 -10   5    4.30    0.83
   2  10   5    6.89    1.37
   4 -10   5    1.44    0.60
  -4 -10  -5    0.35    0.47
   6 -10   5   -0.07    0.48
  -6 -10  -5    0.74    0.54
  -6  10  -5   -0.10    0.56
   8 -10   5    1.42    0.59
  -8 -10  -5    0.93    0.49
  -8  10  -5    0.76    0.70
   8  10   5    1.68    0.95
  10 -10   5    0.73    0.57
 -10  10  -5    2.82    0.96
  10  10   5    0.76    0.88
  36   0  -6    0.08    0.55
 -36   0   6    0.72    0.56
  34   0  -6    0.14    0.62
 -34   0   6    0.07    0.62
  32   0  -6    0.92    0.60
 -32   0   6   -0.52    0.44
  30   0  -6   -0.36    0.42
 -30   0   6   -0.34    0.49
 -30   0   6    0.56    0.61
  28   0  -6    3.92    0.92
 -28   0   6    5.12    0.92
 -28   0   6    3.99    0.89
 -26   0   6    0.51    0.47
 -26   0   6   -0.34    0.51
  26   0  -6    0.64    0.50
 -24   0   6   10.34    0.94
  24   0  -6    7.92    0.96
 -24   0   6   10.36    0.99
  22   0  -6    1.25    0.56
 -22   0   6    1.45    0.58
 -22   0   6    1.07    0.48
  22   0  -6    1.06    0.44
 -20   0   6    8.10    0.74
  20   0  -6    7.85    0.85
  20   0  -6    7.80    0.70
 -20   0   6    7.42    0.79
  18   0  -6   26.04    1.40
 -18   0   6   29.79    1.36
 -18   0   6   25.61    1.23
  18   0  -6   26.57    1.22
  16   0  -6    4.27    0.62
 -16   0   6    4.97    0.59
  16   0  -6    5.28    0.56
 -16   0   6    5.04    0.66
 -14   0   6    1.90    0.46
  14   0  -6    1.26    0.44
 -14   0   6    1.02    0.48
  14   0  -6    2.34    0.44
  12   0  -6   -0.47    0.19
 -12   0   6    0.31    0.28
 -12   0   6    0.56    0.34
  12   0  -6    0.28    0.23
  10   0  -6    0.30    0.12
 -10   0   6   -0.02    0.33
  10   0  -6    0.41    0.28
 -10   0   6   -0.33    0.21
  10   0  -6   -0.08    0.19
  -8   0   6   38.71    1.20
   8   0  -6   36.85    1.35
  -8   0   6   38.27    1.29
   8   0  -6   38.69    0.89
   6   0  -6   50.27    1.61
  -6   0   6   51.22    1.52
   6   0  -6   52.33    1.15
  -6   0   6   51.81    1.40
   4   0  -6    8.83    0.31
  -4   0   6    8.79    0.41
  -4   0   6    9.09    0.50
   4   0  -6    9.48    0.56
  -2   0   6  160.26    3.79
   2   0  -6  159.31    3.94
   2   0  -6  167.66    3.42
  -2   0   6  166.62    3.54
  -2   0   6  160.45    4.04
   0   0   6   55.40    1.22
   0   0  -6   53.91    1.55
   0   0  -6   53.91    1.28
   0   0   6   51.58    1.59
   0   0   6   52.59    1.39
  -2   0  -6   36.23    1.15
  -2   0  -6   36.54    0.98
   2   0   6   36.21    0.97
   2   0   6   36.34    1.23
   4   0   6   10.36    0.37
  -4   0  -6   10.80    0.47
  -4   0  -6   11.18    0.56
   4   0   6   10.57    0.63
  -6   0  -6  626.34   12.72
  -6   0  -6  625.04   12.93
   6   0   6  626.54   14.57
  -6   0  -6  615.87   13.85
   6   0   6  616.48   13.36
  -8   0  -6   27.92    0.93
  -8   0  -6   28.99    0.78
   8   0   6   28.02    1.15
 -10   0  -6   39.10    1.06
  10   0   6   38.14    1.34
 -10   0  -6   39.55    1.22
  10   0   6   37.32    1.42
 -12   0  -6    8.32    0.54
 -12   0  -6    8.70    0.30
  12   0   6    8.03    0.66
 -12   0  -6    8.00    0.44
  12   0   6    7.64    0.66
  14   0   6    0.77    0.42
 -14   0  -6    0.22    0.24
  14   0   6    0.19    0.34
 -14   0  -6    0.30    0.23
 -14   0  -6    0.48    0.16
 -16   0  -6   -0.05    0.23
 -16   0  -6    0.46    0.26
  16   0   6   -0.31    0.36
  16   0   6    0.24    0.41
 -18   0  -6   37.21    1.37
  18   0   6   34.57    1.58
  18   0   6   36.66    1.62
 -18   0  -6   36.77    1.27
 -20   0  -6   12.57    0.76
  20   0   6   14.39    1.05
 -20   0  -6   14.94    0.88
  20   0   6   16.17    1.15
 -22   0  -6    1.19    0.39
  22   0   6    1.04    0.53
 -22   0  -6    0.58    0.33
  22   0   6   -0.07    0.47
 -24   0  -6    9.06    0.78
  24   0   6    5.25    0.86
 -24   0  -6    7.08    0.67
  26   0   6   37.54    2.00
 -26   0  -6   35.85    1.58
 -26   0  -6   35.45    1.52
  28   0   6    2.41    0.81
 -28   0  -6    0.31    0.40
  30   0   6    7.05    1.22
 -30   0  -6    7.72    0.89
  32   0   6    0.23    0.57
  34   0   6   -0.01    0.56
  36   0   6   -0.07    0.52
  35  -1  -6    0.26    0.62
 -35  -1   6   -0.70    0.47
 -35   1   6    0.26    0.50
  35   1  -6    0.11    0.54
 -33  -1   6    2.86    0.81
  33  -1  -6    3.36    0.99
 -33   1   6    3.55    0.84
  33   1  -6    2.42    0.77
 -31  -1   6    5.90    0.90
  31  -1  -6    2.57    0.87
 -31  -1   6    4.38    0.96
 -31   1   6    4.85    0.97
  31   1  -6    5.89    1.13
  29  -1  -6    2.43    0.78
 -29  -1   6    2.56    0.72
 -29  -1   6    3.58    0.87
 -29   1   6    4.94    0.94
  29   1  -6    3.08    0.85
 -29   1   6    2.75    0.76
 -27  -1   6    9.49    1.02
 -27  -1   6    9.83    0.99
  27  -1  -6   11.07    1.20
 -27   1   6    9.81    1.04
  27   1  -6   10.33    1.20
 -27   1   6   11.16    1.05
 -25  -1   6    2.47    0.67
 -25  -1   6    1.93    0.68
  25  -1  -6    1.84    0.67
 -25   1   6    2.16    0.65
  25   1  -6    1.79    0.66
  25   1  -6    2.46    0.63
 -25   1   6    4.09    0.82
 -23  -1   6    1.17    0.51
 -23  -1   6    1.36    0.66
  23  -1  -6    0.57    0.42
 -23   1   6    1.01    0.51
 -23   1   6    0.78    0.57
  23   1  -6    1.79    0.61
  23   1  -6    0.70    0.46
 -21  -1   6    3.42    0.70
  21  -1  -6    3.91    0.81
 -21  -1   6    3.15    0.73
 -21   1   6    4.64    0.71
 -21   1   6    4.04    0.62
  21   1  -6    3.18    0.67
  21   1  -6    4.52    0.82
 -19  -1   6    0.45    0.41
 -19  -1   6    0.90    0.54
  19  -1  -6    0.38    0.41
 -19   1   6    0.66    0.50
  19   1  -6    0.00    0.37
  19   1  -6   -0.06    0.33
 -19   1   6    0.70    0.44
 -17  -1   6   27.77    1.36
 -17  -1   6   28.82    1.30
  17  -1  -6   27.66    1.45
  17   1  -6   28.97    1.38
 -17   1   6   29.67    1.27
  17   1  -6   27.53    1.42
 -17   1   6   28.65    1.32
  15  -1  -6    6.04    0.71
 -15  -1   6    6.45    0.73
 -15  -1   6    4.59    0.59
  15   1  -6    6.93    0.69
 -15   1   6    6.07    0.67
  15   1  -6    4.13    0.56
 -15   1   6    5.35    0.57
  13  -1  -6   14.05    0.90
 -13  -1   6   13.51    0.81
 -13  -1   6   15.95    0.93
 -13   1   6   13.97    0.77
  13   1  -6   13.68    0.87
 -13   1   6   14.25    0.84
  13   1  -6   13.99    0.88
  11  -1  -6    6.00    0.56
 -11  -1   6    6.04    0.59
 -11  -1   6    5.66    0.55
  11   1  -6    6.42    0.58
  11   1  -6    6.28    0.57
 -11   1   6    5.22    0.47
 -11   1   6    4.85    0.50
  -9  -1   6   27.36    1.00
  -9  -1   6   28.36    1.11
   9  -1  -6   26.56    1.13
   9  -1  -6   27.65    0.78
  -9   1   6   29.86    1.00
   9   1  -6   26.26    1.12
  -9   1   6   27.64    0.98
  -9   1   6   26.94    1.07
   9   1  -6   26.53    1.16
   7  -1  -6  372.92    7.52
  -7  -1   6  369.89    8.35
   7  -1  -6  359.81    8.52
  -7  -1   6  368.28    7.95
  -7   1   6  374.43    8.05
   7   1  -6  365.70    9.03
  -7   1   6  368.60    8.45
   7   1  -6  376.97    8.67
  -7   1   6  376.18    8.78
   5  -1  -6   37.23    0.96
   5  -1  -6   38.72    1.26
  -5  -1   6   37.44    1.20
  -5  -1   6   36.82    1.08
   5   1  -6   36.74    1.27
  -5   1   6   38.52    1.21
   5   1  -6   37.32    1.34
   5   1  -6   36.66    0.82
  -5   1   6   36.64    1.08
  -5   1   6   37.51    1.20
  -3  -1   6   93.23    2.15
  -3  -1   6   91.23    2.34
   3  -1  -6   93.06    2.42
   3  -1  -6   93.70    2.08
   3   1  -6   92.14    2.59
   3   1  -6   93.95    2.00
   3   1  -6   91.81    2.50
  -3   1   6   92.74    2.51
  -3   1   6   93.90    2.19
  -3   1   6   97.02    2.40
  -1  -1   6   24.37    0.81
  -1  -1   6   25.83    0.69
   1  -1  -6   24.50    0.86
   1  -1  -6   24.54    0.73
   1   1  -6   24.33    0.94
  -1   1   6   25.66    0.97
   1   1  -6   25.31    0.70
  -1   1   6   26.17    0.87
  -1   1   6   25.46    0.74
   1  -1   6   24.14    0.75
  -1  -1  -6   24.83    0.74
  -1  -1  -6   24.17    0.83
   1   1   6   24.88    0.81
  -1   1  -6   24.47    0.93
   1   1   6   22.95    0.96
   1   1   6   24.51    0.69
  -1   1  -6   23.23    0.71
   3  -1   6    2.07    0.23
  -3  -1  -6    2.14    0.25
  -3  -1  -6    2.08    0.28
   3  -1   6    2.42    0.38
   3   1   6    2.25    0.43
   3   1   6    1.78    0.25
  -3   1  -6    2.02    0.15
   3   1   6    2.02    0.21
  -3   1  -6    2.17    0.24
  -3   1  -6    1.94    0.35
  -5  -1  -6   58.09    1.49
   5  -1   6   57.11    1.70
  -5  -1  -6   56.24    1.55
   5  -1   6   57.00    1.31
   5   1   6   61.05    1.56
  -5   1  -6   57.32    1.53
   5   1   6   57.37    1.89
  -5   1  -6   61.93    1.36
   7  -1   6    4.40    0.45
  -7  -1  -6    3.90    0.35
  -7  -1  -6    4.17    0.28
   7   1   6    4.39    0.33
  -7   1  -6    4.24    0.35
  -7   1  -6    4.52    0.24
   7   1   6    4.00    0.52
   9  -1   6    4.09    0.48
  -9  -1  -6    3.47    0.31
  -9  -1  -6    3.55    0.36
   9   1   6    3.73    0.43
  -9   1  -6    4.09    0.38
   9   1   6    3.42    0.52
  -9   1  -6    3.24    0.25
 -11  -1  -6    3.46    0.37
  11  -1   6    4.13    0.56
  11  -1   6    3.73    0.50
 -11  -1  -6    3.79    0.38
 -11   1  -6    4.62    0.32
 -11   1  -6    4.37    0.42
  11   1   6    4.88    0.51
  11   1   6    3.89    0.61
 -13  -1  -6   17.17    0.74
  13  -1   6   18.10    1.01
 -13  -1  -6   16.80    0.78
  13  -1   6   16.75    0.90
 -13   1  -6   17.77    0.68
  13   1   6   16.45    0.88
 -13   1  -6   16.10    0.80
  13   1   6   15.74    1.03
 -15  -1  -6   46.79    1.30
 -15  -1  -6   43.99    1.43
 -15  -1  -6   43.18    1.45
  15  -1   6   44.57    1.65
  15  -1   6   46.11    1.78
 -15   1  -6   45.54    1.36
  15   1   6   45.24    1.67
  15   1   6   46.51    1.91
 -15   1  -6   46.14    1.53
 -17  -1  -6   49.83    1.42
 -17  -1  -6   49.78    1.57
  17  -1   6   44.41    1.86
  17  -1   6   47.39    1.76
 -17  -1  -6   47.25    1.57
 -17   1  -6   47.10    1.61
 -17   1  -6   45.37    1.43
  17   1   6   46.14    1.97
  17   1   6   47.87    1.79
 -19  -1  -6   18.46    0.93
  19  -1   6   17.69    1.19
  19  -1   6   20.38    1.08
 -19  -1  -6   18.08    0.92
 -19   1  -6   19.62    0.87
 -19   1  -6   19.40    1.02
  19   1   6   18.73    1.16
  19   1   6   17.72    1.24
 -21  -1  -6    1.74    0.48
  21  -1   6    0.50    0.51
 -21  -1  -6   -0.03    0.27
 -21   1  -6    0.21    0.34
  21   1   6    0.95    0.55
 -21   1  -6    0.91    0.34
  21   1   6    0.06    0.39
 -23  -1  -6    2.05    0.50
 -23  -1  -6    1.25    0.43
  23  -1   6    1.44    0.63
  23   1   6    2.34    0.68
  23   1   6    2.07    0.64
 -23   1  -6    2.22    0.48
 -23   1  -6    2.45    0.49
 -25  -1  -6    2.86    0.59
  25  -1   6    1.79    0.68
 -25  -1  -6    2.12    0.51
  25   1   6    1.17    0.56
  25   1   6    3.15    0.82
 -25   1  -6    2.47    0.57
 -25   1  -6    2.19    0.50
  27  -1   6    0.08    0.55
 -27  -1  -6    0.27    0.39
 -27  -1  -6    0.32    0.36
 -27   1  -6   -0.10    0.36
  27   1   6   -0.07    0.44
  29  -1   6    0.46    0.55
 -29  -1  -6    0.05    0.39
  29   1   6    0.90    0.60
 -29   1  -6    0.56    0.49
  31  -1   6    2.48    0.87
  31   1   6    4.41    0.94
 -31   1  -6    2.70    0.71
  33  -1   6    2.38    0.90
 -33   1  -6    0.15    0.48
  33   1   6    0.38    0.49
  35  -1   6    0.85    0.65
  35   1   6    1.05    0.68
 -36  -2   6    0.26    0.54
  36   2  -6    0.89    0.70
 -36   2   6    0.49    0.59
  34  -2  -6    2.75    0.93
 -34  -2   6    2.51    0.81
  34   2  -6    4.90    1.08
 -34   2   6    3.33    0.82
 -32  -2   6    1.92    0.68
 -32  -2   6    3.16    0.83
  32  -2  -6    3.57    0.94
 -32   2   6    2.37    0.69
  32   2  -6    1.26    0.66
  30  -2  -6    1.26    0.68
 -30  -2   6    0.92    0.58
 -30  -2   6    0.61    0.69
 -30   2   6    2.01    0.67
  30   2  -6    1.37    0.65
  28  -2  -6    1.64    0.74
 -28  -2   6    1.03    0.61
 -28  -2   6    4.10    0.95
  28   2  -6    1.86    0.68
 -28   2   6    2.85    0.72
 -28   2   6    3.57    0.81
 -26  -2   6    1.12    0.60
  26  -2  -6    0.63    0.56
 -26  -2   6    1.10    0.68
  26   2  -6    1.82    0.60
 -26   2   6    0.73    0.52
 -26   2   6    1.21    0.56
  26   2  -6    0.74    0.58
 -24  -2   6    2.00    0.60
 -24  -2   6    2.69    0.77
  24  -2  -6    3.26    0.82
 -24   2   6    2.76    0.65
  24   2  -6    3.77    0.78
 -24   2   6    3.11    0.70
  24   2  -6    2.74    0.76
 -22  -2   6    5.56    0.73
 -22  -2   6    6.08    0.83
  22  -2  -6    7.31    0.94
  22   2  -6    6.21    0.79
  22   2  -6    5.98    0.82
 -22   2   6    5.61    0.75
 -22   2   6    5.27    0.68
 -20  -2   6   12.30    0.97
 -20  -2   6   11.55    1.01
  20  -2  -6   12.30    1.07
 -20   2   6   12.96    0.93
  20   2  -6   14.04    1.09
 -20   2   6   14.33    0.95
  20   2  -6   10.99    0.96
 -18  -2   6   23.06    1.25
  18  -2  -6   21.53    1.31
 -18  -2   6   21.61    1.20
  18   2  -6   20.95    1.21
  18   2  -6   19.45    1.24
 -18   2   6   20.28    1.10
 -18   2   6   20.89    1.08
  16  -2  -6   33.92    1.61
 -16  -2   6   36.30    1.53
 -16  -2   6   34.79    1.43
 -16   2   6   37.20    1.48
  16   2  -6   35.83    1.68
 -16   2   6   35.54    1.41
  16   2  -6   33.48    1.52
 -14  -2   6   78.42    2.33
  14  -2  -6   80.16    2.61
 -14  -2   6   80.01    2.48
 -14   2   6   81.22    2.33
 -14   2   6   79.96    2.44
 -14   2   6   85.91    2.17
  14   2  -6   77.55    2.53
  14   2  -6   75.10    2.70
  12  -2  -6   21.70    1.09
 -12  -2   6   21.06    1.04
 -12  -2   6   19.86    0.99
  12   2  -6   21.79    1.18
 -12   2   6   20.23    0.99
 -12   2   6   20.32    0.92
  12   2  -6   19.51    1.03
 -12   2   6   21.13    0.81
 -10  -2   6    8.60    0.60
  10  -2  -6    8.17    0.65
 -10  -2   6    9.98    0.69
  10   2  -6    9.04    0.67
  10   2  -6    9.20    0.76
 -10   2   6    9.58    0.66
 -10   2   6   10.24    0.55
 -10   2   6    8.72    0.57
   8  -2  -6   40.46    1.12
  -8  -2   6   37.86    1.33
  -8  -2   6   42.25    1.27
   8  -2  -6   40.49    1.42
  -8   2   6   40.01    1.39
   8   2  -6   39.12    1.58
   8   2  -6   42.82    1.48
  -8   2   6   41.75    1.30
  -8   2   6   41.71    1.31
  -6  -2   6    9.35    0.51
   6  -2  -6    9.52    0.59
   6  -2  -6    9.49    0.45
   6   2  -6    9.69    0.71
  -6   2   6    9.16    0.58
  -6   2   6    8.21    0.49
  -6   2   6    9.14    0.55
   6   2  -6    8.49    0.59
  -4  -2   6   61.40    1.60
   4  -2  -6   62.14    1.55
   4  -2  -6   64.75    1.79
  -4   2   6   62.28    1.87
  -4   2   6   64.18    1.70
  -4   2   6   64.96    1.84
   4   2  -6   59.77    1.88
   4   2  -6   62.59    2.04
   4   2  -6   65.27    1.43
   2  -2  -6   76.74    1.88
   2  -2  -6   81.14    2.06
   2   2  -6   72.79    2.16
  -2   2   6   75.70    2.22
   2   2  -6   75.34    2.30
  -2   2   6   77.21    2.10
   2   2  -6   79.01    1.75
  -2   2   6   76.73    1.93
   0  -2  -6  113.16    2.72
   0  -2  -6  112.54    2.58
   0   2   6  117.30    2.90
   0   2  -6  115.94    3.00
   0   2   6  113.67    2.71
   0   2  -6  113.02    3.12
   0   2   6  112.67    3.14
   0   2  -6  114.91    2.56
  -2  -2  -6    5.51    0.31
  -2  -2  -6    4.82    0.34
   2   2   6    5.38    0.38
  -2   2  -6    4.97    0.34
  -2   2  -6    5.06    0.45
   2   2   6    4.75    0.40
  -2   2  -6    5.47    0.33
   2   2   6    4.96    0.54
  -4  -2  -6  119.39    2.72
  -4  -2  -6  115.95    2.75
   4   2   6  111.35    3.24
  -4   2  -6  115.44    3.00
  -4   2  -6  111.74    2.65
  -4   2  -6  117.01    2.62
   4   2   6  113.47    2.71
   4   2   6  111.08    2.87
  -6  -2  -6   39.04    1.16
   6  -2   6   38.50    1.27
   6   2   6   36.98    1.50
   6   2   6   37.22    1.24
  -6   2  -6   37.50    1.04
   8  -2   6    2.42    0.42
  -8  -2  -6    2.11    0.35
   8   2   6    2.06    0.32
   8   2   6    1.61    0.46
  -8   2  -6    1.46    0.23
  -8   2  -6    2.41    0.38
   8   2   6    2.45    0.42
 -10  -2  -6   71.44    1.81
 -10  -2  -6   69.69    1.88
  10  -2   6   67.98    2.02
  10   2   6   69.21    1.91
  10   2   6   67.89    2.42
 -10   2  -6   70.13    1.76
 -10   2  -6   69.21    1.93
 -12  -2  -6  131.14    3.25
  12  -2   6  138.41    3.57
 -12  -2  -6  135.29    3.24
  12  -2   6  138.24    3.75
  12   2   6  130.22    4.03
 -12   2  -6  137.39    3.17
  12   2   6  138.39    3.46
 -12   2  -6  131.69    3.33
  14  -2   6   19.81    1.17
 -14  -2  -6   21.66    0.94
  14  -2   6   23.05    0.98
 -14  -2  -6   20.97    0.92
 -14   2  -6   21.62    1.00
  14   2   6   21.45    1.32
  14   2   6   22.96    1.04
 -14   2  -6   21.55    0.84
 -16  -2  -6    7.00    0.61
  16  -2   6    7.94    0.61
 -16  -2  -6    7.67    0.60
  16  -2   6    8.55    0.87
 -16   2  -6    7.79    0.64
  16   2   6    7.61    0.87
  16   2   6    7.52    0.68
 -16   2  -6    7.57    0.51
 -18  -2  -6    5.60    0.60
  18  -2   6    5.55    0.80
 -18  -2  -6    4.66    0.51
  18   2   6    4.86    0.88
  18   2   6    4.74    0.61
 -18   2  -6    5.27    0.60
 -18   2  -6    4.87    0.46
  20  -2   6    7.12    0.93
 -20  -2  -6    7.54    0.65
 -20  -2  -6    8.27    0.70
  20   2   6    8.51    0.79
  20   2   6   10.17    1.07
 -20   2  -6    8.44    0.60
 -20   2  -6    8.12    0.76
 -22  -2  -6    4.78    0.60
 -22  -2  -6    3.96    0.53
  22  -2   6    3.80    0.82
  22   2   6    3.91    0.73
 -22   2  -6    4.11    0.49
 -22   2  -6    3.95    0.67
  22   2   6    3.75    0.90
 -24  -2  -6    8.07    0.79
 -24  -2  -6    9.08    0.74
  24  -2   6    6.93    1.12
 -24   2  -6    5.87    0.60
  24   2   6    8.79    0.97
  24   2   6    7.95    1.06
 -24   2  -6    7.38    0.79
  26  -2   6    1.99    0.76
 -26  -2  -6    2.78    0.59
 -26  -2  -6    1.96    0.61
  26   2   6    1.49    0.62
 -26   2  -6    1.74    0.61
  26   2   6    2.84    0.91
 -28  -2  -6    0.39    0.43
  28  -2   6    0.29    0.56
  28   2   6    0.92    0.53
 -28   2  -6    0.34    0.47
  30  -2   6    2.95    0.90
 -30   2  -6    1.64    0.62
  32  -2   6    1.16    0.74
 -32   2  -6    0.78    0.58
  34  -2   6    1.64    0.91
 -34   2  -6    1.80    0.65
  35  -3  -6    0.44    0.75
 -35  -3   6    0.66    0.63
 -35   3   6    0.90    0.60
  33  -3  -6    0.70    0.69
 -33  -3   6    1.27    0.67
 -33   3   6   -0.03    0.45
  33   3  -6    0.37    0.56
 -31  -3   6    2.58    0.88
  31  -3  -6    2.03    0.87
 -31  -3   6    0.78    0.52
 -31   3   6    1.81    0.64
  31   3  -6    2.64    0.85
  29  -3  -6    0.67    0.63
 -29  -3   6    1.98    0.85
 -29  -3   6    0.40    0.57
 -29   3   6    1.45    0.59
  29   3  -6    0.63    0.53
  29   3  -6    0.98    0.62
 -27  -3   6    4.01    0.89
  27  -3  -6    6.88    1.07
 -27  -3   6    5.41    1.04
 -27   3   6    5.63    0.79
  27   3  -6    6.47    1.19
 -27   3   6    4.91    0.76
  27   3  -6    7.17    0.95
 -25  -3   6    2.03    0.69
 -25  -3   6    1.26    0.68
  25  -3  -6    3.41    0.87
 -25   3   6    2.12    0.62
  25   3  -6    3.54    0.88
 -25   3   6    3.68    0.75
  25   3  -6    2.43    0.67
 -23  -3   6    3.26    0.74
  23  -3  -6    5.40    0.98
 -23  -3   6    5.06    0.96
  23   3  -6    3.95    0.77
 -23   3   6    5.23    0.87
 -23   3   6    4.04    0.77
  23   3  -6    4.29    0.90
 -21  -3   6    5.92    0.83
  21  -3  -6    6.00    0.87
 -21  -3   6    6.60    0.83
  21   3  -6    5.25    0.85
  21   3  -6    5.42    0.74
 -21   3   6    5.40    0.68
 -21   3   6    5.27    0.70
 -19  -3   6    3.38    0.72
  19  -3  -6    3.69    0.76
 -19  -3   6    4.04    0.69
 -19   3   6    4.21    0.60
 -19   3   6    3.69    0.55
  19   3  -6    3.80    0.60
  19   3  -6    4.24    0.88
  17  -3  -6    9.20    0.89
 -17  -3   6    9.43    0.82
 -17  -3   6   10.92    0.89
 -17   3   6   11.47    0.80
 -17   3   6    9.94    0.82
  17   3  -6   10.81    1.01
  17   3  -6   10.53    0.84
 -15  -3   6    0.62    0.42
  15  -3  -6    0.33    0.38
 -15  -3   6   -0.44    0.43
 -15   3   6    0.04    0.26
 -15   3   6    0.30    0.39
  15   3  -6    0.06    0.38
  15   3  -6   -0.10    0.25
 -13  -3   6   42.15    1.54
 -13  -3   6   43.62    1.65
  13  -3  -6   43.84    1.75
  13   3  -6   44.88    1.67
 -13   3   6   41.81    1.52
 -13   3   6   43.00    1.61
  13   3  -6   40.61    1.88
  11  -3  -6   42.07    1.60
 -11  -3   6   38.55    1.40
  11   3  -6   40.70    1.82
 -11   3   6   41.35    1.54
 -11   3   6   40.96    1.45
 -11   3   6   41.07    1.29
  11   3  -6   42.84    1.58
   9  -3  -6    4.56    0.53
  -9  -3   6    5.05    0.23
   9  -3  -6    5.67    0.44
  -9  -3   6    4.23    0.51
  -9   3   6    4.99    0.44
  -9   3   6    4.64    0.54
   9   3  -6    5.20    0.54
   9   3  -6    3.88    0.61
  -9   3   6    4.87    0.49
   7  -3  -6   52.42    1.47
   7  -3  -6   51.36    1.68
  -7  -3   6   53.29    1.56
  -7  -3   6   55.20    1.23
  -7   3   6   55.50    1.68
   7   3  -6   49.60    1.97
  -7   3   6   51.99    1.73
  -7   3   6   51.33    1.61
   7   3  -6   54.95    1.76
   5  -3  -6   10.15    0.59
   5  -3  -6   10.26    0.53
  -5   3   6   11.06    0.63
   5   3  -6   10.45    0.66
   5   3  -6   11.43    0.82
  -5   3   6    9.61    0.66
  -5   3   6   11.21    0.68
   3  -3  -6    3.15    0.34
   3  -3  -6    3.33    0.33
  -3   3   6    3.44    0.46
   3   3  -6    3.83    0.29
   3   3  -6    4.23    0.53
  -3   3   6    2.83    0.38
  -3   3   6    3.67    0.42
   3   3  -6    3.35    0.40
   1  -3  -6    8.75    0.48
   1  -3  -6    9.84    0.44
   1   3  -6    9.30    0.56
  -1   3   6    9.71    0.63
  -1   3   6    9.99    0.72
   1   3  -6    9.49    0.60
   1   3  -6   10.25    0.70
  -1   3   6    9.99    0.58
   1   3  -6    9.48    0.46
  -1  -3  -6    6.39    0.44
  -1  -3  -6    7.27    0.30
  -1   3  -6    6.26    0.39
  -1   3  -6    7.03    0.47
   1   3   6    7.07    0.55
  -1   3  -6    6.88    0.58
   1   3   6    6.19    0.64
   1   3   6    6.43    0.47
  -1   3  -6    5.81    0.50
  -3  -3  -6    2.23    0.33
   3   3   6    1.75    0.41
  -3   3  -6    2.33    0.33
  -3   3  -6    2.78    0.31
   3   3   6    3.01    0.58
   3   3   6    2.47    0.40
  -3   3  -6    2.75    0.39
  -5  -3  -6    6.51    0.47
  -5   3  -6    8.03    0.60
  -5   3  -6    8.29    0.52
   5   3   6    6.50    0.57
   5   3   6    8.07    0.55
  -5   3  -6    8.33    0.49
   5   3   6    8.26    0.28
   5   3   6    7.12    0.72
  -7  -3  -6   20.10    0.82
   7  -3   6   19.01    0.85
   7   3   6   19.70    0.61
  -7   3  -6   19.63    0.85
   7   3   6   19.55    0.89
   7   3   6   18.42    1.15
   7   3   6   20.29    0.99
  -7   3  -6   20.31    0.79
  -9  -3  -6   16.24    0.76
   9  -3   6   18.02    0.83
  -9   3  -6   14.67    0.77
  -9   3  -6   15.60    0.71
   9   3   6   17.25    1.15
   9   3   6   16.94    0.63
   9   3   6   17.03    0.92
 -11  -3  -6   42.08    1.37
  11  -3   6   41.54    1.66
  11  -3   6   39.91    1.36
  11   3   6   41.27    1.27
  11   3   6   39.65    1.88
 -11   3  -6   40.60    1.43
 -11   3  -6   40.58    1.31
 -11   3  -6   44.03    1.28
 -13  -3  -6   28.38    1.10
 -13  -3  -6   26.46    1.07
  13  -3   6   26.89    1.36
  13  -3   6   29.20    1.06
 -13   3  -6   28.41    1.05
  13   3   6   29.11    1.07
 -13   3  -6   28.79    1.20
  13   3   6   27.61    1.59
  15  -3   6    2.80    0.61
 -15  -3  -6    1.92    0.42
 -15  -3  -6    2.68    0.51
  15   3   6    3.05    0.76
 -15   3  -6    2.13    0.48
  15   3   6    1.94    0.40
 -15   3  -6    2.78    0.44
 -17  -3  -6    7.43    0.62
  17  -3   6    7.87    0.91
 -17  -3  -6    8.43    0.71
 -17   3  -6    6.52    0.67
  17   3   6    6.87    0.62
  17   3   6    7.26    0.93
 -17   3  -6    6.85    0.54
  19  -3   6    6.53    0.90
 -19  -3  -6    7.42    0.64
 -19  -3  -6    7.00    0.72
  19   3   6    6.65    0.97
 -19   3  -6    5.86    0.53
 -19   3  -6    4.83    0.65
  19   3   6    5.74    0.62
  21  -3   6    0.76    0.55
 -21  -3  -6    1.82    0.45
 -21  -3  -6    2.80    0.63
 -21   3  -6    1.81    0.54
 -21   3  -6    2.07    0.46
  21   3   6    2.84    0.86
  23  -3   6    2.44    0.77
 -23  -3  -6    4.02    0.58
 -23  -3  -6    3.30    0.73
 -23   3  -6    3.70    0.52
  23   3   6    4.94    1.09
 -23   3  -6    4.04    0.72
  25  -3   6    1.97    0.81
 -25  -3  -6    1.90    0.50
 -25  -3  -6    2.57    0.63
  25   3   6    1.77    0.77
 -25   3  -6    0.59    0.46
 -27  -3  -6    0.77    0.52
  27  -3   6    0.33    0.60
 -27   3  -6    0.46    0.53
  27   3   6    1.46    0.85
  29  -3   6    0.38    0.59
  29   3   6    0.05    0.70
 -29   3  -6   -0.04    0.42
  31  -3   6    7.89    1.26
 -31   3  -6    6.87    0.88
  33  -3   6   -0.05    0.67
 -33   3  -6   -0.25    0.49
 -34   4   6    1.42    0.74
  32  -4  -6    0.43    0.67
 -32  -4   6    0.13    0.73
 -32  -4   6   -0.55    0.45
 -32   4   6    0.33    0.54
  30  -4  -6    1.07    0.74
 -30  -4   6    1.69    0.81
 -30  -4   6    2.05    0.79
 -30   4   6    2.02    0.68
  30   4  -6    3.32    0.97
 -28  -4   6    0.25    0.52
 -28  -4   6    2.43    0.87
  28  -4  -6    2.42    0.82
 -28   4   6    2.94    0.76
  28   4  -6    1.66    0.84
 -26  -4   6    2.22    0.72
  26  -4  -6    1.75    0.72
 -26  -4   6    2.67    0.86
  26   4  -6    0.86    0.72
 -26   4   6    3.20    0.74
  26   4  -6    1.93    0.63
 -26   4   6    1.18    0.58
 -24  -4   6    1.48    0.66
 -24  -4   6    1.74    0.78
  24  -4  -6    1.99    0.74
  24   4  -6    2.26    0.61
 -24   4   6    2.14    0.62
 -24   4   6    2.03    0.64
  24   4  -6    2.29    0.83
 -22  -4   6    7.84    1.02
 -22  -4   6    7.84    0.92
  22  -4  -6    9.97    1.12
  22   4  -6    6.02    0.99
 -22   4   6    7.19    0.83
  22   4  -6    8.23    0.87
 -22   4   6    8.22    0.86
 -20  -4   6   10.44    1.03
 -20  -4   6   11.10    1.01
  20  -4  -6   11.03    1.06
  20   4  -6   11.69    1.22
  20   4  -6    7.38    0.81
 -20   4   6    8.27    0.84
 -20   4   6    8.51    0.81
 -18  -4   6    1.58    0.57
 -18  -4   6    0.91    0.51
  18  -4  -6    0.45    0.43
 -18   4   6    1.11    0.49
  18   4  -6    0.30    0.35
  18   4  -6    1.85    0.70
 -18   4   6    1.56    0.48
  16  -4  -6    0.84    0.47
 -16  -4   6   -0.37    0.42
 -16  -4   6    0.77    0.48
 -16   4   6    1.58    0.56
  16   4  -6    2.13    0.68
 -16   4   6    1.20    0.43
  16   4  -6    1.36    0.44
 -14  -4   6   12.11    0.86
  14  -4  -6   13.08    0.96
  14   4  -6   15.62    0.96
  14   4  -6   13.12    1.15
 -14   4   6   12.35    0.90
 -14   4   6   13.88    0.89
 -12  -4   6   21.27    1.07
  12  -4  -6   24.14    1.22
  12   4  -6   21.77    1.42
 -12   4   6   25.06    1.15
  12   4  -6   23.07    1.15
 -12   4   6   23.14    1.18
 -10  -4   6   30.59    1.26
  10  -4  -6   31.49    1.15
  10  -4  -6   29.73    1.32
 -10  -4   6   32.62    0.86
  10   4  -6   27.45    1.56
 -10   4   6   29.97    1.33
 -10   4   6   32.13    1.15
 -10   4   6   29.75    1.26
  10   4  -6   30.25    1.30
   8  -4  -6   29.69    1.09
  -8  -4   6   29.56    0.84
  -8  -4   6   31.26    1.18
   8  -4  -6   29.66    1.22
  -8   4   6   27.99    1.28
  -8   4   6   28.15    1.15
   8   4  -6   26.59    1.46
  -8   4   6   27.70    1.19
   8   4  -6   26.91    1.18
   6  -4  -6    1.74    0.39
   6  -4  -6    1.62    0.38
  -6  -4   6    1.34    0.25
  -6   4   6    1.05    0.37
  -6   4   6    1.64    0.43
   6   4  -6    1.30    0.33
   6   4  -6    1.31    0.48
  -6   4   6    2.25    0.51
   4  -4  -6   10.25    0.62
   4  -4  -6   10.80    0.59
  -4   4   6    9.49    0.73
   4   4  -6    9.10    0.82
  -4   4   6   10.95    0.77
  -4   4   6   10.08    0.69
   4   4  -6   10.36    0.68
   2  -4  -6   24.34    0.95
   2  -4  -6   27.99    0.87
  -2   4   6   28.46    1.29
   2   4  -6   27.71    1.33
   2   4  -6   26.53    1.10
  -2   4   6   25.43    1.20
  -2   4   6   25.85    1.11
   0  -4  -6    3.92    0.44
   0   4   6    4.54    0.51
   0   4   6    4.37    0.55
   0   4  -6    4.10    0.57
   0   4  -6    4.80    0.39
   0   4   6    4.73    0.65
   0   4  -6    4.95    0.49
   0   4  -6    4.73    0.48
  -2  -4  -6   20.03    0.84
  -2   4  -6   18.83    0.79
   2   4   6   19.33    1.15
   2   4   6   19.26    1.02
  -2   4  -6   17.80    0.87
   2   4   6   18.84    0.92
  -2   4  -6   19.60    0.93
  -2   4  -6   18.74    1.01
  -4  -4  -6   24.64    0.95
  -4   4  -6   26.16    1.00
   4   4   6   25.30    1.38
  -4   4  -6   25.27    1.04
  -4   4  -6   26.03    1.14
   4   4   6   25.93    1.12
   4   4   6   24.94    1.22
  -6  -4  -6   68.94    1.91
  -6   4  -6   72.89    2.09
   6   4   6   76.47    2.72
   6   4   6   71.79    2.38
   6   4   6   73.70    2.24
  -6   4  -6   73.45    2.08
  -8  -4  -6   23.85    0.98
  -8   4  -6   22.12    1.01
  -8   4  -6   25.57    1.03
   8   4   6   27.73    1.52
   8   4   6   24.77    1.26
 -10  -4  -6   10.53    0.68
  10  -4   6    9.83    0.67
  10  -4   6   10.05    0.87
 -10   4  -6   11.00    0.67
  10   4   6   11.17    1.03
 -10   4  -6    9.19    0.68
  12  -4   6    4.49    0.70
 -12  -4  -6    4.69    0.50
 -12   4  -6    3.82    0.60
 -12   4  -6    3.80    0.44
  12   4   6    5.32    0.95
 -12   4  -6    3.80    0.45
  14  -4   6    0.19    0.44
 -14  -4  -6    0.73    0.43
 -14  -4  -6    0.98    0.37
 -14   4  -6    0.64    0.35
 -14   4  -6    0.99    0.37
  14   4   6    1.35    0.61
  16  -4   6    1.96    0.67
 -16  -4  -6    3.54    0.62
 -16  -4  -6    3.06    0.53
 -16   4  -6    2.09    0.52
 -16   4  -6    3.38    0.55
  16   4   6    4.32    0.96
 -18  -4  -6   15.03    0.90
  18  -4   6   13.33    1.18
 -18  -4  -6   16.21    0.99
 -18   4  -6   14.09    0.97
 -18   4  -6   14.30    0.86
  18   4   6   13.02    1.29
 -20  -4  -6   14.78    1.01
 -20  -4  -6   12.58    0.85
  20  -4   6   12.80    1.22
  20   4   6   13.87    1.37
 -20   4  -6   13.03    0.85
 -20   4  -6   12.69    0.98
  22  -4   6    6.68    1.05
 -22  -4  -6    6.36    0.83
 -22  -4  -6    5.92    0.66
 -22   4  -6    5.51    0.74
  22   4   6    7.54    1.35
 -22   4  -6    5.51    0.64
 -24  -4  -6   16.80    1.20
 -24  -4  -6   15.52    0.99
  24  -4   6   15.14    1.46
  24   4   6   15.79    1.59
 -24   4  -6   12.07    1.02
  26  -4   6    4.34    1.06
 -26  -4  -6    1.64    0.62
 -26   4  -6    2.23    0.65
  26   4   6    2.12    0.97
  28  -4   6    1.26    0.79
 -28  -4  -6    0.94    0.55
  28   4   6    0.88    0.83
 -28   4  -6    0.36    0.47
  30  -4   6    3.76    1.02
  30   4   6    4.67    1.33
 -30   4  -6    1.71    0.67
  32  -4   6    6.85    1.40
 -32   4  -6    2.70    0.70
 -33  -5   6    1.51    0.92
 -31  -5   6    1.63    0.72
 -31  -5   6    0.61    0.81
  31  -5  -6    1.73    0.77
 -31   5   6    1.74    0.71
  31   5  -6    2.15    0.98
 -29  -5   6    0.00    0.59
 -29  -5   6    0.24    0.79
  29  -5  -6   -0.15    0.56
 -29   5   6   -0.19    0.49
  29   5  -6   -0.69    0.58
  27  -5  -6    1.82    0.74
 -27  -5   6    2.61    0.92
 -27  -5   6    1.79    0.80
  27   5  -6    1.97    0.89
 -27   5   6    2.48    0.74
 -25  -5   6    5.62    1.05
  25  -5  -6    5.61    1.09
 -25  -5   6    5.85    1.15
 -25   5   6    6.24    0.85
  25   5  -6    7.28    1.18
 -25   5   6    6.42    0.88
 -23  -5   6    3.43    0.91
  23  -5  -6    6.03    1.10
 -23  -5   6    5.32    1.06
 -23   5   6    4.88    0.79
  23   5  -6    5.84    1.26
 -23   5   6    5.69    0.93
 -21  -5   6    6.06    0.92
 -21  -5   6   10.48    1.10
  21  -5  -6    9.04    1.03
  21   5  -6    7.68    1.20
 -21   5   6    8.19    0.87
 -21   5   6    9.24    0.92
 -19  -5   6    5.94    0.86
 -19  -5   6    6.20    0.87
  19  -5  -6    5.99    0.88
  19   5  -6    6.20    1.03
 -19   5   6    6.56    0.76
 -19   5   6    6.47    0.82
 -17  -5   6    7.86    0.86
  17  -5  -6    8.32    0.91
 -17   5   6    5.60    0.73
  17   5  -6    5.85    0.69
 -17   5   6    6.68    0.76
  17   5  -6    5.91    1.11
  15  -5  -6    4.61    0.72
 -15  -5   6    2.49    0.62
 -15   5   6    3.20    0.63
 -15   5   6    4.24    0.76
  15   5  -6    4.03    0.58
  15   5  -6    5.33    1.01
 -13  -5   6    9.13    0.82
  13  -5  -6    8.90    0.71
  13  -5  -6    8.32    0.81
  13   5  -6    7.66    0.70
  13   5  -6    8.09    1.01
 -13   5   6    7.44    0.75
 -13   5   6    8.90    0.83
  11  -5  -6   -0.13    0.29
  11  -5  -6    0.94    0.40
 -11  -5   6    0.41    0.47
 -11   5   6    0.51    0.38
  11   5  -6    0.57    0.49
 -11   5   6    0.90    0.49
  11   5  -6    0.96    0.36
   9  -5  -6    5.31    0.60
  -9  -5   6    5.73    0.39
   9  -5  -6    6.09    0.57
  -9  -5   6    4.40    0.59
   9   5  -6    5.97    0.84
  -9   5   6    4.23    0.63
   9   5  -6    5.15    0.56
  -9   5   6    5.63    0.64
   7  -5  -6    0.99    0.36
  -7  -5   6    0.56    0.25
   7  -5  -6    0.84    0.34
  -7   5   6    0.61    0.42
  -7   5   6    0.80    0.43
  -7   5   6    1.44    0.40
   7   5  -6    1.94    0.60
   7   5  -6    0.98    0.34
   5  -5  -6    8.16    0.62
   5  -5  -6    8.34    0.57
  -5  -5   6    8.21    0.48
   5   5  -6    7.50    0.60
   5   5  -6    6.33    0.81
  -5   5   6    8.48    0.74
  -5   5   6    8.19    0.70
  -5   5   6    7.68    0.76
   3  -5  -6   13.66    0.76
   3   5  -6   15.37    0.83
  -3   5   6   15.46    1.02
  -3   5   6   14.00    0.89
  -3   5   6   13.94    0.96
   3   5  -6   15.38    1.09
   1  -5  -6   46.53    1.51
   1   5  -6   45.52    1.69
   1   5  -6   45.30    1.89
   1   5  -6   45.95    1.59
  -1   5   6   44.58    1.67
  -1   5   6   41.88    1.78
  -1   5   6   44.72    1.89
  -1  -5  -6   14.73    0.78
   1   5   6   13.97    0.98
  -1   5  -6   16.03    0.85
  -1   5  -6   12.43    0.92
   1   5   6   13.24    1.05
  -1   5  -6   13.74    0.87
   1   5   6   14.39    0.89
  -3  -5  -6    6.01    0.54
   3   5   6    7.75    0.77
   3   5   6    7.17    0.84
  -3   5  -6    8.58    0.74
  -3   5  -6    7.77    0.60
  -3   5  -6    7.09    0.65
   3   5   6    8.66    0.75
  -5  -5  -6    1.01    0.36
  -5   5  -6    1.18    0.40
   5   5   6    0.92    0.48
  -5   5  -6    0.74    0.35
  -5   5  -6    0.69    0.34
   5   5   6    0.52    0.50
   5   5   6    0.79    0.41
  -7  -5  -6    3.34    0.46
   7   5   6    3.54    0.64
   7   5   6    4.28    0.87
  -7   5  -6    3.50    0.49
   7   5   6    4.40    0.81
  -7   5  -6    3.19    0.49
  -9  -5  -6    2.45    0.46
   9  -5   6    2.84    0.61
  -9   5  -6    3.52    0.56
   9   5   6    3.84    0.85
   9   5   6    3.88    0.80
  -9   5  -6    2.14    0.49
  11  -5   6   21.11    1.24
 -11  -5  -6   20.17    0.98
 -11   5  -6   18.77    1.02
 -11   5  -6   19.95    1.02
  11   5   6   17.26    1.40
 -13  -5  -6   15.42    0.89
  13  -5   6   15.33    1.13
 -13   5  -6   13.50    0.91
  13   5   6   14.98    1.33
 -13   5  -6   13.97    0.87
 -15  -5  -6    0.80    0.48
 -15  -5  -6    0.43    0.33
  15  -5   6   -0.11    0.48
 -15   5  -6    0.31    0.34
  15   5   6    0.27    0.54
 -15   5  -6    0.21    0.35
 -17  -5  -6    4.19    0.59
 -17  -5  -6    4.88    0.71
  17  -5   6    7.22    0.98
  17   5   6    6.46    1.23
 -17   5  -6    5.46    0.64
 -17   5  -6    4.36    0.71
  19  -5   6    8.47    1.12
 -19  -5  -6    8.86    0.89
 -19  -5  -6   10.45    0.80
 -19   5  -6    9.66    0.91
 -19   5  -6    9.09    0.80
  19   5   6   10.36    1.32
 -21  -5  -6    0.65    0.52
  21  -5   6   -0.12    0.48
 -21  -5  -6    0.41    0.39
 -21   5  -6    0.58    0.41
 -21   5  -6   -0.40    0.35
  21   5   6    1.56    0.85
 -23  -5  -6    5.57    0.95
  23  -5   6    3.88    0.98
  23   5   6    2.97    1.10
 -23   5  -6    4.55    0.83
 -25  -5  -6    1.21    0.67
  25  -5   6    1.60    0.80
 -25   5  -6    3.08    0.76
  25   5   6    3.44    1.16
  27  -5   6    2.68    0.92
 -27  -5  -6    4.43    0.94
  27   5   6    6.90    1.44
 -27   5  -6    5.83    0.97
  29  -5   6    1.04    0.77
  29   5   6    0.22    0.84
 -29   5  -6    0.28    0.56
  31  -5   6    4.72    1.19
 -31   5  -6    1.65    0.76
  31   5   6    3.22    1.25
  30  -6  -6    0.58    0.61
 -30  -6   6   -0.05    0.78
  30   6  -6    0.64    0.87
 -30   6   6    0.40    0.60
 -28  -6   6    1.10    0.89
 -28  -6   6    0.31    0.85
  28  -6  -6    0.05    0.47
  28  -6  -6    0.61    0.62
 -28   6   6    0.20    0.56
  28   6  -6    0.88    0.85
  26  -6  -6   -0.03    0.46
 -26  -6   6   -0.42    0.69
 -26  -6   6   -0.15    0.67
  26  -6  -6    0.22    0.44
  26   6  -6    0.01    0.64
 -26   6   6    0.33    0.51
 -24  -6   6   -0.25    0.72
 -24  -6   6   -0.12    0.58
  24  -6  -6    0.21    0.53
  24  -6  -6   -0.06    0.39
 -24   6   6    0.78    0.62
  24   6  -6    0.25    0.66
 -24   6   6   -0.40    0.41
  22  -6  -6    4.38    0.95
  22  -6  -6    3.90    0.71
 -22  -6   6    3.20    0.86
 -22  -6   6    4.87    1.02
 -22   6   6    4.26    0.90
 -22   6   6    3.16    0.76
  22   6  -6    4.86    1.22
  20  -6  -6    3.14    0.67
  20  -6  -6    3.90    0.87
 -20  -6   6    2.13    0.80
 -20  -6   6    2.18    0.74
 -20   6   6    3.28    0.75
 -20   6   6    3.93    0.86
  20   6  -6    4.83    1.17
 -18  -6   6    2.17    0.71
  18  -6  -6    0.42    0.48
  18  -6  -6   -0.19    0.38
  18   6  -6    0.71    0.65
 -18   6   6    0.44    0.47
 -18   6   6    0.71    0.50
  16  -6  -6    7.96    0.91
 -16  -6   6    9.37    0.97
  16  -6  -6    6.28    0.74
 -16   6   6    7.44    0.87
 -16   6   6    7.77    0.85
  16   6  -6    6.86    1.28
 -14  -6   6    4.80    0.81
  14  -6  -6    4.44    0.61
  14  -6  -6    4.52    0.72
 -14   6   6    4.61    0.81
  14   6  -6    3.10    0.88
 -14   6   6    4.55    0.86
  12  -6  -6    2.83    0.60
 -12  -6   6    2.58    0.63
 -12   6   6    1.66    0.65
  12   6  -6    2.50    0.84
 -12   6   6    2.43    0.60
 -10  -6   6    0.91    0.46
  10  -6  -6   -0.24    0.34
 -10   6   6    0.87    0.48
  10   6  -6    0.19    0.48
 -10   6   6    0.88    0.50
   8  -6  -6    6.37    0.64
  -8   6   6    4.39    0.64
  -8   6   6    5.47    0.76
   8   6  -6    4.73    0.94
   6  -6  -6   11.46    0.80
  -6  -6   6   13.23    0.67
  -6   6   6   12.65    0.96
   6   6  -6   11.63    1.13
  -6   6   6   11.19    0.90
  -6   6   6   14.11    1.07
   4  -6  -6   -0.12    0.30
  -4  -6   6    0.21    0.27
   4   6  -6    0.26    0.24
  -4   6   6    0.17    0.36
  -4   6   6   -0.12    0.33
  -4   6   6    0.08    0.41
   4   6  -6   -0.32    0.35
   2  -6  -6   10.56    0.74
   2   6  -6   11.09    0.74
  -2   6   6   10.19    0.96
   2   6  -6    9.78    0.85
  -2   6   6   11.40    0.99
  -2   6   6    9.70    0.85
   2   6  -6   10.77    0.99
   0  -6  -6   20.79    1.01
   0   6  -6   20.92    1.18
   0   6  -6   20.82    1.30
   0   6   6   18.09    1.14
   0   6   6   21.13    1.37
   0   6   6   20.21    1.30
  -2  -6  -6   10.57    0.74
  -2   6  -6    9.34    0.81
  -2   6  -6    9.33    0.87
   2   6   6    9.92    1.00
   2   6   6    9.50    0.85
   2   6   6    9.14    0.92
  -4  -6  -6    8.05    0.67
   4   6   6    9.75    0.87
  -4   6  -6    8.83    0.80
   4   6   6    8.08    0.90
  -4   6  -6    9.90    0.82
   4   6   6    6.94    0.96
   6  -6   6    5.78    0.73
  -6  -6  -6    6.81    0.64
  -6   6  -6    5.46    0.65
   6   6   6    6.10    0.84
   6   6   6    5.89    0.74
   6   6   6    5.09    1.00
   8  -6   6    1.11    0.50
  -8  -6  -6    0.84    0.41
   8   6   6    1.20    0.67
  -8   6  -6    0.69    0.37
  -8   6  -6    0.65    0.39
   8   6   6    1.31    0.59
  10  -6   6    1.93    0.60
 -10  -6  -6    1.66    0.45
  10   6   6    1.72    0.76
 -10   6  -6    2.16    0.54
 -10   6  -6    4.12    0.71
 -12  -6  -6    4.20    0.56
  12  -6   6    3.92    0.75
 -12   6  -6    4.74    0.64
  12   6   6    4.14    1.04
 -12   6  -6    4.98    0.78
 -14  -6  -6    6.77    0.69
  14  -6   6    7.63    0.99
 -14   6  -6    6.33    0.76
 -14   6  -6    5.89    0.70
  14   6   6    7.06    1.34
 -16  -6  -6    7.90    0.86
  16  -6   6    5.77    0.92
 -16  -6  -6    7.11    0.73
 -16   6  -6    6.14    0.78
 -16   6  -6    5.35    0.71
  16   6   6    6.05    1.24
 -18  -6  -6    1.66    0.63
  18  -6   6    1.99    0.74
 -18  -6  -6    1.48    0.50
 -18   6  -6    0.94    0.49
 -18   6  -6    1.86    0.58
  18   6   6    4.09    1.13
 -20  -6  -6    4.48    0.88
  20  -6   6    3.96    0.94
 -20  -6  -6    4.73    0.74
 -20   6  -6    4.04    0.84
  20   6   6    5.51    1.36
 -20   6  -6    5.43    0.85
 -22  -6  -6    0.65    0.62
  22  -6   6    0.60    0.68
  22   6   6    0.75    0.73
 -22   6  -6    0.88    0.54
 -24  -6  -6    4.95    0.99
  24  -6   6    6.10    1.14
  24   6   6    6.56    1.44
 -24   6  -6    7.77    0.98
  26  -6   6    0.57    0.66
 -26  -6  -6    0.74    0.62
 -26   6  -6    0.31    0.51
  26   6   6    1.19    0.91
  28  -6   6   -0.01    0.67
 -28   6  -6   -0.27    0.53
  28   6   6   -0.16    0.80
 -27  -7   6    3.19    1.10
  27  -7  -6    1.98    0.61
 -27   7   6    0.59    0.70
  27   7  -6    2.97    1.23
 -25  -7   6    4.96    1.21
  25  -7  -6    3.60    0.73
 -25  -7   6    1.68    0.80
  25   7  -6    5.63    1.44
 -25   7   6    5.49    1.02
  23  -7  -6    0.16    0.48
 -23  -7   6   -0.10    0.62
 -23  -7   6   -0.38    0.67
 -23   7   6   -0.08    0.47
  23   7  -6    0.61    0.88
 -21  -7   6    3.83    0.97
 -21  -7   6    5.88    1.07
  21  -7  -6    4.97    0.74
 -21   7   6    3.24    0.84
 -21   7   6    5.15    0.97
  21   7  -6    5.22    1.31
 -19  -7   6    4.64    0.96
  19  -7  -6    3.36    0.71
 -19   7   6    4.90    0.95
 -19   7   6    3.47    0.88
  19   7  -6    4.11    1.18
 -17  -7   6    1.01    0.69
  17  -7  -6    2.27    0.64
 -17   7   6    3.02    0.83
 -17   7   6    2.39    0.76
  17   7  -6    2.16    0.84
  15  -7  -6   10.45    0.90
 -15  -7   6    8.13    0.97
 -15   7   6    7.90    0.96
  15   7  -6    7.42    1.22
 -15   7   6    8.76    0.97
  13  -7  -6    3.22    0.67
 -13  -7   6    3.70    0.83
 -13   7   6    4.58    0.95
  13   7  -6    4.38    1.08
 -13   7   6    2.88    0.73
 -11  -7   6    5.07    0.85
  11  -7  -6    4.28    0.73
  11   7  -6    4.71    1.09
 -11   7   6    5.78    1.06
 -11   7   6    3.64    0.81
   9  -7  -6   -0.67    0.31
   9   7  -6    1.12    0.66
  -9   7   6    1.95    0.66
  -9   7   6    0.67    0.47
   7  -7  -6    5.52    0.71
   7   7  -6    5.69    1.09
  -7   7   6    8.05    0.99
  -7   7   6    6.61    0.85
  -5  -7   6    1.21    0.37
   5  -7  -6    0.99    0.47
  -5   7   6    1.15    0.56
   5   7  -6    2.18    0.74
  -5   7   6    0.77    0.57
   3  -7  -6    1.17    0.44
  -3  -7   6    2.43    0.48
  -3   7   6    1.31    0.57
   3   7  -6    1.83    0.71
  -3   7   6    0.50    0.51
  -3   7   6    1.35    0.56
   1  -7  -6    6.21    0.70
  -1  -7   6    4.34    0.56
  -1   7   6    4.88    0.75
  -1   7   6    5.10    1.01
  -1   7   6    3.63    0.85
   1   7  -6    5.54    1.00
   1   7  -6    5.10    0.76
  -1  -7  -6    1.05    0.44
   1   7   6    0.04    0.47
   1   7   6    0.94    0.62
  -1   7  -6    1.14    0.56
  -1   7  -6    0.62    0.49
   1   7   6    1.18    0.57
  -3  -7  -6    0.36    0.36
   3   7   6    0.05    0.44
   3   7   6    0.79    0.61
  -3   7  -6   -0.23    0.36
   3   7   6    0.49    0.52
  -3   7  -6    0.29    0.42
   5  -7   6    9.17    0.88
  -5  -7  -6   10.10    0.80
  -5   7  -6    9.20    0.91
   5   7   6    8.65    1.10
   5   7   6   10.34    0.99
   5   7   6   10.71    1.13
  -7  -7  -6    4.01    0.64
   7  -7   6    4.86    0.78
   7   7   6    4.82    0.87
   7   7   6    3.86    0.97
  -7   7  -6    3.50    0.74
  -9  -7  -6    1.20    0.48
   9  -7   6    1.74    0.63
  -9   7  -6    1.02    0.53
   9   7   6    0.38    0.64
 -11  -7  -6    2.83    0.58
  11  -7   6    3.02    0.75
  11   7   6    3.48    1.00
 -11   7  -6    3.25    0.72
 -13  -7  -6    4.19    0.63
  13  -7   6    5.27    0.94
  13   7   6    6.08    1.32
 -13   7  -6    5.26    0.73
 -15  -7  -6    1.56    0.53
 -15  -7  -6    1.22    0.62
  15  -7   6    0.35    0.59
  15   7   6    1.50    0.89
 -15   7  -6    0.97    0.54
 -17  -7  -6    2.08    0.56
  17  -7   6    1.23    0.69
 -17  -7  -6    3.45    0.80
 -17   7  -6    1.99    0.68
  17   7   6    1.33    0.88
 -19  -7  -6    2.06    0.69
  19  -7   6    3.24    0.90
 -19   7  -6    2.28    0.70
  19   7   6    3.74    1.20
 -21  -7  -6    0.01    0.56
  21  -7   6   -0.22    0.63
 -21   7  -6   -0.13    0.45
  21   7   6    0.10    0.76
  23  -7   6    0.39    0.62
 -23  -7  -6    0.61    0.65
  23   7   6   -0.15    0.81
 -25  -7  -6   -0.34    0.63
  25  -7   6    0.90    0.72
  25   7   6   -0.43    0.83
 -22  -8   6    0.92    0.80
 -22  -8   6    0.67    0.75
  22  -8  -6   -0.26    0.45
 -22   8   6   -0.21    0.50
  22   8  -6    0.85    0.99
  20  -8  -6    0.49    0.52
 -20  -8   6    0.01    0.61
 -20  -8   6    0.95    0.76
  20   8  -6   -0.26    0.64
 -20   8   6    0.50    0.60
 -20   8   6    1.18    0.75
  18  -8  -6    0.90    0.52
 -18  -8   6   -0.10    0.59
 -18   8   6    1.57    0.78
  18   8  -6    2.04    0.97
 -18   8   6    1.15    0.65
  16  -8  -6    1.19    0.50
 -16  -8   6    0.53    0.65
  16   8  -6    1.33    0.91
 -16   8   6    2.08    0.73
 -16   8   6    1.64    0.72
  14  -8  -6    3.22    0.75
 -14  -8   6    2.58    0.75
  14   8  -6    4.39    1.18
 -14   8   6    2.30    0.82
 -14   8   6    4.67    0.98
 -12  -8   6    0.18    0.58
  12  -8  -6    0.20    0.46
 -12   8   6    0.40    0.60
  12   8  -6   -0.16    0.58
 -12   8   6   -0.06    0.42
 -10  -8   6    1.88    0.70
  10  -8  -6    0.83    0.50
 -10   8   6    0.58    0.68
  10   8  -6    0.92    0.71
 -10   8   6    1.19    0.65
   8  -8  -6    6.94    0.82
  -8   8   6    7.67    1.02
   8   8  -6    9.29    1.23
  -8   8   6    7.05    0.94
   6  -8  -6   18.43    1.17
  -6   8   6   16.92    1.44
   6   8  -6   19.38    1.64
  -6   8   6   17.26    1.32
   4  -8  -6    2.65    0.62
  -4   8   6    2.79    0.89
  -4   8   6    2.59    0.76
   4   8  -6    3.43    0.91
  -2  -8   6    2.56    0.53
   2  -8  -6    2.89    0.64
  -2   8   6    2.30    0.89
   2   8  -6    2.72    0.81
  -2   8   6    1.94    0.73
   0  -8  -6    9.44    0.85
   0  -8   6   10.40    0.82
   0   8  -6   11.44    1.16
   0   8   6    9.89    1.17
   0   8   6   11.20    1.11
   0   8   6    9.93    1.21
   2  -8   6   -0.17    0.37
  -2  -8  -6    0.98    0.48
   2   8   6   -0.37    0.49
   2   8   6    0.51    0.59
  -2   8  -6    0.19    0.49
   2   8   6   -0.40    0.52
  -4  -8  -6   12.89    0.96
   4   8   6   13.49    1.21
   4   8   6   14.48    1.45
  -4   8  -6   12.68    1.14
   4   8   6   12.60    1.30
  -6  -8  -6    2.90    0.61
   6   8   6    1.99    0.75
  -6   8  -6    4.82    0.95
   6   8   6    4.70    1.17
  -8  -8  -6    0.22    0.40
  -8   8  -6    0.23    0.47
   8   8   6    0.09    0.60
 -10  -8  -6    3.56    0.66
  10   8   6    3.84    1.14
 -10   8  -6    4.85    0.91
 -12  -8  -6    1.44    0.50
 -12   8  -6    1.37    0.62
  12   8   6    2.15    0.95
 -14  -8  -6    0.77    0.48
 -14   8  -6    1.64    0.66
  14   8   6    0.84    0.79
 -16  -8  -6    3.85    0.85
  16   8   6    2.36    1.08
 -16   8  -6    5.61    0.97
 -18  -8  -6   16.36    1.33
  18   8   6   14.63    1.81
 -20  -8  -6    4.02    1.01
  20   8   6    2.69    1.15
 -22  -8  -6    0.83    0.72
  22   8   6    1.72    1.10
 -19   9   6   -0.12    0.71
  17  -9  -6    0.47    0.51
 -17  -9   6   -0.67    0.61
  17   9  -6    0.13    0.75
 -17   9   6   -0.45    0.74
 -17   9   6   -0.23    0.62
 -15  -9   6    0.61    0.68
  15  -9  -6    0.83    0.57
 -15   9   6    0.82    0.71
  15   9  -6    1.21    0.89
 -15   9   6   -0.19    0.67
  13  -9  -6   -0.40    0.41
 -13  -9   6    0.00    0.62
 -13   9   6    0.45    0.59
 -13   9   6   -0.55    0.59
  13   9  -6   -0.19    0.67
  11  -9  -6    0.37    0.49
 -11  -9   6    0.73    0.66
 -11   9   6    0.42    0.69
  11   9  -6    0.35    0.78
 -11   9   6    0.14    0.55
  -9  -9   6    0.16    0.52
   9  -9  -6    0.89    0.55
  -9   9   6    0.95    0.84
   9   9  -6    0.60    0.73
  -9   9   6   -0.14    0.48
   7  -9  -6    0.44    0.53
  -7   9   6    1.12    0.66
   7   9  -6   -0.26    0.58
  -7   9   6    0.23    0.71
   5  -9  -6    2.76    0.68
   5   9  -6    2.41    0.93
  -5   9   6    3.85    1.05
  -5   9   6    2.31    0.77
   3  -9  -6    1.24    0.52
   3   9  -6    0.09    0.59
  -3   9   6    0.08    0.64
  -3   9   6    0.02    0.51
   1  -9  -6    2.19    0.65
  -1   9   6    3.11    0.91
  -1   9   6    2.37    0.96
   1  -9   6    0.68    0.50
  -1  -9  -6    0.18    0.47
   1   9   6    0.34    0.58
   1   9   6    0.85    0.73
   3  -9   6    0.32    0.43
  -3  -9  -6    0.39    0.49
  -3   9  -6    0.17    0.54
   3   9   6   -0.72    0.60
   3   9   6   -0.86    0.43
   5  -9   6    2.08    0.58
  -5  -9  -6    2.69    0.64
  -5   9  -6    3.38    0.91
   5   9   6    2.62    1.03
   7  -9   6    1.62    0.58
  -7  -9  -6    1.76    0.56
   7   9   6    0.68    0.81
  -7   9  -6    1.77    0.69
  -9  -9  -6   -0.36    0.38
   9  -9   6   -0.13    0.42
  -9   9  -6   -0.11    0.48
   9   9   6    0.01    0.74
 -11  -9  -6    0.36    0.46
  11   9   6    1.93    0.95
 -11   9  -6   -0.08    0.50
  13   9   6    0.95    0.92
 -13   9  -6    2.95    0.85
 -15  -9  -6    0.53    0.67
  15   9   6    0.02    0.89
 -17  -9  -6    2.74    0.85
  17   9   6    2.53    1.16
  10  10  -6   -0.21    0.71
 -10  10   6    0.53    0.93
  -8 -10   6    1.06    0.66
   8 -10  -6    1.16    0.61
  -8  10   6    0.65    0.86
  -8  10   6    0.30    0.66
   8  10  -6    0.58    0.73
   6 -10  -6    0.13    0.45
  -6  10   6   -1.17    0.55
  -6  10   6    1.07    0.85
   4 -10  -6    1.21    0.61
  -4  10   6    0.28    0.79
  -4  10   6    1.18    0.77
   2 -10  -6    3.92    0.77
  -2  10   6    7.64    1.37
   0 -10  -6    2.94    0.69
   0  10   6    3.69    1.06
  -2 -10  -6    1.73    0.64
   2  10   6    0.61    0.76
  -4 -10  -6    3.91    0.76
   4 -10   6    1.71    0.64
   6 -10   6    2.05    0.65
  -6 -10  -6    2.52    0.69
  -6  10  -6    2.09    0.87
  -8 -10  -6    1.34    0.58
   8 -10   6   -0.07    0.47
  -8  10  -6    0.20    0.63
   8  10   6    0.08    0.82
  10  10   6    0.43    0.85
 -10  10  -6    1.89    0.87
 -36   0   7    0.88    0.63
  36   0  -7    0.33    0.58
 -34   0   7    0.06    0.51
  34   0  -7    0.19    0.60
  32   0  -7    4.83    1.13
 -32   0   7    5.67    1.05
  30   0  -7    0.58    0.63
 -30   0   7    1.59    0.69
 -30   0   7    1.10    0.72
 -28   0   7   -0.53    0.41
 -28   0   7    0.43    0.62
  28   0  -7   -0.08    0.46
 -26   0   7   24.56    1.46
 -26   0   7   27.10    1.57
  26   0  -7   25.39    1.73
  24   0  -7    5.40    0.97
 -24   0   7    2.64    0.75
 -24   0   7    2.79    0.67
 -22   0   7   -0.56    0.33
  22   0  -7    0.26    0.41
  22   0  -7    0.00    0.32
 -22   0   7    0.00    0.46
 -20   0   7   10.43    0.90
 -20   0   7    7.19    0.73
  20   0  -7    7.72    0.87
  20   0  -7    8.26    0.73
  18   0  -7   37.52    1.51
  18   0  -7   35.54    1.70
 -18   0   7   37.20    1.53
 -18   0   7   37.64    1.60
 -16   0   7   20.60    1.06
  16   0  -7   19.31    1.16
 -16   0   7   21.60    1.16
  16   0  -7   20.41    1.03
  14   0  -7   58.79    1.32
 -14   0   7   53.91    1.92
  14   0  -7   54.13    2.03
  14   0  -7   57.35    1.90
 -12   0   7   50.41    1.62
  12   0  -7   48.72    1.81
 -12   0   7   49.84    1.73
  12   0  -7   51.74    1.17
 -10   0   7    0.72    0.36
  10   0  -7    1.29    0.15
  10   0  -7    0.87    0.31
 -10   0   7    1.02    0.32
   8   0  -7    7.87    0.29
  -8   0   7    6.17    0.46
   8   0  -7    7.39    0.58
  -8   0   7    7.24    0.55
  -6   0   7  611.80   13.80
  -6   0   7  632.49   13.17
   6   0  -7  634.66   12.51
   6   0  -7  615.21   14.07
   4   0  -7    3.46    0.21
  -4   0   7    3.09    0.27
  -4   0   7    2.91    0.39
   4   0  -7    3.28    0.40
  -4   0   7    2.30    0.34
   2   0  -7   98.33    2.58
  -2   0   7   95.41    2.41
   2   0  -7   96.38    2.14
  -2   0   7   96.05    2.62
  -2   0   7   97.60    2.19
   0   0  -7  180.36    3.78
   0   0   7  174.94    4.07
   0   0  -7  174.11    4.29
   0   0   7  182.01    3.76
   0   0   7  172.73    4.45
  -2   0  -7  192.38    4.68
  -2   0  -7  199.18    4.20
   2   0   7  198.11    4.42
   2   0   7  192.41    4.90
  -4   0  -7   11.88    0.52
   4   0   7   12.21    0.43
   4   0   7   11.45    0.69
  -4   0  -7   11.44    0.61
   6   0   7  184.73    4.75
  -6   0  -7  178.31    4.46
  -6   0  -7  188.46    3.86
  -6   0  -7  181.79    4.08
   6   0   7  188.81    4.07
   8   0   7    2.99    0.50
  -8   0  -7    2.42    0.18
  -8   0  -7    2.15    0.30
 -10   0  -7    4.06    0.40
 -10   0  -7    4.51    0.28
  10   0   7    4.92    0.56
  12   0   7   16.40    0.98
 -12   0  -7   16.36    0.77
 -12   0  -7   15.56    0.60
  12   0   7   16.30    0.91
 -14   0  -7   15.12    0.78
  14   0   7   15.99    0.97
  14   0   7   16.43    1.02
 -14   0  -7   16.86    0.67
 -16   0  -7    4.60    0.49
  16   0   7    7.18    0.75
 -16   0  -7    5.21    0.43
  16   0   7    4.32    0.68
 -18   0  -7   16.53    0.88
  18   0   7   15.62    1.05
  18   0   7   15.63    1.07
 -18   0  -7   14.97    0.74
 -20   0  -7    1.82    0.45
  20   0   7    3.47    0.72
  20   0   7    1.82    0.55
 -20   0  -7    2.61    0.45
 -22   0  -7    2.26    0.46
  22   0   7    2.94    0.69
 -22   0  -7    2.49    0.54
  22   0   7    3.10    0.71
 -24   0  -7    0.47    0.34
  24   0   7    1.53    0.59
 -24   0  -7    1.48    0.47
 -26   0  -7    6.26    0.77
  26   0   7    7.62    1.01
 -28   0  -7    3.48    0.66
  28   0   7    8.17    1.05
  30   0   7    1.79    0.78
 -30   0  -7    1.18    0.58
  32   0   7    0.77    0.63
 -32   0  -7   -0.28    0.43
  34   0   7    0.57    0.58
  36   0   7    1.81    0.80
  35  -1  -7    0.93    0.80
 -35  -1   7    0.20    0.60
 -35   1   7    1.01    0.67
  35   1  -7    1.17    0.72
 -33  -1   7    1.02    0.69
  33  -1  -7    0.31    0.67
 -33   1   7    0.16    0.49
  33   1  -7    0.64    0.54
  31  -1  -7    1.00    0.70
 -31  -1   7    0.92    0.65
 -31  -1   7    1.51    0.69
 -31   1   7    0.67    0.58
  31   1  -7    1.89    0.81
 -31   1   7    2.17    0.75
 -29  -1   7    2.68    0.74
 -29  -1   7    1.87    0.69
  29  -1  -7    1.82    0.69
 -29   1   7    1.57    0.65
 -29   1   7    2.29    0.74
  29   1  -7    4.21    0.96
 -27  -1   7    1.74    0.72
 -27  -1   7    1.70    0.64
  27  -1  -7    1.40    0.67
 -27   1   7    0.94    0.58
 -27   1   7    2.23    0.74
  27   1  -7    2.06    0.73
 -25  -1   7    2.15    0.64
 -25  -1   7    1.39    0.62
  25  -1  -7    4.18    0.89
 -25   1   7    3.31    0.71
 -25   1   7    4.43    0.88
  25   1  -7    1.54    0.61
  25   1  -7    2.50    0.71
  23  -1  -7    3.91    0.82
 -23  -1   7    2.27    0.60
 -23  -1   7    2.76    0.70
 -23   1   7    4.38    0.71
  23   1  -7    4.45    0.77
  23   1  -7    4.44    0.84
 -23   1   7    4.12    0.75
  21  -1  -7    5.39    0.81
 -21  -1   7    5.66    0.79
 -21  -1   7    4.66    0.70
  21   1  -7    4.69    0.76
  21   1  -7    5.24    0.69
 -21   1   7    4.97    0.68
 -21   1   7    4.39    0.71
 -19  -1   7    5.69    0.77
  19  -1  -7    5.05    0.74
 -19  -1   7    5.11    0.65
  19   1  -7    5.73    0.75
 -19   1   7    5.56    0.73
  19   1  -7    5.17    0.67
 -19   1   7    6.91    0.71
 -17  -1   7    5.01    0.73
 -17  -1   7    5.81    0.68
  17  -1  -7    5.63    0.72
 -17   1   7    6.20    0.71
  17   1  -7    5.84    0.67
 -17   1   7    5.00    0.61
  17   1  -7    5.32    0.68
  15  -1  -7   12.02    0.91
 -15  -1   7   11.45    0.91
 -15  -1   7   10.55    0.79
 -15   1   7   10.66    0.74
  15   1  -7    9.86    0.80
  15   1  -7   10.83    0.85
 -15   1   7   10.69    0.84
 -13  -1   7    2.97    0.53
 -13  -1   7    3.03    0.64
  13  -1  -7    2.08    0.50
  13   1  -7    2.94    0.54
 -13   1   7    2.12    0.52
 -13   1   7    3.20    0.46
  13   1  -7    2.64    0.51
 -11  -1   7    4.51    0.59
 -11  -1   7    3.54    0.46
  11  -1  -7    3.40    0.27
  11  -1  -7    3.46    0.49
 -11   1   7    3.27    0.51
 -11   1   7    3.65    0.46
  11   1  -7    4.02    0.52
  11   1  -7    3.76    0.50
 -11   1   7    3.55    0.43
  -9  -1   7   45.45    1.42
   9  -1  -7   45.61    1.61
   9  -1  -7   46.13    1.16
  -9  -1   7   46.50    1.56
  -9   1   7   45.40    1.39
   9   1  -7   44.36    1.65
  -9   1   7   47.40    1.47
  -9   1   7   46.59    1.53
   7  -1  -7   66.06    1.52
  -7  -1   7   65.41    1.90
  -7  -1   7   64.09    1.73
   7  -1  -7   61.98    1.95
   7   1  -7   63.43    1.99
  -7   1   7   65.12    1.89
  -7   1   7   63.57    1.73
   7   1  -7   64.51    2.06
  -7   1   7   66.11    1.90
  -5  -1   7  153.82    3.83
   5  -1  -7  162.18    3.96
  -5  -1   7  157.04    3.57
   5  -1  -7  156.29    3.37
  -5   1   7  159.29    4.01
  -5   1   7  157.61    3.59
   5   1  -7  159.19    3.24
   5   1  -7  155.60    4.14
  -5   1   7  159.12    3.85
   5   1  -7  154.15    3.99
   3  -1  -7   84.24    1.91
   3  -1  -7   82.05    2.26
  -3  -1   7   84.37    1.98
  -3  -1   7   81.88    2.17
  -3   1   7   86.50    2.35
   3   1  -7   83.85    1.83
   3   1  -7   77.39    2.30
  -3   1   7   81.93    2.19
  -3   1   7   85.67    2.00
   1  -1  -7    6.30    0.34
  -1  -1   7    6.11    0.31
  -1  -1   7    5.63    0.41
   1  -1  -7    6.07    0.44
  -1   1   7    5.75    0.52
  -1   1   7    5.83    0.32
   1   1  -7    6.36    0.31
   1   1  -7    6.16    0.49
  -1   1   7    6.22    0.42
   1  -1   7   23.08    0.77
   1  -1   7   23.46    0.95
   1  -1   7   24.48    0.63
  -1  -1  -7   24.73    0.77
  -1  -1  -7   24.80    0.88
  -1   1  -7   25.08    0.76
   1   1   7   24.57    0.84
   1   1   7   25.28    0.72
  -1   1  -7   23.04    0.96
   1   1   7   26.26    1.05
   3  -1   7   10.48    0.43
  -3  -1  -7   11.28    0.54
   3  -1   7   10.70    0.63
  -3  -1  -7   10.69    0.48
  -3   1  -7   10.01    0.47
   3   1   7   10.39    0.48
   3   1   7   10.76    0.41
   3   1   7   10.29    0.67
  -3   1  -7    9.92    0.59
  -5  -1  -7   20.56    0.75
   5  -1   7   21.87    0.94
   5  -1   7   21.35    0.58
  -5  -1  -7   21.10    0.80
   5   1   7   20.09    1.00
  -5   1  -7   21.32    0.76
  -5   1  -7   19.85    0.88
  -5   1  -7   20.72    0.53
   5   1   7   21.01    0.73
  -7  -1  -7  123.71    2.72
  -7  -1  -7  121.40    2.88
   7  -1   7  122.17    3.29
  -7   1  -7  116.29    2.86
   7   1   7  117.17    3.43
   7   1   7  125.83    2.94
  -7   1  -7  125.92    2.65
  -9  -1  -7   22.75    0.72
  -9  -1  -7   21.35    0.85
   9  -1   7   22.62    1.01
  -9   1  -7   23.20    0.66
   9   1   7   21.82    1.12
  -9   1  -7   21.59    0.86
 -11  -1  -7   30.90    0.96
 -11  -1  -7   30.51    1.08
  11  -1   7   32.64    1.29
 -11   1  -7   32.09    1.15
  11   1   7   31.86    1.21
  11   1   7   32.82    1.47
 -11   1  -7   33.45    0.93
  13  -1   7   22.84    1.10
  13  -1   7   20.78    1.13
 -13  -1  -7   22.17    0.83
 -13  -1  -7   21.19    0.91
 -13   1  -7   21.71    0.75
  13   1   7   20.29    1.21
  13   1   7   22.24    1.06
 -13   1  -7   22.25    0.97
  15  -1   7    1.93    0.56
 -15  -1  -7    3.12    0.47
 -15  -1  -7    1.80    0.39
 -15  -1  -7    2.31    0.31
  15  -1   7    3.05    0.59
 -15   1  -7    2.77    0.46
  15   1   7    2.56    0.65
  15   1   7    1.58    0.47
 -15   1  -7    2.01    0.30
  17  -1   7   13.87    1.04
  17  -1   7   12.70    0.89
 -17  -1  -7   12.87    0.72
 -17  -1  -7   13.64    0.79
  17   1   7   13.09    0.92
  17   1   7   13.94    1.04
 -17   1  -7   13.03    0.80
 -17   1  -7   11.32    0.61
 -19  -1  -7    4.78    0.52
  19  -1   7    6.40    0.70
  19  -1   7    3.91    0.74
 -19  -1  -7    5.19    0.55
 -19   1  -7    5.59    0.63
 -19   1  -7    6.12    0.49
  19   1   7    5.23    0.76
  19   1   7    5.81    0.73
  21  -1   7    5.71    0.83
 -21  -1  -7    5.32    0.56
 -21  -1  -7    4.10    0.53
 -21   1  -7    4.77    0.62
  21   1   7    5.62    0.96
 -21   1  -7    5.59    0.50
  21   1   7    5.12    0.75
 -23  -1  -7    0.93    0.39
 -23  -1  -7    0.83    0.36
  23  -1   7    0.20    0.52
 -23   1  -7    1.95    0.42
 -23   1  -7    1.19    0.45
  23   1   7    2.05    0.67
  23   1   7    2.02    0.62
  25  -1   7    8.92    1.12
 -25  -1  -7   12.18    0.90
 -25  -1  -7   11.97    0.92
  25   1   7   11.49    1.14
  25   1   7   11.02    1.10
 -25   1  -7   10.36    0.90
  27  -1   7    3.48    0.91
 -27  -1  -7    3.11    0.66
  27   1   7    3.14    0.80
 -27   1  -7    3.69    0.76
 -29  -1  -7    0.46    0.51
  29  -1   7    1.47    0.73
 -29   1  -7    0.06    0.42
  29   1   7    0.98    0.59
  31  -1   7    3.72    1.01
 -31  -1  -7    2.64    0.67
  31   1   7    4.12    0.97
 -31   1  -7    2.33    0.68
  33  -1   7    6.07    1.20
  33   1   7    4.40    0.98
 -33   1  -7    5.85    0.96
  35  -1   7    0.69    0.76
  36   2  -7    1.79    0.80
  34  -2  -7    1.46    0.87
 -34  -2   7    0.76    0.63
 -34   2   7    1.13    0.66
  34   2  -7    2.43    0.86
 -32  -2   7    0.57    0.60
  32  -2  -7    0.80    0.67
 -32  -2   7    1.19    0.66
 -32   2   7    0.97    0.59
  32   2  -7    1.02    0.60
 -30  -2   7    0.43    0.67
  30  -2  -7    2.50    0.85
 -30  -2   7    2.10    0.74
 -30   2   7    0.56    0.56
 -30   2   7    2.77    0.77
  30   2  -7    0.39    0.54
  28  -2  -7    2.02    0.76
 -28  -2   7    1.70    0.74
 -28  -2   7    1.10    0.61
 -28   2   7    1.88    0.68
  28   2  -7    2.36    0.72
 -28   2   7    2.75    0.72
  26  -2  -7    3.55    0.86
 -26  -2   7    3.40    0.87
 -26  -2   7    2.82    0.73
 -26   2   7    4.79    0.88
  26   2  -7    2.71    0.71
  26   2  -7    3.11    0.79
 -26   2   7    1.93    0.63
 -24  -2   7    6.21    0.94
  24  -2  -7    7.41    0.98
 -24  -2   7    6.55    0.82
  24   2  -7    6.72    0.87
  24   2  -7    5.27    0.83
 -24   2   7    6.12    0.78
 -24   2   7    5.37    0.72
 -22  -2   7    1.19    0.62
  22  -2  -7    1.21    0.58
 -22  -2   7    0.12    0.47
  22   2  -7    1.50    0.51
 -22   2   7    0.85    0.42
  22   2  -7    0.77    0.51
 -22   2   7    1.09    0.56
  20  -2  -7    8.79    0.96
 -20  -2   7    8.41    0.82
 -20  -2   7    6.88    0.84
  20   2  -7    9.14    0.93
 -20   2   7    7.83    0.75
  20   2  -7    8.59    0.85
 -20   2   7    7.27    0.81
  18  -2  -7    5.70    0.79
 -18  -2   7    6.36    0.79
 -18  -2   7    5.13    0.66
 -18   2   7    5.78    0.70
 -18   2   7    6.50    0.65
  18   2  -7    6.59    0.77
  18   2  -7    6.26    0.72
  16  -2  -7    2.54    0.58
 -16  -2   7    3.52    0.63
 -16  -2   7    2.29    0.62
  16   2  -7    2.92    0.56
 -16   2   7    3.55    0.58
 -16   2   7    2.87    0.53
  16   2  -7    3.57    0.70
 -16   2   7    3.10    0.46
 -14  -2   7   10.32    0.80
  14  -2  -7   10.94    0.87
 -14  -2   7   12.04    0.92
 -14   2   7   12.82    0.78
  14   2  -7   13.36    0.98
  14   2  -7   11.80    0.86
 -14   2   7   13.52    0.69
 -14   2   7   11.34    0.84
 -12  -2   7   94.29    2.61
 -12  -2   7   95.19    2.78
  12  -2  -7   94.22    2.88
  12  -2  -7   97.61    2.29
 -12   2   7  101.08    2.68
  12   2  -7   98.35    2.97
 -12   2   7   98.08    2.84
 -12   2   7  100.01    2.68
  12   2  -7  101.47    3.18
  10  -2  -7   72.02    2.26
 -10  -2   7   70.05    2.16
  10  -2  -7   74.07    1.79
 -10  -2   7   69.58    2.01
  10   2  -7   69.32    2.44
 -10   2   7   71.98    2.19
 -10   2   7   73.07    2.04
 -10   2   7   74.39    2.08
  10   2  -7   73.45    2.30
   8  -2  -7    3.50    0.46
  -8  -2   7    3.30    0.48
  -8  -2   7    3.18    0.42
   8  -2  -7    2.89    0.30
  -8   2   7    3.27    0.44
   8   2  -7    3.17    0.45
  -8   2   7    2.90    0.36
   8   2  -7    3.31    0.57
  -8   2   7    3.03    0.40
   6  -2  -7    2.55    0.38
   6  -2  -7    2.76    0.29
  -6  -2   7    2.48    0.35
  -6  -2   7    2.92    0.40
  -6   2   7    2.55    0.33
  -6   2   7    2.84    0.47
  -6   2   7    3.01    0.45
   6   2  -7    2.53    0.40
   6   2  -7    2.95    0.51
  -4  -2   7   17.20    0.67
   4  -2  -7   17.73    0.65
  -4  -2   7   18.97    0.80
   4  -2  -7   18.97    0.81
  -4   2   7   18.69    0.84
   4   2  -7   18.58    0.54
  -4   2   7   17.72    0.86
   4   2  -7   18.35    0.88
  -4   2   7   17.85    0.73
   4   2  -7   17.92    0.95
  -2  -2   7    2.74    0.29
   2  -2  -7    2.69    0.33
   2  -2  -7    2.93    0.29
   2   2  -7    2.84    0.23
  -2   2   7    2.59    0.30
   2   2  -7    3.21    0.45
   2   2  -7    3.14    0.42
  -2   2   7    2.96    0.44
  -2   2   7    3.12    0.39
   0  -2  -7   14.63    0.60
   0  -2  -7   14.02    0.59
   0   2   7   12.88    0.57
   0   2  -7   12.97    0.71
   0   2   7   12.60    0.77
   0   2  -7   13.85    0.52
   0   2   7   14.01    0.67
  -2  -2  -7    8.13    0.42
  -2  -2  -7    8.08    0.45
  -2   2  -7    7.78    0.42
  -2   2  -7    7.98    0.39
   2   2   7    6.89    0.63
   2   2   7    7.85    0.45
   2   2   7    7.53    0.50
  -2   2  -7    7.92    0.58
   4  -2   7    8.56    0.60
  -4  -2  -7    9.10    0.50
  -4  -2  -7    9.26    0.43
   4   2   7    8.56    0.70
   4   2   7    7.84    0.52
  -4   2  -7    9.00    0.61
  -4   2  -7    8.43    0.40
  -4   2  -7    8.33    0.47
   4   2   7    8.10    0.46
  -6  -2  -7    4.28    0.38
   6  -2   7    4.68    0.50
  -6   2  -7    4.67    0.46
  -6   2  -7    4.39    0.39
   6   2   7    4.62    0.60
  -6   2  -7    5.03    0.31
   6   2   7    5.00    0.44
   8  -2   7   20.78    0.94
  -8  -2  -7   21.18    0.83
  -8   2  -7   21.80    0.88
   8   2   7   21.48    1.18
   8   2   7   22.95    0.93
   8   2   7   22.20    0.82
  -8   2  -7   22.74    0.74
  10  -2   7    9.12    0.67
 -10  -2  -7   10.13    0.59
 -10  -2  -7    9.97    0.54
 -10   2  -7    9.26    0.60
 -10   2  -7    9.30    0.46
  10   2   7    8.59    0.58
  10   2   7    9.67    0.86
 -12  -2  -7   34.65    1.13
  12  -2   7   34.47    1.31
 -12  -2  -7   32.60    1.18
  12  -2   7   32.37    1.45
 -12   2  -7   34.49    1.28
 -12   2  -7   36.14    1.08
  12   2   7   34.24    1.65
  12   2   7   34.59    1.26
  14  -2   7   25.83    1.31
 -14  -2  -7   27.60    1.09
  14  -2   7   28.75    1.18
 -14  -2  -7   27.39    1.04
  14   2   7   28.48    1.19
 -14   2  -7   28.21    1.17
  14   2   7   27.62    1.52
 -14   2  -7   27.24    0.95
  16  -2   7   20.94    1.00
 -16  -2  -7   20.79    0.94
  16  -2   7   19.71    1.23
 -16  -2  -7   19.06    0.93
 -16   2  -7   20.95    0.84
  16   2   7   20.93    1.05
  16   2   7   20.82    1.35
 -16   2  -7   20.10    1.03
 -18  -2  -7   14.64    0.85
  18  -2   7   13.83    1.11
 -18  -2  -7   14.14    0.83
  18   2   7   12.83    0.90
  18   2   7   12.99    1.16
 -18   2  -7   12.70    0.85
 -18   2  -7   12.34    0.67
 -20  -2  -7    1.39    0.44
 -20  -2  -7    1.48    0.43
  20  -2   7    0.70    0.53
 -20   2  -7    1.77    0.51
  20   2   7    1.64    0.69
  20   2   7    2.12    0.54
 -20   2  -7    2.39    0.41
  22  -2   7    5.10    0.92
 -22  -2  -7    7.17    0.66
 -22  -2  -7    7.29    0.69
  22   2   7    6.53    1.00
 -22   2  -7    6.74    0.56
  22   2   7    6.09    0.78
 -22   2  -7    5.03    0.67
  24  -2   7   -0.18    0.51
 -24  -2  -7    0.85    0.40
 -24  -2  -7    0.62    0.44
  24   2   7   -0.32    0.51
  24   2   7    0.82    0.52
 -24   2  -7    1.26    0.49
 -26  -2  -7    6.73    0.72
  26  -2   7    5.99    1.08
 -26   2  -7    6.33    0.79
  26   2   7    6.72    0.96
  26   2   7    8.28    1.15
  28  -2   7    1.23    0.75
 -28  -2  -7    0.20    0.40
 -28   2  -7   -0.12    0.41
  28   2   7    0.51    0.49
  30  -2   7    4.14    1.00
 -30   2  -7    3.59    0.74
  32  -2   7    1.08    0.80
 -32   2  -7    2.82    0.76
  34  -2   7    1.53    0.86
 -34   2  -7    1.38    0.69
 -35   3   7    1.63    0.75
 -33  -3   7    1.40    0.70
 -33  -3   7    1.87    0.84
  33  -3  -7    2.44    0.93
 -33   3   7    2.07    0.69
  33   3  -7    2.01    0.74
 -31  -3   7    1.74    0.72
 -31  -3   7    4.04    1.06
  31  -3  -7    1.79    0.74
 -31   3   7    2.16    0.72
  31   3  -7    3.08    0.83
 -29  -3   7    0.79    0.63
  29  -3  -7    1.64    0.74
 -29  -3   7    1.01    0.81
 -29   3   7    1.26    0.59
  29   3  -7    0.52    0.61
 -29   3   7    2.02    0.66
  29   3  -7    1.18    0.60
 -27  -3   7    0.97    0.53
  27  -3  -7    0.96    0.69
 -27  -3   7    0.15    0.61
  27   3  -7    1.36    0.62
  27   3  -7    0.59    0.62
 -27   3   7    0.86    0.50
 -27   3   7    1.53    0.61
  25  -3  -7    4.74    0.97
 -25  -3   7    4.02    0.79
 -25  -3   7    6.68    0.95
 -25   3   7    5.83    0.82
  25   3  -7    5.40    0.85
 -25   3   7    5.78    0.77
  25   3  -7    5.90    0.97
 -23  -3   7    9.99    1.08
  23  -3  -7   11.87    1.17
 -23  -3   7    9.78    0.96
 -23   3   7   10.88    0.94
  23   3  -7    9.72    1.10
 -23   3   7    9.97    0.90
  23   3  -7   10.17    0.99
  21  -3  -7    1.74    0.60
 -21  -3   7    2.02    0.64
 -21  -3   7    0.79    0.61
  21   3  -7    1.40    0.65
  21   3  -7    1.48    0.52
 -21   3   7    1.26    0.45
 -21   3   7    2.34    0.63
 -19  -3   7    1.23    0.54
 -19  -3   7   -0.96    0.45
  19  -3  -7    0.35    0.43
  19   3  -7    0.78    0.54
 -19   3   7    1.32    0.45
  19   3  -7    1.60    0.49
 -19   3   7    0.85    0.49
  17  -3  -7   14.15    1.11
 -17  -3   7   15.61    1.08
 -17  -3   7   15.90    1.02
 -17   3   7   15.05    0.97
 -17   3   7   14.47    0.91
  17   3  -7   13.98    0.98
  17   3  -7   15.94    1.20
  15  -3  -7    7.24    0.78
 -15  -3   7    7.32    0.72
 -15  -3   7    8.09    0.78
 -15   3   7    6.76    0.68
  15   3  -7    8.58    0.89
 -15   3   7    7.15    0.65
  15   3  -7    7.57    0.74
 -13  -3   7   10.94    0.84
 -13  -3   7   10.08    0.78
  13  -3  -7   11.77    0.88
 -13   3   7   11.82    0.75
 -13   3   7   11.44    0.59
 -13   3   7   10.56    0.80
  13   3  -7    8.34    0.89
  13   3  -7   12.28    0.86
  11  -3  -7   59.70    2.06
 -11  -3   7   59.38    2.01
 -11  -3   7   61.61    1.88
  11  -3  -7   62.18    1.69
 -11   3   7   64.92    1.89
 -11   3   7   65.39    1.98
  11   3  -7   60.90    2.11
 -11   3   7   63.18    2.09
  11   3  -7   64.12    2.41
   9  -3  -7   10.64    0.58
  -9  -3   7    8.99    0.66
  -9  -3   7   10.72    0.31
   9  -3  -7    9.93    0.72
   9   3  -7    9.78    0.85
  -9   3   7    9.82    0.73
  -9   3   7    9.89    0.66
  -9   3   7    9.77    0.62
   9   3  -7   10.97    0.74
   7  -3  -7    6.07    0.55
   7  -3  -7    6.17    0.46
  -7  -3   7    7.73    0.31
  -7  -3   7    6.72    0.54
   7   3  -7    7.85    0.73
  -7   3   7    6.13    0.52
  -7   3   7    7.36    0.63
  -7   3   7    6.32    0.56
   7   3  -7    7.27    0.61
   5  -3  -7   29.11    0.97
   5  -3  -7   29.54    1.10
  -5  -3   7   29.57    1.01
   5   3  -7   27.50    1.33
  -5   3   7   30.05    1.09
  -5   3   7   30.77    1.21
  -5   3   7   27.94    1.18
   5   3  -7   29.40    1.21
   3  -3  -7   15.14    0.66
   3  -3  -7   12.97    0.62
   3   3  -7   12.60    0.74
  -3   3   7   13.18    0.77
  -3   3   7   13.52    0.82
  -3   3   7   14.69    0.71
   3   3  -7   13.03    0.85
   3   3  -7   13.77    0.52
   1  -3  -7   53.77    1.50
   1  -3  -7   55.74    1.50
  -1   3   7   54.58    1.60
   1   3  -7   52.31    1.72
   1   3  -7   52.93    1.87
   1   3  -7   54.71    1.40
  -1   3   7   51.96    1.70
  -1   3   7   49.49    1.83
  -1  -3  -7    6.18    0.45
  -1  -3  -7    5.96    0.32
  -1   3  -7    5.87    0.56
  -1   3  -7    6.00    0.44
  -1   3  -7    5.21    0.38
   1   3   7    4.67    0.43
   1   3   7    4.89    0.49
   1   3   7    5.39    0.61
  -1   3  -7    5.19    0.51
  -3  -3  -7   16.28    0.72
  -3  -3  -7   16.31    0.51
   3   3   7   13.97    0.78
  -3   3  -7   17.30    0.71
  -3   3  -7   14.22    0.81
  -3   3  -7   15.44    0.68
   3   3   7   15.02    0.74
   3   3   7   15.20    0.99
  -5  -3  -7   23.64    0.90
  -5   3  -7   24.96    1.08
  -5   3  -7   24.49    0.93
   5   3   7   23.73    1.28
   5   3   7   24.89    0.70
   5   3   7   24.55    1.08
   5   3   7   24.16    0.97
  -5   3  -7   24.15    0.88
   7  -3   7    3.66    0.53
  -7  -3  -7    4.01    0.42
   7   3   7    5.29    0.33
  -7   3  -7    4.92    0.46
   7   3   7    5.76    0.56
   7   3   7    5.66    0.50
  -7   3  -7    5.36    0.41
   7   3   7    3.89    0.67
   9  -3   7    4.25    0.55
  -9  -3  -7    3.84    0.44
   9   3   7    5.13    0.75
  -9   3  -7    3.65    0.37
  -9   3  -7    4.35    0.47
   9   3   7    3.78    0.50
   9   3   7    4.72    0.38
  11  -3   7   61.93    1.90
 -11  -3  -7   60.50    1.81
 -11   3  -7   61.17    1.90
  11   3   7   61.15    2.46
  11   3   7   61.92    1.74
 -11   3  -7   62.41    1.75
 -13  -3  -7   12.15    0.70
 -13  -3  -7   13.26    0.77
  13  -3   7   13.18    0.76
  13  -3   7   11.50    0.96
 -13   3  -7   12.78    0.79
  13   3   7   13.32    0.70
 -13   3  -7   14.26    0.70
  13   3   7   12.69    1.11
  15  -3   7   15.63    1.10
 -15  -3  -7   15.41    0.83
 -15  -3  -7   14.80    0.82
 -15   3  -7   13.67    0.85
  15   3   7   13.60    1.18
  15   3   7   13.89    0.77
 -15   3  -7   15.37    0.74
 -17  -3  -7   10.81    0.74
  17  -3   7    8.94    0.99
 -17  -3  -7   10.64    0.78
  17   3   7   10.75    0.74
 -17   3  -7    9.77    0.63
 -17   3  -7    9.70    0.79
  17   3   7   11.60    1.14
 -19  -3  -7   19.92    1.02
  19  -3   7   19.91    1.38
 -19  -3  -7   19.00    1.05
  19   3   7   16.98    1.43
 -19   3  -7   21.18    0.95
 -19   3  -7   21.01    1.16
 -21  -3  -7    7.56    0.68
  21  -3   7    7.38    0.99
 -21  -3  -7    7.35    0.76
 -21   3  -7    6.38    0.57
 -21   3  -7    4.97    0.70
  21   3   7    7.06    1.07
 -23  -3  -7    3.77    0.56
  23  -3   7    4.10    0.94
 -23  -3  -7    3.93    0.78
 -23   3  -7    2.52    0.64
  23   3   7    2.41    0.87
  25  -3   7    2.82    0.83
 -25  -3  -7    2.67    0.63
 -25  -3  -7    2.00    0.51
  25   3   7    3.24    0.97
 -25   3  -7    2.54    0.66
  27  -3   7    4.96    1.06
 -27  -3  -7    3.85    0.70
 -27   3  -7    3.68    0.74
  27   3   7    6.15    1.31
  29  -3   7   -0.25    0.53
 -29   3  -7    0.05    0.48
  29   3   7    0.25    0.76
  31  -3   7    1.00    0.77
 -31   3  -7    0.33    0.53
  33  -3   7    1.11    0.86
 -33   3  -7   -0.11    0.52
 -32  -4   7    0.99    0.68
 -32  -4   7    0.23    0.77
  32  -4  -7    0.36    0.61
 -32   4   7    0.79    0.62
 -30  -4   7    0.91    0.75
 -30  -4   7    0.81    0.62
  30  -4  -7    3.26    0.94
  30   4  -7    2.29    0.95
 -30   4   7    2.60    0.78
 -28  -4   7    0.51    0.73
  28  -4  -7    0.72    0.61
 -28  -4   7    0.86    0.61
  28   4  -7   -0.48    0.49
 -28   4   7    0.61    0.58
 -28   4   7    0.29    0.49
 -26  -4   7    3.13    0.81
  26  -4  -7    4.71    0.99
 -26  -4   7    4.33    0.98
 -26   4   7    4.75    0.88
 -26   4   7    5.98    1.03
  26   4  -7    7.30    1.33
  26   4  -7    5.13    0.90
 -24  -4   7    6.24    0.94
 -24  -4   7    7.37    1.05
  24  -4  -7    8.46    1.13
  24   4  -7    8.02    0.92
  24   4  -7    8.67    1.16
 -24   4   7    8.39    0.90
 -24   4   7    7.28    0.88
 -22  -4   7    1.45    0.75
 -22  -4   7    2.00    0.68
  22  -4  -7    1.82    0.70
 -22   4   7    1.57    0.57
  22   4  -7    3.45    0.90
  22   4  -7    1.79    0.60
 -22   4   7    2.42    0.65
 -20  -4   7    3.43    0.78
 -20  -4   7    3.19    0.80
  20  -4  -7    1.61    0.63
  20   4  -7    3.99    0.93
  20   4  -7    3.96    0.70
 -20   4   7    2.98    0.68
 -20   4   7    3.18    0.68
 -18  -4   7    3.78    0.74
 -18  -4   7    4.02    0.78
  18  -4  -7    4.48    0.83
 -18   4   7    4.51    0.63
  18   4  -7    5.53    0.93
  18   4  -7    3.79    0.62
 -18   4   7    5.25    0.84
  16  -4  -7    4.10    0.75
 -16  -4   7    4.25    0.83
 -16  -4   7    3.81    0.70
  16   4  -7    5.49    0.67
  16   4  -7    4.26    0.90
 -16   4   7    3.77    0.68
 -16   4   7    4.00    0.65
  14  -4  -7   -0.19    0.26
 -14  -4   7    0.24    0.39
 -14  -4   7    0.24    0.39
  14  -4  -7    0.85    0.45
  14   4  -7    0.55    0.37
 -14   4   7    0.27    0.36
 -14   4   7    0.67    0.47
  14   4  -7    0.19    0.46
  12  -4  -7    8.39    0.61
 -12  -4   7    8.37    0.73
  12  -4  -7   10.15    0.81
 -12   4   7    9.07    0.74
 -12   4   7    9.41    0.78
  12   4  -7    7.62    0.71
  12   4  -7    8.45    0.94
 -10  -4   7    9.67    0.73
  10  -4  -7   10.44    0.65
  10  -4  -7   10.13    0.77
 -10   4   7    8.57    0.76
  10   4  -7    8.71    0.73
 -10   4   7    9.30    0.62
  10   4  -7    9.09    0.92
 -10   4   7   10.22    0.73
  -8  -4   7    8.56    0.40
   8  -4  -7    8.00    0.66
  -8  -4   7    9.23    0.69
   8  -4  -7    8.18    0.59
   8   4  -7    9.78    0.72
  -8   4   7    8.51    0.74
  -8   4   7    7.77    0.66
   8   4  -7    7.36    0.81
  -8   4   7    8.26    0.65
   6  -4  -7   16.07    0.81
  -6  -4   7   15.02    0.57
   6  -4  -7   14.60    0.75
   6   4  -7   15.38    1.07
   6   4  -7   14.24    0.85
  -6   4   7   16.05    0.93
  -6   4   7   13.07    0.82
  -6   4   7   14.78    0.88
   4  -4  -7   43.83    1.40
   4  -4  -7   47.25    1.44
  -4   4   7   44.43    1.58
  -4   4   7   47.59    1.73
   4   4  -7   44.47    1.62
   4   4  -7   45.34    1.89
  -4   4   7   48.27    1.77
   2  -4  -7   12.20    0.67
   2  -4  -7   11.05    0.53
   2   4  -7   12.83    0.59
   2   4  -7   10.96    0.72
  -2   4   7   10.55    0.83
  -2   4   7   13.13    0.84
  -2   4   7   10.78    0.70
   2   4  -7   11.70    0.89
   0  -4  -7   13.12    0.44
   0  -4  -7   12.07    0.67
   0   4   7   14.29    0.80
   0   4  -7   13.80    0.81
   0   4   7   12.09    0.92
   0   4  -7   12.77    0.63
   0   4   7   11.93    0.81
   0   4  -7   14.38    0.78
   0   4  -7   12.50    0.87
  -2  -4  -7   19.29    0.85
   2   4   7   20.51    1.22
  -2   4  -7   21.29    1.10
  -2   4  -7   22.54    0.97
   2   4   7   21.31    0.99
  -2   4  -7   21.37    0.87
   2   4   7   19.68    1.07
  -2   4  -7   21.86    1.03
  -4  -4  -7   36.45    1.25
   4   4   7   37.14    1.73
  -4   4  -7   35.63    1.24
   4   4   7   34.52    1.36
  -4   4  -7   38.18    1.31
   4   4   7   36.63    1.51
  -4   4  -7   36.54    1.42
  -6  -4  -7    3.77    0.47
   6   4   7    2.59    0.71
  -6   4  -7    2.07    0.40
   6   4   7    2.70    0.52
  -6   4  -7    3.30    0.48
   6   4   7    2.89    0.60
  -8  -4  -7   47.32    1.54
   8  -4   7   48.60    1.63
   8   4   7   46.48    1.81
   8   4   7   45.72    2.09
  -8   4  -7   47.66    1.53
  -8   4  -7   45.62    1.54
  10  -4   7   39.11    1.41
 -10  -4  -7   40.02    1.39
  10   4   7   39.68    1.69
  10   4   7   38.87    1.94
 -10   4  -7   40.95    1.39
 -10   4  -7   37.98    1.43
  12  -4   7   11.90    0.96
 -12  -4  -7   10.51    0.70
  12   4   7   10.30    1.08
 -12   4  -7   12.20    0.81
 -12   4  -7   10.63    0.67
  14  -4   7    3.92    0.74
 -14  -4  -7    5.18    0.59
 -14  -4  -7    4.83    0.56
 -14   4  -7    3.63    0.54
 -14   4  -7    3.64    0.47
  14   4   7    3.16    0.82
 -16  -4  -7   15.75    0.93
  16  -4   7   16.62    1.23
 -16  -4  -7   15.78    0.92
 -16   4  -7   16.36    0.90
  16   4   7   18.17    1.46
 -16   4  -7   15.48    0.99
 -18  -4  -7    1.54    0.44
  18  -4   7    1.08    0.60
 -18  -4  -7    1.67    0.56
 -18   4  -7    1.14    0.38
  18   4   7    1.11    0.64
 -18   4  -7    2.02    0.55
 -20  -4  -7   18.92    1.13
  20  -4   7   17.66    1.39
 -20  -4  -7   19.50    1.06
  20   4   7   18.31    1.61
 -20   4  -7   19.91    1.20
 -20   4  -7   18.09    1.00
 -22  -4  -7    8.33    0.91
  22  -4   7    7.94    1.13
 -22  -4  -7    9.50    0.80
  22   4   7    9.07    1.27
 -22   4  -7    8.48    0.88
 -24  -4  -7    2.72    0.74
 -24  -4  -7    2.83    0.60
  24  -4   7    2.76    0.86
 -24   4  -7    2.24    0.62
  24   4   7    1.66    0.82
 -26  -4  -7    3.25    0.79
  26  -4   7    2.29    0.87
  26   4   7    5.09    1.31
 -26   4  -7    3.18    0.73
  28  -4   7   13.25    1.51
 -28   4  -7    9.87    1.08
  28   4   7   13.51    1.60
  30  -4   7    3.86    1.05
 -30   4  -7    2.00    0.72
  30   4   7    3.99    1.25
  32  -4   7    1.41    0.86
 -32   4  -7    0.11    0.52
 -31  -5   7    0.41    0.79
  31  -5  -7    0.22    0.62
 -31  -5   7    0.41    0.64
  31   5  -7    0.04    0.73
 -31   5   7   -0.17    0.45
 -29  -5   7    0.29    0.53
  29  -5  -7    2.35    0.82
 -29  -5   7    0.50    0.74
  29   5  -7    0.74    0.78
 -29   5   7    1.36    0.69
 -27  -5   7    2.12    0.69
  27  -5  -7    0.48    0.44
  27  -5  -7    1.19    0.73
 -27  -5   7    0.23    0.68
  27   5  -7    1.17    0.83
 -27   5   7    0.83    0.54
 -25  -5   7    4.20    1.02
 -25  -5   7    4.58    0.94
  25  -5  -7    5.81    0.72
  25  -5  -7    6.42    1.01
 -25   5   7    6.81    0.90
  25   5  -7    7.57    1.42
 -25   5   7    5.66    0.89
  23  -5  -7    6.14    0.97
 -23  -5   7    5.84    1.10
 -23  -5   7    3.92    0.89
  23  -5  -7    5.43    0.69
 -23   5   7    6.18    0.85
  23   5  -7    6.47    1.28
 -23   5   7    5.84    0.81
  21  -5  -7    4.07    0.86
 -21  -5   7    4.31    0.92
 -21  -5   7    2.67    0.77
  21  -5  -7    4.59    0.70
  21   5  -7    4.46    1.10
 -21   5   7    3.93    0.83
 -21   5   7    3.21    0.70
  19  -5  -7    6.39    0.91
 -19  -5   7    4.64    0.91
 -19  -5   7    6.01    0.90
  19  -5  -7    5.19    0.63
 -19   5   7    3.94    0.74
  19   5  -7    6.29    1.06
 -19   5   7    5.90    0.77
 -17  -5   7    2.03    0.67
  17  -5  -7    2.18    0.52
  17  -5  -7    2.20    0.65
 -17  -5   7    2.25    0.69
  17   5  -7    1.77    0.78
 -17   5   7    1.51    0.53
  17   5  -7    3.37    0.62
 -17   5   7    3.76    0.78
  15  -5  -7    3.25    0.66
 -15  -5   7    2.47    0.65
  15  -5  -7    2.65    0.54
  15   5  -7    3.20    0.86
  15   5  -7    3.53    0.56
 -15   5   7    2.46    0.59
 -15   5   7    2.81    0.71
  13  -5  -7   14.66    1.02
 -13  -5   7   15.63    1.05
  13  -5  -7   13.72    0.83
 -13   5   7   13.78    1.01
 -13   5   7   14.92    1.00
  13   5  -7   14.29    1.27
  13   5  -7   14.10    0.94
  11  -5  -7    0.08    0.33
  11  -5  -7    0.05    0.34
 -11  -5   7    1.40    0.56
  11   5  -7    0.58    0.37
  11   5  -7    1.16    0.58
 -11   5   7    1.91    0.53
 -11   5   7    1.60    0.55
   9  -5  -7    5.69    0.60
   9  -5  -7    5.20    0.55
  -9  -5   7    5.20    0.62
   9   5  -7    5.23    0.58
  -9   5   7    5.46    0.64
   9   5  -7    4.86    0.84
  -9   5   7    4.08    0.63
  -7  -5   7    3.26    0.36
   7  -5  -7    5.03    0.52
   7  -5  -7    3.25    0.49
  -7   5   7    3.49    0.53
   7   5  -7    4.21    0.54
   7   5  -7    3.83    0.79
  -7   5   7    3.92    0.62
  -7   5   7    4.65    0.62
  -5  -5   7   18.43    0.72
   5  -5  -7   17.92    0.87
  -5   5   7   19.17    1.10
   5   5  -7   15.70    1.17
  -5   5   7   18.40    1.12
   5   5  -7   18.51    0.97
  -5   5   7   18.30    1.02
   3  -5  -7    0.76    0.33
   3   5  -7    1.08    0.49
   3   5  -7    0.68    0.34
  -3   5   7    1.11    0.43
  -3   5   7    1.55    0.52
  -3   5   7    1.04    0.46
   1  -5  -7    5.99    0.56
   1   5  -7    5.75    0.60
  -1   5   7    6.02    0.66
  -1   5   7    5.70    0.74
  -1   5   7    7.14    0.73
   1   5  -7    6.58    0.73
   1   5  -7    5.60    0.60
  -1  -5  -7   15.06    0.80
   1   5   7   14.85    1.09
   1   5   7   15.12    1.03
  -1   5  -7   16.18    0.78
  -1   5  -7   14.54    0.89
  -1   5  -7   15.14    1.02
  -1   5  -7   13.32    0.84
   1   5   7   14.88    0.91
  -3  -5  -7   18.61    0.90
  -3   5  -7   20.48    1.03
  -3   5  -7   19.11    0.91
  -3   5  -7   20.70    1.13
   3   5   7   20.22    1.18
   3   5   7   17.62    1.26
   3   5   7   19.46    1.05
  -5  -5  -7   13.16    0.77
   5   5   7   12.99    0.98
   5   5   7   14.09    0.93
  -5   5  -7   14.73    0.86
   5   5   7   14.06    1.15
  -5   5  -7   14.87    0.81
  -7  -5  -7   17.09    0.88
   7   5   7   16.88    1.12
  -7   5  -7   15.41    0.88
  -7   5  -7   16.08    0.87
   7   5   7   14.88    0.97
   7   5   7   14.35    1.24
   9  -5   7    3.03    0.59
  -9  -5  -7    2.13    0.49
   9   5   7    2.36    0.69
  -9   5  -7    3.14    0.56
   9   5   7    2.78    0.88
  -9   5  -7    2.56    0.52
  11  -5   7   -0.29    0.40
 -11  -5  -7    0.40    0.31
  11   5   7   -0.07    0.43
 -11   5  -7   -0.11    0.27
 -11   5  -7    0.51    0.33
 -13  -5  -7    4.20    0.55
  13  -5   7    5.98    0.83
  13   5   7    7.02    1.01
 -13   5  -7    5.29    0.58
 -13   5  -7    4.57    0.61
 -15  -5  -7    9.70    0.83
  15  -5   7    8.98    0.99
 -15  -5  -7    9.40    0.74
  15   5   7    6.89    1.04
 -15   5  -7    9.29    0.80
 -15   5  -7    8.56    0.71
  17  -5   7   10.58    1.15
 -17  -5  -7   11.91    0.85
 -17  -5  -7   10.74    0.89
 -17   5  -7    9.29    0.85
  17   5   7   10.00    1.26
 -17   5  -7   11.96    0.85
 -19  -5  -7    6.46    0.69
  19  -5   7    4.70    0.92
 -19  -5  -7    6.44    0.82
  19   5   7    6.77    1.14
 -19   5  -7    5.55    0.77
 -19   5  -7    6.51    0.70
  21  -5   7    4.01    0.93
 -21  -5  -7    4.63    0.64
 -21  -5  -7    3.66    0.76
 -21   5  -7    5.04    0.76
  21   5   7    4.01    1.08
  23  -5   7    1.71    0.78
 -23  -5  -7    1.28    0.65
 -23  -5  -7    2.06    0.54
 -23   5  -7    0.50    0.47
  23   5   7    1.81    0.91
  25  -5   7    7.63    1.25
 -25  -5  -7    6.03    0.99
  25   5   7    3.85    1.22
 -25   5  -7    7.48    0.92
  27  -5   7    1.39    0.79
 -27   5  -7    2.52    0.69
  27   5   7    3.39    1.15
  29  -5   7    1.91    0.87
  29   5   7    3.36    1.21
 -29   5  -7    1.99    0.73
 -31   5  -7   -0.02    0.59
  31   5   7    1.20    1.08
 -30  -6   7    1.09    0.92
  30  -6  -7    2.81    0.96
  28  -6  -7    0.08    0.43
 -28  -6   7    1.10    0.78
  28  -6  -7    0.62    0.62
 -28  -6   7    0.44    0.77
 -28   6   7    0.72    0.58
  28   6  -7    0.08    0.68
 -26  -6   7    2.75    0.88
 -26  -6   7    3.05    1.04
  26  -6  -7    1.22    0.67
  26  -6  -7    0.97    0.51
  26   6  -7    2.35    1.03
 -26   6   7    1.31    0.66
  24  -6  -7    1.40    0.55
 -24  -6   7    0.34    0.63
  24  -6  -7    1.85    0.76
 -24  -6   7    1.05    0.78
 -24   6   7    0.89    0.57
  24   6  -7   -0.33    0.63
 -24   6   7    1.64    0.66
 -22  -6   7    3.00    0.86
  22  -6  -7    1.75    0.65
  22  -6  -7    1.61    0.54
 -22  -6   7    1.64    0.79
  22   6  -7    2.42    0.94
 -22   6   7    2.81    0.80
 -22   6   7    3.38    0.80
  20  -6  -7    9.37    1.09
 -20  -6   7    6.70    1.08
  20  -6  -7    7.02    0.75
 -20  -6   7    6.45    1.00
 -20   6   7    6.44    0.85
 -20   6   7    5.22    0.84
  20   6  -7    7.37    1.22
 -18  -6   7    3.64    0.86
  18  -6  -7    4.82    0.74
  18  -6  -7    4.89    0.91
 -18  -6   7    6.31    0.94
 -18   6   7    4.98    0.93
  18   6  -7    4.59    1.11
 -18   6   7    5.25    0.80
  16  -6  -7    4.71    0.83
  16  -6  -7    5.86    0.83
 -16  -6   7    4.58    0.89
 -16   6   7    4.35    0.85
  16   6  -7    5.09    1.11
 -16   6   7    4.39    0.86
[truncated: 625,183 more chars]
