# Supplementary material for: Bis{(R)-N-[(R)-2-benz­yloxy-1-(4-tert-butyl­phen­yl)eth­yl]-2-methyl­propane-2-sulfinamide} monohydrate
Source: Acta Crystallogr Sect E Struct Rep Online. 2014 Mar 8;70(Pt 4):o405–6. doi: 10.1107/S1600536814004589 (PMC3998603; doi:10.1107/S1600536814004589)
Supplement: Supplementary file 2 [file e-70-0o405-Isup2.hkl]

#
# h,k,l, Fc-squared, Fo-squared, sigma(Fo-squared), status flag
#
data_I
_shelx_title ' weixch01 in C2'
_shelx_refln_list_code          4
_shelx_F_calc_maximum      205.22
_exptl_crystal_F_000       860.00
_reflns_d_resolution_high  0.5689

loop_
 _space_group_symop_operation_xyz
 'x, y, z'
 '-x, y, -z'
 'x+1/2, y+1/2, z'
 '-x+1/2, y+1/2, -z'

_cell_length_a    21.5717
_cell_length_b     6.1097
_cell_length_c    17.0838
_cell_angle_alpha  90.000
_cell_angle_beta   93.222
_cell_angle_gamma  90.000

_shelx_F_squared_multiplier     1.000

loop_
 _refln_index_h
 _refln_index_k
 _refln_index_l
 _refln_F_squared_calc
 _refln_F_squared_meas
 _refln_F_squared_sigma
 _refln_observed_status
   0 -10   0         52.97         65.11        24.42 o
   2 -10   0         18.69         36.57        15.50 o
   4 -10   0         26.19         59.23        26.22 o
   6 -10   0         57.76         20.80        22.61 o
   8 -10   0        119.98         81.84        28.48 o
  10 -10   0         20.33          6.33        23.51 o
   1  -9   0        171.44        152.90        24.19 o
   3  -9   0         37.96         42.24        35.04 o
   5  -9   0        202.55        206.61        23.10 o
   7  -9   0        216.23        197.70        34.14 o
   9  -9   0          1.17        -12.21        18.09 o
  11  -9   0        316.36        310.16        40.24 o
  13  -9   0         80.45         93.06        22.52 o
  15  -9   0         12.76         11.71        17.58 o
  17  -9   0         39.57         30.82        18.99 o
  19  -9   0          4.14         32.01        20.31 o
   0  -8   0         20.96         14.47        19.44 o
   2  -8   0         59.34         52.97        16.50 o
   4  -8   0         75.03         53.67        22.61 o
   6  -8   0        139.77        177.94        33.91 o
   8  -8   0        296.24        307.56        23.55 o
  10  -8   0         39.00         48.38        22.61 o
  12  -8   0        778.07        839.16        53.80 o
  14  -8   0        397.22        445.80        46.57 o
  16  -8   0         81.55         58.78        32.10 o
  18  -8   0         41.08         55.61        31.65 o
  20  -8   0        168.32         99.02        36.62 o
  22  -8   0         55.42         51.54        31.65 o
  24  -8   0         75.77         66.94        24.46 o
   1  -7   0        551.37        514.28        25.10 o
   3  -7   0         32.45         34.41        12.23 o
   5  -7   0         62.62         52.38        13.33 o
   7  -7   0        215.93        189.96        19.23 o
   9  -7   0         49.54         20.35        16.73 o
  11  -7   0        118.60         87.26        21.25 o
  15  -7   0        178.86        190.70        27.15 o
  17  -7   0         68.00         67.43        20.72 o
  19  -7   0         43.77         48.65        21.39 o
  21  -7   0         13.52         22.94        19.79 o
  23  -7   0         34.66         34.41        21.81 o
  25  -7   0         38.82         64.07        20.42 o
  27  -7   0         20.90         35.58        23.58 o
   0  -6   0        223.86        178.14        21.70 o
   2  -6   0         86.54        103.87        19.22 o
   4  -6   0        137.15        160.08        16.07 o
   6  -6   0        739.03        703.57        27.58 o
   8  -6   0        390.66        401.73        36.40 o
  10  -6   0        260.39        309.67        20.38 o
  12  -6   0         81.95         82.50        19.89 o
  14  -6   0        229.07        273.00        17.36 o
  16  -6   0         65.32        106.00        21.41 o
  18  -6   0        710.62        730.44        39.91 o
  20  -6   0        502.05        562.95        62.39 o
  22  -6   0        125.90        178.82        29.09 o
  24  -6   0         31.49         33.82        17.46 o
  26  -6   0        272.60        296.37        37.89 o
  28  -6   0         45.07         29.70        18.15 o
  30  -6   0         22.14         42.09        26.22 o
   1  -5   0       1625.91       1621.39        36.94 o
   3  -5   0        167.71        154.12        14.70 o
   5  -5   0        226.64        257.15        16.86 o
   7  -5   0       2080.91       1963.33        45.64 o
   9  -5   0        351.81        319.96        24.19 o
  11  -5   0        467.97        466.17        21.83 o
  13  -5   0        188.00        219.98        14.88 o
  15  -5   0         53.46         46.71        12.86 o
  17  -5   0         86.04         92.71        20.35 o
  19  -5   0        198.70        219.22        25.84 o
  21  -5   0         13.05        -16.54        32.10 o
  23  -5   0         42.52         40.45        17.21 o
  25  -5   0        113.22        143.62        22.43 o
  27  -5   0        254.22        266.14        28.94 o
  29  -5   0         47.98         45.28        20.09 o
  31  -5   0         67.08         59.10        22.08 o
  33  -5   0         26.00         20.80        28.03 o
   0  -4   0       1448.56       1573.56        33.38 o
   2  -4   0       1104.47       1053.81        26.36 o
   4  -4   0        352.05        387.11        16.67 o
   6  -4   0       1515.00       1486.87        35.26 o
   8  -4   0        362.20        344.27        20.80 o
  10  -4   0        244.00        232.07        17.18 o
  12  -4   0         32.58         39.21        15.16 o
  14  -4   0       1047.89       1001.30        26.46 o
  16  -4   0        869.87        834.32        41.06 o
  18  -4   0        190.38        225.13        16.11 o
  20  -4   0        272.32        263.72        26.37 o
  22  -4   0        203.12        210.83        21.24 o
  24  -4   0        127.81        116.88        20.30 o
  26  -4   0        318.49        335.13        26.87 o
  28  -4   0        173.70        136.30        26.83 o
  30  -4   0        121.85        119.00        26.68 o
  32  -4   0         26.66          0.99        15.82 o
  34  -4   0         65.62         73.74        24.42 o
   1  -3   0        967.77        970.28        31.65 o
   3  -3   0         31.68         55.52        16.73 o
   5  -3   0       4594.92       4899.14        82.52 o
   7  -3   0       1332.18       1333.38        55.61 o
   9  -3   0        173.25        179.23        12.19 o
  11  -3   0       1815.80       1863.98        34.59 o
  13  -3   0       1936.19       1869.51        36.11 o
  15  -3   0        330.55        348.99        27.80 o
  17  -3   0       1092.04       1058.31        27.53 o
  19  -3   0        425.63        469.69        17.26 o
  21  -3   0         48.03         78.35        22.20 o
  23  -3   0         25.58         15.95        12.99 o
  25  -3   0        252.27        243.31        38.91 o
  27  -3   0        220.81        220.49        28.06 o
  29  -3   0        424.48        424.09        35.19 o
  31  -3   0        451.34        505.27        39.76 o
  33  -3   0         62.75         52.77        21.24 o
  35  -3   0        109.83        125.84        27.36 o
   2  -2   0        891.76        914.48        19.89 o
   4  -2   0       5062.42       5623.47        89.99 o
   6  -2   0       9177.84       9422.28       146.89 o
   8  -2   0        492.98        565.12        17.70 o
  10  -2   0       2159.04       2185.00        45.47 o
  12  -2   0        386.49        431.30        15.14 o
  14  -2   0       2019.31       2041.95        37.93 o
  16  -2   0        817.39        780.23        23.36 o
  18  -2   0         97.00         90.50        22.06 o
  20  -2   0        727.93        685.33        20.41 o
  22  -2   0         28.98         17.07         9.23 o
  24  -2   0         27.62         36.88        13.91 o
  26  -2   0         13.66         -0.42        22.59 o
  28  -2   0        202.13        230.54        41.14 o
  30  -2   0        106.01         90.09        45.89 o
  32  -2   0        152.81        113.24        25.29 o
  34  -2   0        112.57        127.31        26.34 o
  36  -2   0         55.09         61.92        23.46 o
   1  -1   0      11146.94      11869.39       239.63 o
   3  -1   0       4399.24       4706.13        73.58 o
   5  -1   0        961.87       1077.19        18.22 o
   7  -1   0        790.99        776.49        12.78 o
   9  -1   0        401.68        369.82         9.23 o
  11  -1   0       1097.36       1191.21        19.44 o
  13  -1   0       1291.36       1300.26        20.48 o
  15  -1   0         79.35         96.64         7.74 o
  17  -1   0        530.00        507.11        15.35 o
  19  -1   0       1070.21       1062.68        24.56 o
  21  -1   0        294.74        287.20        14.89 o
  23  -1   0        277.66        239.66        14.48 o
  25  -1   0        482.40        497.47        24.62 o
  27  -1   0        169.12        170.95        28.71 o
  29  -1   0        112.97         65.14        20.19 o
  31  -1   0        173.45        115.50        24.12 o
  33  -1   0        107.73         82.59        22.60 o
  35  -1   0         45.73         55.97        22.54 o
  37  -1   0         28.49         43.90        21.41 o
   2   0   0      10534.34      11231.24       190.24 o
   4   0   0       1717.92       1740.75        19.65 o
   6   0   0       5568.99       5786.58        59.33 o
   8   0   0       5472.32       5551.81        58.67 o
  10   0   0        175.29        154.47         8.25 o
  12   0   0       1100.87       1040.23        17.93 o
  14   0   0         51.23         43.72         6.36 o
  16   0   0        173.38        187.89         9.85 o
  18   0   0        498.27        445.90        16.27 o
  20   0   0       1809.92       1797.61        37.22 o
  22   0   0       1496.08       1505.86        30.95 o
  24   0   0        937.42        966.14        53.71 o
  26   0   0        544.65        548.79        24.71 o
  28   0   0        163.95        176.89        25.74 o
  30   0   0        201.37        172.91        27.81 o
  32   0   0         42.69         64.88        21.56 o
  34   0   0         29.58         38.73        19.23 o
  36   0   0         23.60         28.17        18.99 o
   1   1   0      11297.35      11739.67       143.52 o
   3   1   0       4412.04       4728.17        53.02 o
   5   1   0        992.80       1115.71        17.24 o
   7   1   0        789.44        757.58        12.91 o
   9   1   0        400.87        353.72         9.20 o
  11   1   0       1068.87       1129.82        18.61 o
  13   1   0       1316.72       1317.34        21.86 o
  15   1   0         77.98         93.49         8.32 o
  17   1   0        543.64        542.68        15.31 o
  19   1   0       1052.61       1017.99        22.27 o
  21   1   0        295.96        291.31        13.24 o
  23   1   0        281.97        296.09        16.90 o
  25   1   0        485.98        469.73        20.29 o
  27   1   0        175.28        181.04        27.24 o
  29   1   0        112.97         87.80        19.82 o
  31   1   0        165.61        158.84        28.71 o
  33   1   0        106.34        130.23        24.96 o
  35   1   0         44.93         63.05        21.48 o
  37   1   0         27.57         36.92        20.94 o
   0   2   0         21.10         15.50         5.78 o
   2   2   0        921.00        917.87        11.38 o
   4   2   0       5078.14       5547.59        53.07 o
   6   2   0       9173.37       9499.02        88.90 o
   8   2   0        473.77        561.52        13.66 o
  10   2   0       2171.69       2169.27        29.68 o
  12   2   0        381.46        430.10        12.01 o
  14   2   0       2019.82       2042.96        30.70 o
  16   2   0        819.33        738.01        18.82 o
  18   2   0        102.49        112.14         9.90 o
  20   2   0        740.65        697.41        18.79 o
  22   2   0         29.29         23.40         7.32 o
  24   2   0         29.82         29.52         9.85 o
  26   2   0         12.97         13.26         9.75 o
  28   2   0        202.31        255.17        19.81 o
  30   2   0        105.47        108.56        17.09 o
  32   2   0        145.71        159.20        65.56 o
  34   2   0        112.39        138.96        28.48 o
  36   2   0         54.58         42.95        25.77 o
   1   3   0        922.42        953.85        16.55 o
   3   3   0         31.03         44.81         4.44 o
   5   3   0       4664.00       4982.21        47.99 o
   7   3   0       1380.62       1364.62        19.07 o
   9   3   0        167.86        185.64         8.55 o
  11   3   0       1803.24       1845.14        28.45 o
  13   3   0       1930.02       1844.81        29.50 o
  15   3   0        332.87        336.00        12.83 o
  17   3   0       1104.76       1050.66        22.65 o
  19   3   0        424.68        420.48        15.32 o
  21   3   0         43.11         42.86         8.44 o
  23   3   0         26.76         29.97         9.72 o
  25   3   0        244.01        273.28        22.71 o
  27   3   0        212.29        243.04        17.68 o
  29   3   0        424.99        404.56        46.44 o
  31   3   0        455.92        424.51        30.69 o
  33   3   0         63.25         97.21        31.20 o
  35   3   0        109.93        118.01        36.62 o
   0   4   0       1488.25       1558.81        35.23 o
   2   4   0       1106.37       1062.94        19.91 o
   4   4   0        362.98        355.01        15.01 o
   6   4   0       1461.00       1438.04        21.76 o
   8   4   0        342.49        323.48         9.45 o
  10   4   0        244.84        227.66        10.83 o
  12   4   0         30.55         57.69         7.47 o
  14   4   0       1032.11        982.60        21.63 o
  16   4   0        873.03        782.89        19.99 o
  18   4   0        202.99        214.62        12.19 o
  20   4   0        272.31        275.69        16.22 o
  22   4   0        204.09        235.45        27.84 o
  24   4   0        132.53        151.98        19.49 o
  26   4   0        317.24        326.91        23.74 o
  28   4   0        173.87        177.84        23.16 o
  30   4   0        121.34        148.57        47.38 o
  32   4   0         24.38         24.66        24.42 o
  34   4   0         64.37         39.34        26.22 o
   1   5   0       1648.49       1572.84        27.81 o
   3   5   0        168.24        172.06        11.41 o
   5   5   0        210.55        237.33        12.89 o
   7   5   0       2083.54       2004.26        38.68 o
   9   5   0        359.14        345.13        19.60 o
  11   5   0        468.73        405.00        21.05 o
  13   5   0        192.84        214.98        17.43 o
  15   5   0         53.30         32.94         9.67 o
  17   5   0         80.91        129.29        14.39 o
  19   5   0        194.64        197.36        19.19 o
  21   5   0         15.51         18.94        15.97 o
  23   5   0         44.14         26.95        13.37 o
  25   5   0        117.37         77.95        17.57 o
  27   5   0        254.23        237.92        29.42 o
  29   5   0         47.63         39.14        20.19 o
  31   5   0         66.23         33.41        28.03 o
  33   5   0         27.99         37.37        22.45 o
   0   6   0        212.79        177.59        17.85 o
   2   6   0         92.20        122.30        12.04 o
   4   6   0        142.65        158.68        14.15 o
   6   6   0        744.69        779.76        22.71 o
   8   6   0        379.63        335.68        21.61 o
  10   6   0        263.23        258.50        36.95 o
  12   6   0         85.76        121.22        29.96 o
  14   6   0        235.90        253.18        40.61 o
  16   6   0         64.65         72.76        16.44 o
  18   6   0        704.73        763.73        33.38 o
  20   6   0        507.40        578.80        39.48 o
  22   6   0        128.43        141.38        46.34 o
  24   6   0         33.99         34.15        19.96 o
  26   6   0        271.17        239.21        75.73 o
  28   6   0         43.61         43.20        22.75 o
  30   6   0         20.79         37.80        44.08 o
   1   7   0        535.44        528.47        26.55 o
   3   7   0         31.76         13.76         9.07 o
   5   7   0         56.61         80.00        14.66 o
   7   7   0        209.74        180.65        21.96 o
   9   7   0         51.17         41.84        15.04 o
  11   7   0        113.55        134.51        23.07 o
  13   7   0        245.43        248.10        24.97 o
  15   7   0        178.46        242.82        39.22 o
  17   7   0         69.29         61.54        21.43 o
  19   7   0         43.52         62.54        37.75 o
  21   7   0         15.79         45.71        21.62 o
  23   7   0         33.80         52.51        30.75 o
  25   7   0         34.93         43.60        21.33 o
  27   7   0         22.82         30.71        44.76 o
   0   8   0         21.30         57.87        20.78 o
   2   8   0         60.55         97.22        19.14 o
   4   8   0         76.03         89.33        16.49 o
   6   8   0        141.22        140.03        22.42 o
   8   8   0        297.53        282.32        26.27 o
  10   8   0         39.21         37.69        16.70 o
  12   8   0        772.57        763.03        42.13 o
  14   8   0        396.31        404.91        34.90 o
  16   8   0         82.17         88.66        54.03 o
  18   8   0         42.36         39.09        22.83 o
  20   8   0        167.37        152.29        73.25 o
  22   8   0         55.62         49.51        25.93 o
  24   8   0         76.32         46.57        28.03 o
   1   9   0        172.72        171.99        38.43 o
   3   9   0         38.47         64.10        22.67 o
   5   9   0        198.77        231.52        35.58 o
   7   9   0        214.81        262.66        37.40 o
   9   9   0          1.43         13.36        15.62 o
  11   9   0        321.56        376.57        33.46 o
  13   9   0         79.83         78.29        21.72 o
  15   9   0         13.32         33.87        21.63 o
  17   9   0         38.28         35.13        42.73 o
  19   9   0          2.86        -11.63        19.81 o
   0  10   0         55.45         74.60        37.98 o
   2  10   0         20.08         65.56        37.07 o
   4  10   0         25.25         24.42        29.84 o
   6  10   0         60.60          9.04        29.84 o
   8  10   0        121.89        121.14        32.86 o
  10  10   0         20.07         16.80        26.22 o
  12  10   0         25.30         11.76        37.53 o
 -10 -10   1         45.11         22.15        23.06 o
  -8 -10   1          8.60         37.53        26.22 o
  -6 -10   1        148.05        220.19        38.88 o
  -4 -10   1        142.80        113.49        29.84 o
  -2 -10   1          5.18          0.13        15.21 o
   0 -10   1         21.98         24.67        15.82 o
   2 -10   1         82.98         55.77        17.83 o
   4 -10   1        205.94        137.11        22.00 o
   6 -10   1         31.94         14.92        22.61 o
   8 -10   1        137.15         70.08        27.58 o
  10 -10   1         10.69          8.14        22.61 o
 -19  -9   1         23.10         24.63        18.68 o
 -17  -9   1         44.65         29.65        20.02 o
 -15  -9   1         54.86         67.38        23.51 o
 -13  -9   1         62.17         84.39        20.77 o
 -11  -9   1         67.44         29.39        26.22 o
  -9  -9   1        117.40         86.81        27.58 o
  -7  -9   1         10.46         17.18        20.35 o
  -5  -9   1         16.86         17.16        23.96 o
  -3  -9   1         18.84         28.78        15.44 o
  -1  -9   1         84.59         69.80        16.76 o
   1  -9   1         79.76         82.41        17.40 o
   3  -9   1        132.08        113.86        29.61 o
   5  -9   1         27.85         31.36        15.18 o
   7  -9   1         87.02         57.49        17.72 o
   9  -9   1        111.74         96.30        27.13 o
  11  -9   1         90.95         83.64        29.84 o
  13  -9   1        106.20         98.92        22.25 o
  15  -9   1         89.33         66.87        21.37 o
  17  -9   1         68.51         87.66        22.85 o
  19  -9   1         50.45         61.94        35.72 o
 -24  -8   1         61.23         21.91        23.65 o
 -22  -8   1         58.59         85.91        36.17 o
 -20  -8   1          2.18         18.54        31.20 o
 -18  -8   1        294.92        344.07        55.61 o
 -16  -8   1        610.40        631.10        94.50 o
 -14  -8   1          0.36          0.46        14.98 o
 -12  -8   1        790.46        909.24        55.61 o
 -10  -8   1        392.16        356.73        37.07 o
  -8  -8   1         10.99         14.06        24.42 o
  -6  -8   1        268.89        245.11        35.04 o
  -4  -8   1        112.24        113.57        50.64 o
  -2  -8   1         60.39        106.07        17.37 o
   0  -8   1        187.33        197.19        21.07 o
   2  -8   1        238.61        214.34        21.58 o
   4  -8   1          8.65        -10.85        11.78 o
   6  -8   1         33.09         14.49        13.52 o
   8  -8   1        251.42        259.34        22.46 o
  10  -8   1        117.48        130.00        19.54 o
  14  -8   1         91.70         76.41        28.94 o
  16  -8   1         62.92        108.06        34.81 o
  18  -8   1         34.15         14.02        25.32 o
  20  -8   1         32.45          8.14        32.10 o
  22  -8   1         22.15        -10.40        29.84 o
  24  -8   1         10.29         30.75        31.65 o
 -27  -7   1         72.15         74.29        21.42 o
 -25  -7   1         82.05         70.29        21.24 o
 -23  -7   1         52.03         37.60        45.67 o
 -21  -7   1         50.50         53.21        22.15 o
 -19  -7   1         13.73         19.55        29.39 o
 -17  -7   1          8.12          8.00        17.74 o
 -15  -7   1          2.61        -21.25        21.25 o
 -13  -7   1         11.04          4.97        22.15 o
 -11  -7   1        316.26        258.62        26.22 o
  -9  -7   1        112.20        119.10        16.91 o
  -7  -7   1         19.14         22.65        11.28 o
  -5  -7   1         69.79         60.31        13.38 o
  -3  -7   1        284.59        307.07        38.66 o
  -1  -7   1        167.82        159.15        23.51 o
   1  -7   1        337.22        353.97        39.11 o
   3  -7   1        163.68        185.18        18.51 o
   5  -7   1          2.36          4.44        10.81 o
   7  -7   1        317.95        343.62        29.84 o
   9  -7   1        791.91        749.64        41.60 o
  11  -7   1         77.92        108.51        21.70 o
  13  -7   1       1143.39       1209.30        43.22 o
  15  -7   1        746.52        823.96        41.39 o
  17  -7   1        398.54        379.78        32.17 o
  19  -7   1        236.27        286.83        30.89 o
  21  -7   1        383.05        462.58        98.79 o
  23  -7   1         73.26         97.51        29.16 o
  25  -7   1         62.87         41.09        18.54 o
  27  -7   1         38.57         74.31        20.27 o
 -30  -6   1         50.25         46.58        20.75 o
 -28  -6   1        145.45        165.12        25.64 o
 -26  -6   1         56.75         58.50        18.86 o
 -24  -6   1          0.46         35.17        21.23 o
 -22  -6   1         52.08         44.91        21.93 o
 -20  -6   1         42.89         51.68        19.61 o
 -18  -6   1        178.64        211.55        28.41 o
 -16  -6   1        290.74        259.08        25.98 o
 -14  -6   1         20.55         45.63        17.37 o
 -12  -6   1        577.59        599.73        26.42 o
 -10  -6   1        363.43        390.97        21.70 o
  -8  -6   1        118.15        119.27        15.52 o
  -6  -6   1       1783.88       1666.66        64.43 o
  -4  -6   1        533.75        480.54        40.47 o
  -2  -6   1        163.77        184.92        16.59 o
   0  -6   1        119.36        135.11        18.54 o
   2  -6   1        550.77        511.04        22.69 o
   4  -6   1        469.70        473.95        22.14 o
   6  -6   1         90.60         86.03        13.77 o
   8  -6   1        456.79        474.28        23.87 o
  10  -6   1         59.36         82.48        14.72 o
  12  -6   1         15.19          9.02        10.68 o
  14  -6   1         34.98         37.58        19.81 o
  16  -6   1         11.46         -7.92        21.02 o
  18  -6   1         38.64         41.15        32.33 o
  20  -6   1         48.84         93.31        23.33 o
  22  -6   1        621.40        670.09        42.71 o
  24  -6   1        254.97        311.65        28.00 o
  26  -6   1          5.68          8.44        19.43 o
  28  -6   1        179.41        142.95        50.64 o
  30  -6   1         49.86         79.64        27.35 o
 -33  -5   1         15.85         -8.59        23.06 o
 -31  -5   1        212.71        185.16        32.63 o
 -29  -5   1         60.95         29.34        17.30 o
 -27  -5   1         32.44         32.19        17.41 o
 -25  -5   1        273.40        293.91        27.34 o
 -23  -5   1        431.07        461.84        29.16 o
 -21  -5   1         14.53         13.18        16.83 o
 -19  -5   1         99.91         88.10        22.83 o
 -17  -5   1        235.94        269.39        57.65 o
 -15  -5   1        147.75        146.54        13.82 o
 -13  -5   1        393.51        470.81        38.08 o
 -11  -5   1        323.04        330.56        18.81 o
  -9  -5   1        120.67        140.54        14.51 o
  -7  -5   1        153.28        153.20        37.53 o
  -5  -5   1       1524.75       1453.25        37.98 o
  -3  -5   1        617.50        579.21        32.50 o
  -1  -5   1        484.30        494.65        15.84 o
   1  -5   1        307.41        278.47        16.62 o
   3  -5   1       1102.84       1069.83        30.67 o
   5  -5   1        100.41         90.18        13.10 o
   7  -5   1        603.15        507.81        33.01 o
   9  -5   1        207.15        173.63        15.97 o
  11  -5   1        425.64        338.37        19.81 o
  13  -5   1         60.94         54.07        11.03 o
  15  -5   1       1384.24       1343.21        34.17 o
  17  -5   1         77.96        102.53        20.91 o
  19  -5   1        344.55        380.77        40.24 o
  21  -5   1        220.64        277.30        50.41 o
  23  -5   1         29.91         40.07        16.27 o
  25  -5   1         51.81         45.58        32.48 o
  27  -5   1        295.37        347.19        49.33 o
  29  -5   1          7.17         -1.55        16.99 o
  31  -5   1          5.51         26.37        19.50 o
  33  -5   1         19.22         47.02        29.39 o
 -34  -4   1          3.91          6.49        19.25 o
 -32  -4   1         51.05         66.41        24.43 o
 -30  -4   1        187.25        145.26        32.55 o
 -28  -4   1         19.56         23.97        25.57 o
 -26  -4   1        222.33        241.34        26.78 o
 -24  -4   1        259.42        285.94        24.81 o
 -22  -4   1        335.22        307.73        22.83 o
 -20  -4   1        255.08        276.91        27.01 o
 -18  -4   1       1116.81       1061.35        42.73 o
 -16  -4   1        230.11        237.39        14.75 o
 -14  -4   1        421.02        453.14        17.65 o
 -12  -4   1        444.39        445.94        40.53 o
 -10  -4   1       1174.43       1104.55        30.94 o
  -8  -4   1         28.26         23.28         9.20 o
  -6  -4   1        654.75        540.93        19.66 o
  -4  -4   1       1900.74       1974.93        41.38 o
  -2  -4   1       1810.85       1966.45        69.63 o
   0  -4   1       1300.38       1356.88        70.76 o
   2  -4   1       2419.01       2393.33        63.07 o
   4  -4   1       3298.43       3332.89        62.14 o
   6  -4   1        369.91        310.44        16.51 o
   8  -4   1       1543.28       1466.33        36.72 o
  10  -4   1       1132.16       1047.91        31.04 o
  12  -4   1        164.75        132.84        12.34 o
  14  -4   1        579.00        686.46        22.30 o
  16  -4   1         84.20        107.28        13.14 o
  18  -4   1        345.16        318.35        17.78 o
  20  -4   1        159.41        197.48        56.29 o
  22  -4   1        348.50        365.29        34.75 o
  24  -4   1        284.33        320.06        24.41 o
  26  -4   1        256.17        273.49        26.41 o
  28  -4   1        174.50        214.31        42.95 o
  30  -4   1         33.32          8.32        26.68 o
  32  -4   1         78.07        123.38        55.84 o
  34  -4   1        111.73        103.72        73.25 o
 -35  -3   1         27.03         19.19        19.01 o
 -33  -3   1         10.87         43.78        21.24 o
 -31  -3   1         14.39         37.01        19.66 o
 -29  -3   1         70.59         90.60        23.43 o
 -27  -3   1        149.74        170.23        22.74 o
 -25  -3   1        111.32         89.06        17.74 o
 -23  -3   1         54.85         71.27        16.69 o
 -21  -3   1         21.02         14.64        12.06 o
 -19  -3   1        688.88        580.77        25.32 o
 -17  -3   1       1109.70       1038.43        44.84 o
 -15  -3   1        452.88        425.76        35.84 o
 -13  -3   1        312.59        299.87        14.10 o
 -11  -3   1        613.37        607.11        17.70 o
  -9  -3   1        256.78        245.98        13.08 o
  -7  -3   1        190.14        164.68        10.70 o
  -5  -3   1       1273.86       1401.51        30.20 o
  -3  -3   1        356.70        354.04        13.20 o
  -1  -3   1        980.53       1123.55        33.91 o
   1  -3   1        562.00        619.22        15.21 o
   3  -3   1        279.76        261.78        16.28 o
   5  -3   1       6745.74       7409.70       119.89 o
   7  -3   1       3475.95       3688.41        66.88 o
   9  -3   1        163.01        158.59        13.79 o
  11  -3   1        157.47        154.09        11.15 o
  13  -3   1        283.00        270.98        26.39 o
  15  -3   1        296.01        237.55        14.39 o
  17  -3   1        669.96        710.24        23.22 o
  19  -3   1         23.97         13.89         8.29 o
  21  -3   1        699.84        667.02        21.38 o
  23  -3   1         49.42         71.72        15.64 o
  25  -3   1          9.80         10.82        12.83 o
  27  -3   1        189.51        147.14        25.42 o
  29  -3   1        118.09        125.97        66.01 o
  31  -3   1         14.12         73.06        23.17 o
  33  -3   1         85.26         55.50        38.43 o
  35  -3   1         94.36        118.23        27.18 o
 -36  -2   1         87.93         60.24        37.30 o
 -34  -2   1         67.14         95.04        24.27 o
 -32  -2   1         37.15         39.29        34.14 o
 -30  -2   1        270.86        258.98        96.76 o
 -28  -2   1         67.10         59.62        20.77 o
 -26  -2   1        206.43        205.47        22.81 o
 -24  -2   1        203.65        190.02        19.67 o
 -22  -2   1        187.46        217.04        19.66 o
 -20  -2   1        325.92        289.31        15.73 o
 -18  -2   1       1855.34       1839.22        33.18 o
 -16  -2   1        411.95        377.83        15.10 o
 -14  -2   1         87.74         81.19         9.00 o
 -12  -2   1       1263.36       1190.74        24.58 o
 -10  -2   1       2684.99       2620.45        80.11 o
  -8  -2   1      12925.81      14010.58       175.66 o
  -6  -2   1        298.57        341.23        11.91 o
  -4  -2   1       1373.64       1436.20        28.13 o
  -2  -2   1        191.19        198.94        14.02 o
   0  -2   1       1625.89       1667.31        29.73 o
   2  -2   1       1908.84       1912.52        47.47 o
   4  -2   1        185.46        221.50        10.62 o
   6  -2   1       4713.98       4915.25        81.76 o
   8  -2   1       7148.36       7735.69       101.60 o
  10  -2   1       3104.45       3140.41        48.44 o
  12  -2   1        538.73        608.90        17.61 o
  14  -2   1       3868.50       3890.10        61.19 o
  16  -2   1       2762.90       2595.71        40.74 o
  18  -2   1        257.70        234.76        17.32 o
  20  -2   1        346.95        319.77        17.78 o
  22  -2   1        144.78        128.40        13.57 o
  24  -2   1         66.24         59.85        19.75 o
  26  -2   1        184.81        163.26        30.29 o
  28  -2   1        127.18        122.30        26.22 o
  30  -2   1         28.44         45.63        19.17 o
  32  -2   1         28.14         12.12        24.19 o
  34  -2   1         20.78         39.50        20.29 o
  36  -2   1         99.43         96.85        25.68 o
 -37  -1   1         10.77         23.90        21.11 o
 -35  -1   1         29.53         46.88        20.45 o
 -33  -1   1         65.94         67.56        21.36 o
 -31  -1   1         85.54         46.67        20.09 o
 -29  -1   1        235.67        229.27        30.52 o
 -27  -1   1        446.83        372.82        31.14 o
 -25  -1   1        255.07        259.43        20.43 o
 -23  -1   1        652.91        662.27        33.19 o
 -21  -1   1       1498.87       1466.44        30.83 o
 -19  -1   1        950.22        945.48        23.11 o
 -17  -1   1        690.00        667.71        15.88 o
 -15  -1   1        639.46        651.81        15.99 o
 -13  -1   1        237.34        240.82         8.52 o
 -11  -1   1       1505.20       1605.22        26.57 o
  -9  -1   1         45.32         56.97         4.85 o
  -7  -1   1       6300.67       6612.25        85.70 o
  -5  -1   1      15149.40      15742.78       192.40 o
  -3  -1   1       9687.28       9880.44       148.48 o
  -1  -1   1       4080.78       4343.19        98.56 o
   1  -1   1      33260.73      35143.84       714.82 o
   3  -1   1       2006.38       2294.57        52.00 o
   5  -1   1       1102.76       1209.65        18.34 o
   7  -1   1        806.94        779.62        21.93 o
   9  -1   1       1549.11       1495.47        22.43 o
  11  -1   1       1515.88       1621.67        25.26 o
  13  -1   1        352.55        376.14        10.46 o
  15  -1   1        950.31        960.82        18.37 o
  17  -1   1        106.98        114.80         9.34 o
  19  -1   1        116.18        125.35        11.50 o
  21  -1   1       1405.35       1349.82        39.29 o
  23  -1   1         93.60        131.80        13.32 o
  25  -1   1        104.19         78.95        16.77 o
  27  -1   1        368.99        409.76        31.82 o
  29  -1   1        365.89        295.21        29.87 o
  31  -1   1         22.73         17.99        21.48 o
  33  -1   1        253.86        234.53        34.81 o
  35  -1   1        315.28        422.75        78.90 o
  37  -1   1         38.13         23.51        32.55 o
 -36   0   1         27.81         32.67        18.38 o
 -34   0   1          1.12         26.02        17.18 o
 -32   0   1       1093.00       1178.10        55.49 o
 -30   0   1        283.74        307.84        30.49 o
 -28   0   1          2.55         11.49        14.93 o
 -26   0   1        331.30        407.34        23.20 o
 -24   0   1       4164.55       4141.06        63.81 o
 -22   0   1        621.44        616.56        21.40 o
 -20   0   1        113.25        134.40        12.92 o
 -18   0   1         77.46         93.19         9.06 o
 -16   0   1        101.07         97.87         9.15 o
 -14   0   1        180.09        170.14         8.52 o
 -12   0   1       1446.82       1438.38        22.09 o
 -10   0   1         16.32         42.18         5.11 o
  -8   0   1        341.51        399.44        11.46 o
  -6   0   1        328.03        337.82         7.61 o
  -4   0   1      11492.90      12327.28       119.56 o
  -2   0   1         27.62         26.92         2.73 o
   2   0   1       5413.73       5808.28       113.67 o
   4   0   1      12482.91      14035.10       135.80 o
   6   0   1      11126.53      12085.41       118.73 o
   8   0   1        110.27        119.79         7.59 o
  10   0   1         22.45         28.22         4.63 o
  12   0   1        207.59        203.36         8.27 o
  14   0   1        334.40        355.03        11.05 o
  16   0   1         22.46         41.71         7.15 o
  18   0   1         11.80          4.87         6.32 o
  20   0   1        746.72        772.52        23.03 o
  22   0   1        531.43        510.89        16.51 o
  24   0   1         17.73         22.98        10.16 o
  26   0   1         33.16         34.39        11.37 o
  28   0   1         79.16         71.08        19.15 o
  30   0   1          0.21          6.67        15.18 o
  32   0   1        234.94        226.42        37.07 o
  34   0   1         47.83         62.09        32.55 o
  36   0   1         86.40         57.82        39.79 o
 -37   1   1         12.17         38.87        20.25 o
 -35   1   1         27.06         11.43        15.31 o
 -33   1   1         66.82         49.37        20.25 o
 -31   1   1         90.67        102.69        22.85 o
 -29   1   1        243.09        277.34        28.11 o
 -27   1   1        446.51        441.19        26.88 o
 -25   1   1        268.86        287.33        18.83 o
 -23   1   1        670.74        691.54        19.92 o
 -21   1   1       1505.24       1448.16        33.41 o
 -19   1   1        959.30        928.81        21.46 o
 -17   1   1        692.82        666.90        18.09 o
 -15   1   1        626.70        614.25        15.31 o
 -13   1   1        230.35        233.36         9.33 o
 -11   1   1       1548.02       1577.46        23.46 o
  -9   1   1         50.47         65.77         7.53 o
  -7   1   1       6338.69       6595.76        68.91 o
  -5   1   1      15220.15      15817.05       175.97 o
  -3   1   1       9699.91       9795.35        88.89 o
  -1   1   1       4070.82       4319.12        41.25 o
   1   1   1      33332.91      35437.70       271.38 o
   3   1   1       1935.24       2235.64        22.90 o
   5   1   1       1099.10       1264.22        16.62 o
   7   1   1        803.25        800.08        15.75 o
   9   1   1       1493.73       1440.79        23.22 o
  11   1   1       1493.72       1559.92        22.81 o
  13   1   1        367.27        376.20        10.97 o
  15   1   1        921.01        933.37        18.57 o
  17   1   1        101.98        138.39        11.43 o
  19   1   1        119.60        136.73        11.19 o
  21   1   1       1423.15       1365.72        29.90 o
  23   1   1         93.68         99.41        12.50 o
  25   1   1        102.85         96.80        13.97 o
  27   1   1        355.82        323.39        21.28 o
  29   1   1        358.53        376.75        28.27 o
  31   1   1         22.76         54.89        30.75 o
  33   1   1        249.41        245.39        29.34 o
  35   1   1        311.08        273.89        32.12 o
  37   1   1         37.52         91.33        33.46 o
 -36   2   1         87.78        100.37        31.65 o
 -34   2   1         67.78         88.29        22.69 o
 -32   2   1         35.77         28.47        17.74 o
 -30   2   1        265.09        306.22        36.62 o
 -28   2   1         70.86         58.25        14.47 o
 -26   2   1        203.88        233.22        16.89 o
 -24   2   1        193.38        188.58        13.83 o
 -22   2   1        189.00        160.95        11.92 o
 -20   2   1        323.02        306.84        13.41 o
 -18   2   1       1847.16       1836.42        31.13 o
 -16   2   1        409.88        364.18        13.04 o
 -14   2   1         88.43         89.01         8.23 o
 -12   2   1       1290.13       1181.86        20.81 o
 -10   2   1       2680.69       2622.20        34.51 o
  -8   2   1      12951.34      14027.29       141.75 o
  -6   2   1        316.75        377.91         7.99 o
  -4   2   1       1420.09       1444.51        18.09 o
  -2   2   1        200.63        212.36         6.07 o
   0   2   1       1593.52       1619.28        18.58 o
   2   2   1       1963.53       1984.59        21.58 o
   4   2   1        172.33        193.14         6.38 o
   6   2   1       4700.74       4973.92        54.19 o
   8   2   1       7110.00       7659.93        80.93 o
  10   2   1       3091.59       3151.38        39.14 o
  12   2   1        531.37        580.20        13.67 o
  14   2   1       3885.89       3829.04        48.29 o
  16   2   1       2779.06       2645.17        37.86 o
  18   2   1        257.47        232.77        17.23 o
  20   2   1        345.25        334.24        13.31 o
  22   2   1        134.87        132.00        16.18 o
  24   2   1         64.79         69.91        11.83 o
  26   2   1        179.19        176.04        16.64 o
  28   2   1        131.21        143.06        16.34 o
  30   2   1         27.30         36.86        12.86 o
  32   2   1         27.70         14.49        16.05 o
  34   2   1         18.73         13.11        17.63 o
 -35   3   1         24.62         26.68        25.32 o
 -33   3   1         10.41         44.31        25.77 o
 -31   3   1         11.81         26.68        21.25 o
 -29   3   1         75.94         94.82        24.15 o
 -27   3   1        148.82        176.99        17.38 o
 -25   3   1        106.05        126.62        14.96 o
 -23   3   1         52.80         42.26         9.70 o
 -21   3   1         21.43         25.13         7.57 o
 -19   3   1        706.74        676.11        28.02 o
 -17   3   1       1147.78       1093.29        23.37 o
 -15   3   1        443.92        418.94        14.01 o
 -13   3   1        314.70        290.67        11.59 o
 -11   3   1        583.37        576.13        18.50 o
  -9   3   1        249.02        253.92         9.65 o
  -7   3   1        195.11        179.14         6.94 o
  -5   3   1       1248.29       1339.44        21.23 o
  -3   3   1        354.67        388.95         9.57 o
  -1   3   1        986.00       1061.78        15.59 o
   1   3   1        539.42        586.10        14.94 o
   3   3   1        256.63        237.76         7.61 o
   5   3   1       6736.97       7479.71        69.07 o
   7   3   1       3524.17       3771.47        40.91 o
   9   3   1        143.80        139.04         7.42 o
  11   3   1        161.25        152.62         8.56 o
  13   3   1        283.21        294.27        11.85 o
  15   3   1        307.54        266.00        13.94 o
  17   3   1        673.27        671.64        17.62 o
  19   3   1         26.11         21.16        10.30 o
  21   3   1        685.98        670.78        22.69 o
  23   3   1         52.32         76.93        11.79 o
  25   3   1         10.39         -8.61         8.61 o
  27   3   1        187.57        196.86        18.01 o
  29   3   1        113.67        145.57        19.63 o
  31   3   1         14.39         24.80        15.80 o
  33   3   1         85.60         61.94        28.03 o
 -34   4   1          3.88         -4.52        23.06 o
 -32   4   1         49.65         47.93        25.32 o
 -30   4   1        185.17        170.16        46.57 o
 -28   4   1         21.45          7.70        12.47 o
 -26   4   1        220.64        187.76        32.47 o
 -24   4   1        264.35        293.70        21.64 o
 -22   4   1        339.58        321.02        18.18 o
 -20   4   1        257.82        268.91        14.04 o
 -18   4   1       1090.86       1064.39        31.78 o
 -16   4   1        228.90        219.55        11.86 o
 -14   4   1        419.56        479.83        15.31 o
 -12   4   1        448.24        414.45        16.97 o
 -10   4   1       1184.26       1123.15        27.04 o
  -8   4   1         26.84         27.39         6.44 o
  -6   4   1        662.22        633.42        15.88 o
  -4   4   1       1952.77       1987.09        27.61 o
  -2   4   1       1801.78       1937.93        25.37 o
   0   4   1       1332.81       1300.06        22.39 o
   2   4   1       2437.48       2322.64        32.39 o
   4   4   1       3317.42       3344.62        42.17 o
   6   4   1        366.64        341.74        12.90 o
   8   4   1       1532.81       1546.16        22.14 o
  10   4   1       1125.36       1095.30        20.91 o
  12   4   1        166.08        145.07         9.11 o
  14   4   1        567.05        671.45        17.57 o
  16   4   1         92.56        113.55         9.78 o
  18   4   1        344.82        318.94        17.16 o
  20   4   1        162.24        144.51        17.43 o
  22   4   1        350.61        356.68        22.62 o
  24   4   1        281.65        320.69        30.66 o
  26   4   1        260.03        260.51        26.45 o
  28   4   1        171.10        192.79        22.45 o
  30   4   1         34.99         19.23        15.40 o
  32   4   1         75.09         64.52        19.32 o
 -33   5   1         16.51         -3.79        19.40 o
 -31   5   1        210.38        229.54        77.54 o
 -29   5   1         56.06         53.47        25.32 o
 -27   5   1         33.05         33.89        20.12 o
 -25   5   1        274.78        297.98        48.83 o
 -23   5   1        445.64        446.81        34.27 o
 -21   5   1         14.01          0.60        22.15 o
 -19   5   1         93.84         86.32        15.89 o
 -17   5   1        249.18        260.43        21.10 o
 -15   5   1        150.65        168.38        18.81 o
 -13   5   1        383.38        452.91        29.92 o
 -11   5   1        299.52        310.97        19.31 o
  -9   5   1        112.46        145.26        15.53 o
  -7   5   1        150.07        133.77        11.78 o
  -5   5   1       1476.43       1448.07        24.10 o
  -3   5   1        641.55        586.96        18.18 o
  -1   5   1        486.41        486.25        15.17 o
   1   5   1        301.86        268.60        12.17 o
   3   5   1       1119.13       1076.57        22.57 o
   5   5   1         99.96         96.61         9.75 o
   7   5   1        581.44        562.14        19.04 o
   9   5   1        220.48        167.49        15.71 o
  11   5   1        432.51        364.64        16.93 o
  13   5   1         57.71         90.66        12.31 o
  15   5   1       1361.46       1327.41        32.75 o
  17   5   1         82.95        102.58        14.36 o
  19   5   1        342.19        355.33        23.24 o
  21   5   1        227.73        215.52        21.50 o
  23   5   1         33.31          8.06        22.51 o
  25   5   1         52.91         33.55        15.64 o
  27   5   1        293.07        236.65        24.10 o
  29   5   1          8.49          9.47        14.29 o
  31   5   1          5.28        -17.37        19.44 o
  33   5   1         21.11         84.55        47.02 o
 -30   6   1         52.22         27.22        23.35 o
 -28   6   1        143.68         96.57        26.06 o
 -26   6   1         59.37         48.35        21.93 o
 -24   6   1          0.42        -19.78        21.48 o
 -22   6   1         50.83         24.30        18.38 o
 -20   6   1         44.03         53.03        21.25 o
 -18   6   1        186.30        200.77        21.82 o
 -16   6   1        285.89        276.22        25.89 o
 -14   6   1         20.70         12.00        15.93 o
 -12   6   1        571.73        621.67        28.70 o
 -10   6   1        370.26        434.60        24.13 o
  -8   6   1        119.44        114.69        17.01 o
  -6   6   1       1778.10       1604.70        37.51 o
  -4   6   1        527.78        515.34        18.98 o
  -2   6   1        166.81        173.45        13.83 o
   0   6   1        124.84        143.78        12.91 o
   2   6   1        551.30        530.72        17.74 o
   4   6   1        461.37        465.14        18.04 o
   6   6   1         86.35         88.95        11.46 o
   8   6   1        446.44        439.40        24.92 o
  10   6   1         66.53         44.25        24.84 o
  12   6   1         15.13         13.88        11.22 o
  14   6   1         31.61         22.72        12.34 o
  16   6   1         13.88          7.54        11.86 o
  18   6   1         38.94         48.75        19.90 o
  20   6   1         50.29         54.89        19.89 o
  22   6   1        615.94        652.91        42.57 o
  24   6   1        254.34        274.76        32.66 o
  26   6   1          5.53         27.74        20.41 o
  28   6   1        178.01        178.97        32.36 o
  30   6   1         50.69         44.03        23.40 o
 -27   7   1         72.45         45.54        24.11 o
 -25   7   1         79.65         76.44        26.40 o
 -23   7   1         50.10         72.96        24.76 o
 -21   7   1         51.35        102.86        31.88 o
 -19   7   1         11.60         16.96        18.57 o
 -17   7   1          5.77         25.93        14.32 o
 -15   7   1          1.94          9.67        13.06 o
 -13   7   1         12.92         19.85        13.74 o
 -11   7   1        319.55        307.47        24.05 o
  -9   7   1        114.45        124.26        19.46 o
  -7   7   1         18.60         35.33        14.08 o
  -5   7   1         78.15         87.27        17.69 o
  -3   7   1        285.84        276.58        16.52 o
  -1   7   1        166.72        194.44        17.19 o
   1   7   1        325.85        337.79        24.96 o
   3   7   1        161.76        179.90        15.57 o
   5   7   1          2.16         -1.54        10.30 o
   7   7   1        325.12        358.79        26.80 o
   9   7   1        787.66        710.67        41.33 o
  11   7   1         75.05         84.26        17.82 o
  13   7   1       1144.06       1202.68        43.14 o
  15   7   1        752.76        797.58        36.28 o
  17   7   1        406.09        402.72        34.26 o
  19   7   1        234.80        198.71        32.10 o
  21   7   1        388.21        414.78       125.01 o
  23   7   1         76.48        110.34        26.90 o
  25   7   1         61.41         32.07        22.16 o
  27   7   1         39.32         29.19        22.26 o
 -24   8   1         57.63         64.51        26.96 o
 -22   8   1         56.60         83.22        26.99 o
 -20   8   1          2.20         14.39        19.32 o
 -18   8   1        289.84        394.17        41.55 o
 -16   8   1        601.54        673.65        36.81 o
 -14   8   1          0.41          1.02        13.86 o
 -12   8   1        787.54        919.97        41.18 o
 -10   8   1        389.26        417.51        29.86 o
  -8   8   1         10.86         35.62        16.53 o
  -6   8   1        268.90        267.45        28.32 o
  -4   8   1        108.51        118.09        28.65 o
  -2   8   1         61.98         40.21        13.91 o
   0   8   1        182.39        185.70        20.31 o
   2   8   1        231.77        213.80        24.71 o
   4   8   1          7.89          9.48        12.97 o
   6   8   1         33.26         36.61        19.72 o
   8   8   1        251.00        252.28        26.05 o
  10   8   1        119.20        111.95        25.53 o
  12   8   1         48.96         64.59        18.87 o
  14   8   1         99.43        134.87        23.41 o
  16   8   1         64.32        103.91        55.39 o
  18   8   1         34.77         13.46        20.19 o
  20   8   1         33.10         38.01        22.00 o
  22   8   1         25.37         58.10        25.75 o
  24   8   1         10.86         -0.45        23.51 o
 -19   9   1         23.22         18.86        35.94 o
 -17   9   1         43.72         36.19        22.11 o
 -15   9   1         56.93         59.72        42.73 o
 -13   9   1         63.89         77.64        21.29 o
 -11   9   1         70.93         69.02        24.65 o
  -9   9   1        116.39        100.07        21.31 o
  -7   9   1         10.64         15.68        15.58 o
  -5   9   1         19.77          1.40        18.12 o
  -3   9   1         18.51         21.27        18.47 o
  -1   9   1         85.35         65.14        37.75 o
   1   9   1         84.02        100.62        26.07 o
   3   9   1        134.83        152.68        24.10 o
   5   9   1         28.26         34.46        28.71 o
   7   9   1         87.51        122.95        34.59 o
   9   9   1        110.04         91.19        34.14 o
  11   9   1         90.86        123.63        29.00 o
  13   9   1        102.05        114.79        29.20 o
  15   9   1         87.54         89.45        27.99 o
  17   9   1         66.02         92.54        27.59 o
  19   9   1         50.08         69.16        25.65 o
 -12  10   1        205.83        139.71        55.16 o
 -10  10   1         45.95         63.20        27.41 o
  -8  10   1          8.53         34.35        26.19 o
  -6  10   1        148.83        229.23        53.35 o
  -4  10   1        141.73        149.66        43.86 o
  -2  10   1          4.51         13.11        30.75 o
   0  10   1         20.75         10.85        30.29 o
   2  10   1         84.37         74.15        35.27 o
   4  10   1        209.27        258.17        52.45 o
   6  10   1         32.29         22.61        31.65 o
   8  10   1        137.40        162.25        35.06 o
  10  10   1         12.54          6.40        21.49 o
  12  10   1          2.57          0.15        22.72 o
 -10 -10   2         12.30         28.48        24.87 o
  -8 -10   2        241.32        212.95        39.79 o
  -6 -10   2         81.02         42.95        26.68 o
  -4 -10   2         98.03        171.81        36.17 o
  -2 -10   2         57.32          4.52        21.25 o
   0 -10   2         22.48         39.79        16.94 o
   2 -10   2         22.92         15.35        14.16 o
   4 -10   2        115.13        110.18        21.39 o
   6 -10   2          2.04         39.34        23.51 o
   8 -10   2         10.65        -15.82        20.35 o
  10 -10   2         57.23         69.18        28.48 o
 -19  -9   2         48.91         38.80        38.88 o
 -17  -9   2         65.18         67.73        21.95 o
 -15  -9   2        174.41        142.60        25.55 o
 -13  -9   2         21.23         23.56        17.89 o
 -11  -9   2        358.91        299.76        40.69 o
  -9  -9   2         97.67        117.55        30.75 o
  -7  -9   2        161.29        165.03        33.46 o
  -5  -9   2        181.55        161.98        22.53 o
  -3  -9   2         79.38         84.97        17.74 o
  -1  -9   2          9.07          4.07        11.82 o
   1  -9   2         24.42         55.03        17.12 o
   3  -9   2        149.35        163.13        32.78 o
   5  -9   2        186.51        158.09        21.74 o
   7  -9   2          2.46        -10.86        34.81 o
   9  -9   2         99.77         97.48        31.20 o
  11  -9   2         45.45          6.33        21.70 o
  13  -9   2         54.63         36.11        24.19 o
  15  -9   2         53.66         74.94        21.72 o
  17  -9   2        110.87        112.10        40.69 o
  19  -9   2          3.72         24.42        33.91 o
 -24  -8   2         12.50         -2.25        14.68 o
 -22  -8   2         91.23        170.14        57.19 o
 -20  -8   2         37.03         47.40        19.87 o
 -18  -8   2         30.69         34.51        18.68 o
 -16  -8   2         19.67         30.74        22.61 o
 -14  -8   2        417.25        441.38        31.99 o
 -12  -8   2        227.46        279.87        35.72 o
 -10  -8   2        149.95         78.22        27.58 o
  -8  -8   2         94.68         85.45        27.13 o
  -6  -8   2         13.79         -1.96        22.61 o
  -4  -8   2         67.34         54.87        14.98 o
  -2  -8   2        598.69        588.00        78.90 o
   0  -8   2          0.57         16.11        13.00 o
   2  -8   2         24.78         13.65        12.78 o
   4  -8   2        140.91        116.77        20.57 o
   6  -8   2         76.36         64.23        16.03 o
   8  -8   2        209.14        212.39        24.19 o
  10  -8   2        326.16        341.81        33.91 o
  14  -8   2         26.17          0.45        22.15 o
  16  -8   2          9.68         50.64        30.29 o
  18  -8   2         20.10         46.57        30.75 o
  20  -8   2         19.34        -23.51        25.32 o
  22  -8   2         56.63         67.37        35.27 o
  24  -8   2         27.94         56.97        33.01 o
 -27  -7   2         44.00         55.02        21.28 o
 -25  -7   2          4.06         26.13        17.56 o
 -23  -7   2         91.91        101.92        21.12 o
 -21  -7   2         41.59         72.83        22.69 o
 -19  -7   2         18.36         20.35        28.48 o
 -17  -7   2        357.03        457.56        47.02 o
 -15  -7   2        492.70        504.58        47.02 o
 -13  -7   2         34.20         36.62        25.77 o
 -11  -7   2       1625.02       1500.63        66.92 o
  -9  -7   2        701.10        724.16        29.48 o
  -7  -7   2        735.12        684.46        31.20 o
  -5  -7   2        429.47        443.48        32.78 o
  -3  -7   2         28.73         17.22        15.15 o
  -1  -7   2         84.75         90.60        15.18 o
   1  -7   2         38.16         27.20        14.24 o
   3  -7   2         71.21         65.39        22.15 o
   5  -7   2        107.31         65.56        19.89 o
   7  -7   2        207.46        217.48        26.68 o
   9  -7   2        472.36        467.05        33.91 o
  11  -7   2        209.47        245.06        27.13 o
  13  -7   2          5.93          5.15        14.69 o
  15  -7   2        190.19        275.44        29.39 o
  17  -7   2        496.77        444.14        33.86 o
  19  -7   2        363.90        359.70        38.21 o
  21  -7   2        225.44        261.34        49.96 o
  23  -7   2        192.13        290.47        37.52 o
  25  -7   2         94.59         90.39        21.62 o
  27  -7   2         16.72         25.51        21.71 o
 -30  -6   2         87.99         77.99        23.51 o
 -28  -6   2         56.73         57.96        24.96 o
 -26  -6   2         10.89         10.29        16.34 o
 -24  -6   2         69.93         71.87        19.81 o
 -22  -6   2         68.71         99.75        24.62 o
 -20  -6   2         86.17        101.00        23.63 o
 -18  -6   2        127.73        148.74        50.19 o
 -16  -6   2        361.89        394.53        29.83 o
 -14  -6   2        267.97        256.74        24.56 o
 -12  -6   2        150.90        161.32        16.36 o
 -10  -6   2        552.41        526.93        24.22 o
  -8  -6   2       1029.34        979.66        31.70 o
  -6  -6   2        458.96        426.26        21.24 o
  -4  -6   2        755.23        814.00        40.69 o
  -2  -6   2        622.38        596.69        25.77 o
   0  -6   2        101.99        104.61        28.94 o
   2  -6   2        628.33        653.77        29.61 o
   4  -6   2        449.27        448.44        30.75 o
   6  -6   2        530.27        470.94        23.22 o
   8  -6   2        333.82        299.99        20.63 o
  10  -6   2        635.09        689.11        29.01 o
  12  -6   2        226.83        190.71        19.39 o
  14  -6   2        139.12        166.46        17.02 o
  16  -6   2        279.64        317.61        20.26 o
  18  -6   2        237.70        262.67        28.64 o
  20  -6   2         50.15         72.07        22.00 o
  22  -6   2         52.81         43.27        20.07 o
  24  -6   2          6.63         34.92        20.85 o
  26  -6   2          2.64          1.02        15.64 o
  28  -6   2         53.98         41.13        22.72 o
  30  -6   2         11.47         14.11        17.64 o
 -31  -5   2          8.84         23.67        19.75 o
 -29  -5   2         14.06          2.64        15.83 o
 -27  -5   2         99.12         98.58        21.73 o
 -25  -5   2        189.69        223.40        26.36 o
 -23  -5   2         39.58         51.93        16.92 o
 -21  -5   2        106.90        119.36        19.89 o
 -19  -5   2        426.94        443.46        31.74 o
 -17  -5   2        262.38        235.96        25.68 o
 -15  -5   2         59.34         60.21        28.48 o
 -13  -5   2        204.05        229.15        14.49 o
 -11  -5   2        122.32        125.61        14.03 o
  -9  -5   2        296.96        296.20        17.46 o
  -7  -5   2        135.16        147.39        14.66 o
  -5  -5   2        980.13        812.73        48.60 o
  -3  -5   2       1612.44       1581.60        34.31 o
  -1  -5   2        759.22        743.93        18.86 o
   1  -5   2        927.84        929.13        39.79 o
   3  -5   2       2041.15       1924.25        44.21 o
   5  -5   2       1404.11       1342.74        36.11 o
   7  -5   2        204.03        197.10        17.06 o
   9  -5   2         62.96         92.38        13.57 o
  11  -5   2        353.84        375.41        21.07 o
  13  -5   2        212.88        197.48        25.09 o
  15  -5   2        203.41        215.75        16.22 o
  17  -5   2        161.27        179.99        16.07 o
  19  -5   2        442.78        425.43        80.71 o
  21  -5   2        828.66        891.79        43.84 o
  23  -5   2       1386.26       1485.82        58.77 o
  25  -5   2        125.91        106.14        20.41 o
  27  -5   2         80.18        120.67        52.45 o
  29  -5   2        303.17        313.63        35.42 o
  31  -5   2        209.61        242.22        37.20 o
  33  -5   2          6.36         -5.88        23.96 o
 -34  -4   2         32.91         40.18        22.08 o
 -32  -4   2         36.73         35.68        20.92 o
 -30  -4   2        134.04         93.33        24.25 o
 -28  -4   2        295.62        309.85        27.08 o
 -26  -4   2        392.45        406.50        34.73 o
 -24  -4   2         12.12         34.50        15.81 o
 -22  -4   2        336.11        385.67        24.77 o
 -20  -4   2         95.33         98.42        17.21 o
 -18  -4   2        434.88        439.91        29.55 o
 -16  -4   2        160.19        184.02        21.86 o
 -14  -4   2        956.93        958.57        40.08 o
 -12  -4   2        718.05        708.28        20.72 o
 -10  -4   2        510.06        561.39        35.27 o
  -8  -4   2        541.09        504.85        19.32 o
  -6  -4   2        159.44        160.37        12.30 o
  -4  -4   2       1290.70       1292.12        30.32 o
  -2  -4   2       2794.11       2553.87       135.41 o
   0  -4   2        731.45        755.09        19.55 o
   2  -4   2        207.04        212.05        18.09 o
   4  -4   2        499.82        429.53        23.96 o
   6  -4   2        596.26        555.62        21.18 o
   8  -4   2        860.33        765.62        40.47 o
  10  -4   2       1366.89       1479.20        38.78 o
  12  -4   2       1161.33       1057.91        27.01 o
  14  -4   2        732.65        654.08        43.87 o
  16  -4   2        138.15        188.95        15.24 o
  18  -4   2        116.30        152.41        23.35 o
  20  -4   2        392.81        400.88        20.40 o
  22  -4   2        648.80        614.29        40.35 o
  24  -4   2         78.39        105.42        18.76 o
  26  -4   2         68.63         59.51        22.48 o
  28  -4   2         84.79         85.12        38.88 o
  30  -4   2         28.67         49.33        25.77 o
  32  -4   2         10.21         -1.06        18.78 o
  34  -4   2         62.88         -2.26        22.15 o
 -35  -3   2         37.07         24.39        21.70 o
 -33  -3   2          3.58         15.28        16.62 o
 -31  -3   2        144.32        144.67        27.94 o
 -29  -3   2        319.49        311.79        26.44 o
 -27  -3   2         41.09         10.28        27.31 o
 -25  -3   2         45.69         67.84        16.54 o
 -23  -3   2         20.99         46.20        14.83 o
 -21  -3   2        222.84        219.36        20.35 o
 -19  -3   2        185.18        213.40        18.97 o
 -17  -3   2        580.21        594.09        21.47 o
 -15  -3   2        378.03        337.60        14.74 o
 -13  -3   2        131.91        147.59        15.60 o
 -11  -3   2        320.83        317.55        12.90 o
  -9  -3   2       1172.41       1228.29        28.06 o
  -7  -3   2       1450.76       1561.27        33.21 o
  -5  -3   2        634.32        705.01        19.43 o
  -3  -3   2       2354.13       2504.12        45.50 o
  -1  -3   2       1438.82       1559.27        50.41 o
   1  -3   2        291.23        298.86        17.63 o
   3  -3   2       1126.16       1138.02        36.17 o
   5  -3   2       2029.57       2115.53        56.97 o
   7  -3   2        903.56       1042.80        27.37 o
   9  -3   2       2210.54       2286.99        37.56 o
  11  -3   2       1279.53       1187.35        26.63 o
  13  -3   2        623.72        615.59        23.39 o
  15  -3   2       1554.23       1577.61        36.69 o
  17  -3   2       1093.48       1047.51        43.18 o
  19  -3   2        185.31        197.48        17.24 o
  21  -3   2         71.06         81.50        11.12 o
  23  -3   2        384.13        356.16        22.56 o
  25  -3   2        339.05        331.54        23.52 o
  27  -3   2         76.13         86.14        21.93 o
  29  -3   2         71.36         76.84        29.16 o
  31  -3   2         37.32         27.87        24.19 o
  33  -3   2         94.56         90.98        24.87 o
  35  -3   2        117.23        152.02        29.19 o
 -36  -2   2         39.64         46.12        48.60 o
 -34  -2   2         49.86         64.51        22.22 o
 -32  -2   2        298.09        263.98        58.78 o
 -30  -2   2         15.12         -1.59        14.52 o
 -28  -2   2        348.62        313.53        32.34 o
 -26  -2   2          3.53        -11.46        11.46 o
 -24  -2   2        517.02        503.19        29.94 o
 -22  -2   2       1126.91       1086.72        91.71 o
 -20  -2   2        427.02        436.77        35.49 o
 -18  -2   2        613.87        598.69        18.01 o
 -16  -2   2        831.10        872.11        20.28 o
 -14  -2   2        620.44        601.01        15.68 o
 -12  -2   2         26.82         32.78         6.33 o
 -10  -2   2       4131.00       4153.65       114.33 o
  -8  -2   2       8500.85       8639.57       117.92 o
  -6  -2   2       2845.88       2990.90        51.71 o
  -4  -2   2         60.59         65.94         6.43 o
  -2  -2   2       2456.61       2590.27        65.56 o
   0  -2   2       6159.67       6245.49        96.66 o
   2  -2   2        102.51         87.26        10.40 o
   4  -2   2       4927.41       5100.51       112.58 o
   6  -2   2       5026.88       5539.69        91.86 o
   8  -2   2       2328.37       2460.70        38.14 o
  10  -2   2         51.17         48.31         8.46 o
  12  -2   2       1796.92       1691.98        32.45 o
  14  -2   2        569.69        565.43        27.13 o
  16  -2   2       2253.52       2048.86        40.48 o
  18  -2   2        626.27        615.35        18.56 o
  20  -2   2        172.65        156.49        24.28 o
  22  -2   2        178.84        173.21        14.12 o
  24  -2   2         82.33         83.16        19.97 o
  26  -2   2        341.48        341.31        29.43 o
  28  -2   2        165.84        157.82        26.44 o
  30  -2   2        243.15        200.08        29.51 o
  32  -2   2        159.34        163.01        50.64 o
  34  -2   2         11.92          3.50        16.73 o
  36  -2   2         50.71         67.82        38.88 o
 -37  -1   2         45.99         55.21        21.36 o
 -35  -1   2         15.29         32.38        20.25 o
 -33  -1   2         14.30         29.61        18.86 o
 -31  -1   2         76.90         68.54        21.69 o
 -29  -1   2         30.63         57.62        20.15 o
 -27  -1   2        161.18         93.18        20.98 o
 -25  -1   2        495.08        463.78        33.06 o
 -23  -1   2        972.33       1014.43        53.32 o
 -21  -1   2        177.98        176.31        13.12 o
 -19  -1   2        483.45        480.32        16.38 o
 -17  -1   2        284.84        262.08        10.63 o
 -15  -1   2        485.15        513.21        20.26 o
 -13  -1   2        787.11        841.50        15.38 o
 -11  -1   2        133.63        134.14         6.15 o
  -9  -1   2        839.13        845.27        15.47 o
  -7  -1   2        406.61        402.49         9.92 o
  -5  -1   2       5354.41       5774.15        74.71 o
  -3  -1   2      11317.75      11866.45       177.20 o
  -1  -1   2       7132.35       7459.99       113.23 o
   1  -1   2      10163.94      10764.19       160.39 o
   3  -1   2      25094.55      25936.61       527.64 o
   5  -1   2      21747.82      22985.68       348.31 o
   7  -1   2       2405.55       2498.44        32.42 o
   9  -1   2       8573.56       9006.37       109.83 o
  11  -1   2        394.30        323.67        10.50 o
  13  -1   2          7.11          4.37         4.75 o
  15  -1   2        299.90        285.38        14.95 o
  17  -1   2        546.41        515.65        14.71 o
  19  -1   2        367.08        311.97        14.01 o
  21  -1   2        981.52        938.38        24.11 o
  23  -1   2        143.98        144.32        13.72 o
  25  -1   2         80.41         83.06        13.64 o
  27  -1   2        244.69        260.84        27.68 o
  29  -1   2         31.54         58.15        19.24 o
  31  -1   2         10.31         14.52        17.06 o
  33  -1   2         60.90         68.55        21.49 o
  35  -1   2         23.74         22.50        18.60 o
 -36   0   2         37.20         30.42        17.96 o
 -34   0   2        127.19         93.46        40.69 o
 -32   0   2         32.73         32.07        36.85 o
 -30   0   2         59.13        124.74        25.73 o
 -28   0   2        543.23        593.35        37.40 o
 -26   0   2       1185.46       1184.19        55.11 o
 -24   0   2        298.96        319.75        16.45 o
 -22   0   2        139.28        156.24        12.14 o
 -20   0   2        635.20        625.15        17.15 o
 -18   0   2        464.81        512.63        15.26 o
 -16   0   2         77.47         89.05         8.05 o
 -14   0   2         34.16         35.50         5.98 o
 -12   0   2        964.49        978.92        17.43 o
 -10   0   2       2071.99       2035.77        26.85 o
  -8   0   2       1300.29       1378.98        25.72 o
  -6   0   2       1662.71       1690.81        20.99 o
  -4   0   2      21046.00      21977.30       211.23 o
  -2   0   2         22.64         29.11         3.67 o
   0   0   2       1757.84       1924.37        27.34 o
   2   0   2        492.02        519.55        10.01 o
   4   0   2      26824.55      28997.54       360.42 o
   6   0   2       1830.97       1811.69        21.65 o
   8   0   2       7032.13       7473.14        76.80 o
  10   0   2          3.41          5.18         3.74 o
  12   0   2        251.91        286.33         9.18 o
  14   0   2        126.93        107.87         8.09 o
  16   0   2       1284.88       1201.84        21.89 o
  18   0   2          2.36         -0.45         5.84 o
  20   0   2         16.79         39.11         7.66 o
  22   0   2       1107.29       1052.98        30.88 o
  24   0   2        327.58        322.22        19.36 o
  26   0   2        112.81        104.38        21.83 o
  28   0   2         27.13         33.36        12.72 o
  30   0   2        487.33        508.72        35.73 o
  32   0   2         48.85         41.74        19.89 o
  34   0   2        309.93        300.06        32.05 o
  36   0   2        117.03        151.01        43.86 o
 -37   1   2         45.25         84.61        23.82 o
 -35   1   2         14.41          3.09        16.59 o
 -33   1   2         16.21         22.33        18.03 o
 -31   1   2         77.69         76.11        20.71 o
 -29   1   2         27.91         28.74        18.99 o
 -27   1   2        167.91        225.13        44.08 o
 -25   1   2        495.47        503.18        18.31 o
 -23   1   2        953.48        951.42        23.43 o
 -21   1   2        167.60        161.02        11.35 o
 -19   1   2        477.54        470.02        15.33 o
 -17   1   2        283.90        295.39        12.18 o
 -15   1   2        466.61        448.67        13.39 o
 -13   1   2        785.91        814.89        16.61 o
 -11   1   2        132.16        116.89         7.17 o
  -9   1   2        790.18        753.57        14.06 o
  -7   1   2        406.85        399.94        10.06 o
  -5   1   2       5326.20       5675.24        54.43 o
  -3   1   2      11393.35      12077.27       121.81 o
  -1   1   2       7170.33       7237.17        61.22 o
   1   1   2      10161.75      10714.22        89.20 o
   3   1   2      24948.56      26268.93       226.41 o
   5   1   2      21508.42      23062.56       222.41 o
   7   1   2       2404.16       2547.37        29.91 o
   9   1   2       8579.60       9057.68        93.14 o
  11   1   2        391.42        334.62         9.51 o
  13   1   2          6.78         11.15         4.65 o
  15   1   2        286.71        261.05        10.22 o
  17   1   2        566.88        527.82        14.75 o
  19   1   2        363.92        373.43        19.26 o
  21   1   2        977.30        939.31        28.00 o
  23   1   2        155.40        188.93        16.02 o
  25   1   2         86.65         83.97        12.54 o
  27   1   2        240.70        268.36        19.43 o
  29   1   2         31.75         29.19        13.02 o
  31   1   2          8.28         37.11        17.89 o
  33   1   2         61.16         62.50        42.50 o
  35   1   2         26.32         14.47        25.77 o
  37   1   2        161.15        147.85        41.60 o
 -36   2   2         41.87         48.67        20.38 o
 -34   2   2         50.43         54.00        21.93 o
 -32   2   2        298.68        317.70        32.19 o
 -30   2   2         15.41         13.26        15.19 o
 -28   2   2        359.40        366.65        20.46 o
 -26   2   2          2.71          8.04         9.25 o
 -24   2   2        517.79        515.08        18.16 o
 -22   2   2       1142.18       1103.54        25.18 o
 -20   2   2        431.77        420.69        15.26 o
 -18   2   2        617.65        584.49        16.76 o
 -16   2   2        846.67        867.22        19.64 o
 -14   2   2        613.98        591.61        15.35 o
 -12   2   2         26.82         33.91         6.05 o
 -10   2   2       4172.31       4063.85        48.74 o
  -8   2   2       8542.83       8724.71        91.99 o
  -6   2   2       2833.72       2975.22        32.68 o
  -4   2   2         68.20         80.55         5.73 o
  -2   2   2       2400.86       2529.39        28.95 o
   0   2   2       6112.46       6286.06        56.15 o
   2   2   2         99.09        104.48         6.20 o
   4   2   2       5016.58       5234.04        44.51 o
   6   2   2       4980.01       5439.94        58.52 o
   8   2   2       2360.91       2471.10        31.15 o
  10   2   2         55.74         36.14         5.19 o
  12   2   2       1799.69       1714.12        25.80 o
  14   2   2        575.13        619.10        14.99 o
  16   2   2       2286.45       2088.63        31.95 o
  18   2   2        610.36        573.72        15.80 o
  20   2   2        172.85        155.41        13.15 o
  22   2   2        166.40        184.48        14.58 o
  24   2   2         74.57         95.30        12.56 o
  26   2   2        337.09        339.46        19.58 o
  28   2   2        162.41        162.84        25.97 o
  30   2   2        235.47        230.25        21.74 o
  32   2   2        160.24        181.69        49.73 o
 -35   3   2         34.67         31.20        25.77 o
 -33   3   2          4.38         -7.23        20.80 o
 -31   3   2        143.20         98.56        29.84 o
 -29   3   2        310.57        351.80        21.69 o
 -27   3   2         41.15         50.04        12.22 o
 -25   3   2         45.34         21.79         9.99 o
 -23   3   2         24.92         29.28         8.33 o
 -21   3   2        227.99        235.87        13.42 o
 -19   3   2        182.76        165.98        11.46 o
 -17   3   2        593.51        558.65        16.63 o
 -15   3   2        381.80        321.43        12.71 o
 -13   3   2        126.79        132.05        13.52 o
 -11   3   2        317.72        320.83        11.61 o
  -9   3   2       1192.75       1213.17        21.56 o
  -7   3   2       1486.19       1560.83        23.99 o
  -5   3   2        637.77        693.18        14.58 o
  -3   3   2       2350.74       2490.81        30.62 o
  -1   3   2       1431.89       1548.77        20.23 o
   1   3   2        292.05        282.60         7.37 o
   3   3   2       1141.04       1190.60        17.14 o
   5   3   2       1991.36       2126.92        25.41 o
   7   3   2        903.61       1079.01        17.94 o
   9   3   2       2172.02       2262.15        33.83 o
  11   3   2       1265.49       1188.59        21.07 o
  13   3   2        629.80        621.72        15.36 o
  15   3   2       1531.61       1567.14        27.03 o
  17   3   2       1106.73       1040.91        22.11 o
  19   3   2        187.00        170.35        12.31 o
  21   3   2         67.01         81.94        12.07 o
  23   3   2        375.91        396.65        18.77 o
  25   3   2        339.18        339.70        27.74 o
  27   3   2         75.34         66.83        15.44 o
  29   3   2         73.78         76.98        16.11 o
  31   3   2         41.31         58.42        17.42 o
  33   3   2         94.47         82.29        27.58 o
 -34   4   2         32.21         44.76        28.48 o
 -32   4   2         35.38         32.55        24.42 o
 -30   4   2        135.85        195.92        31.61 o
 -28   4   2        301.48        263.12        45.89 o
 -26   4   2        389.98        396.84        32.78 o
 -24   4   2         13.76         22.87        12.43 o
 -22   4   2        340.77        350.21        16.70 o
 -20   4   2         97.88         87.79        10.71 o
 -18   4   2        428.24        484.47        17.05 o
 -16   4   2        162.45        172.14        12.20 o
 -14   4   2        931.16        871.24        23.70 o
 -12   4   2        716.77        746.84        23.75 o
 -10   4   2        481.85        439.01        16.25 o
  -8   4   2        546.27        526.76        14.10 o
  -6   4   2        157.14        163.96         8.94 o
  -4   4   2       1281.25       1295.70        28.68 o
  -2   4   2       2814.29       2589.25        35.17 o
   0   4   2        726.31        730.52        16.28 o
   2   4   2        212.97        200.12         9.42 o
   4   4   2        517.22        481.95        12.52 o
   6   4   2        611.50        576.78        13.08 o
   8   4   2        842.67        775.89        21.74 o
  10   4   2       1361.83       1412.84        32.36 o
  12   4   2       1192.38       1100.72        24.89 o
  14   4   2        738.64        669.73        33.02 o
  16   4   2        131.46        160.81        13.27 o
  18   4   2        125.27        175.39        17.29 o
  20   4   2        391.10        406.24        37.25 o
  22   4   2        645.05        678.79        28.77 o
  24   4   2         74.10         74.88        15.47 o
  26   4   2         69.00         95.02        17.27 o
  28   4   2         80.59         67.14        16.80 o
  30   4   2         27.46         45.16        20.45 o
  32   4   2         10.58         23.06        24.42 o
  34   4   2         64.51         87.26        33.91 o
 -33   5   2         23.33          5.29        21.24 o
 -31   5   2          8.33         -3.39        22.61 o
 -29   5   2         13.28         12.74        17.64 o
 -27   5   2        105.53         97.78        40.92 o
 -25   5   2        190.90        201.52        33.68 o
 -23   5   2         43.40         63.40        20.20 o
 -21   5   2        115.28        105.92        17.73 o
 -19   5   2        422.44        468.09        29.38 o
 -17   5   2        258.89        235.12        19.15 o
 -15   5   2         63.58         87.90        15.18 o
 -13   5   2        210.79        270.18        19.35 o
 -11   5   2        120.33        141.33        16.84 o
  -9   5   2        275.56        257.32        18.28 o
  -7   5   2        125.61        147.58         9.96 o
  -5   5   2        988.10        956.31        30.10 o
  -3   5   2       1670.77       1636.06        31.23 o
  -1   5   2        786.57        717.78        19.99 o
   1   5   2        931.21        889.03        20.41 o
   3   5   2       2036.59       1896.24        31.11 o
   5   5   2       1391.73       1324.57        25.19 o
   7   5   2        203.39        174.04        11.29 o
   9   5   2         63.08         83.22        11.03 o
  11   5   2        334.75        316.23        16.03 o
  13   5   2        209.88        182.45        13.79 o
  15   5   2        197.37        197.08        14.72 o
  17   5   2        151.05        168.80        14.16 o
  19   5   2        434.81        411.86        27.50 o
  21   5   2        840.72        829.86        52.05 o
  23   5   2       1398.48       1447.21        53.51 o
  25   5   2        126.40        107.41        18.24 o
  27   5   2         79.52         46.89        17.10 o
  29   5   2        298.63        290.75        39.33 o
  31   5   2        213.19        174.56        32.33 o
  33   5   2          6.57         -5.88        36.62 o
 -30   6   2         88.55         74.20        26.60 o
 -28   6   2         53.78         71.24        26.09 o
 -26   6   2         10.14          7.11        26.90 o
 -24   6   2         71.50        102.03        69.40 o
 -22   6   2         69.96         50.97        21.29 o
 -20   6   2         82.26         95.77        40.05 o
 -18   6   2        124.47        132.37        19.90 o
 -16   6   2        348.78        351.36        25.24 o
 -14   6   2        269.72        278.61        21.62 o
 -12   6   2        149.91        160.32        27.65 o
 -10   6   2        539.51        514.59        26.18 o
  -8   6   2       1015.78        996.99        35.19 o
  -6   6   2        457.24        435.92        19.80 o
  -4   6   2        735.24        714.90        22.05 o
  -2   6   2        617.09        570.94        19.99 o
   0   6   2         97.93        102.58        12.32 o
   2   6   2        618.06        624.00        18.99 o
   4   6   2        449.81        455.70        16.62 o
   6   6   2        542.20        492.44        18.38 o
   8   6   2        331.45        311.24        20.96 o
  10   6   2        639.31        703.70        31.69 o
  12   6   2        228.70        221.19        20.44 o
  14   6   2        137.47        162.95        25.43 o
  16   6   2        279.09        248.14        21.02 o
  18   6   2        243.90        306.80        31.87 o
  20   6   2         50.29         58.76        20.36 o
  22   6   2         57.83        115.38        25.74 o
  24   6   2          5.22         20.30        29.84 o
  26   6   2          3.00          8.76        18.25 o
  28   6   2         55.71         78.28        25.84 o
  30   6   2         13.53         23.96        39.34 o
 -27   7   2         42.50         51.19        24.17 o
 -25   7   2          4.34         15.77        22.05 o
 -23   7   2         85.76        112.71        28.03 o
 -21   7   2         41.51         47.82        23.02 o
 -19   7   2         17.51          5.47        13.66 o
 -17   7   2        359.66        427.62        28.52 o
 -15   7   2        491.62        513.66        29.89 o
 -13   7   2         31.61         35.32        15.11 o
 -11   7   2       1627.53       1707.09        65.05 o
  -9   7   2        718.93        717.51        39.65 o
  -7   7   2        752.43        749.00        33.46 o
  -5   7   2        422.08        395.18        25.21 o
  -3   7   2         28.09         42.51        11.01 o
  -1   7   2         83.74         94.68        13.01 o
   1   7   2         37.65         23.61         9.86 o
   3   7   2         73.27         83.92        12.75 o
   5   7   2        105.17        158.69        17.86 o
   7   7   2        207.16        214.66        22.48 o
   9   7   2        474.14        467.13        41.97 o
  11   7   2        215.64        239.36        25.32 o
  13   7   2          6.69          8.23        13.57 o
  15   7   2        196.25        216.53        56.29 o
  17   7   2        512.12        490.28        38.31 o
  19   7   2        366.97        360.10        71.89 o
  21   7   2        221.05        177.19        48.15 o
  23   7   2        189.44        204.68        34.03 o
  25   7   2         92.62        107.41        27.45 o
  27   7   2         17.25         14.47        37.53 o
 -24   8   2         11.53         -4.97        22.61 o
 -22   8   2         90.76         90.63        26.97 o
 -20   8   2         34.19         40.48        22.48 o
 -18   8   2         31.58         47.99        23.13 o
 -16   8   2         23.07         27.83        16.19 o
 -14   8   2        419.84        449.09        30.97 o
 -12   8   2        226.13        238.19        26.64 o
 -10   8   2        160.32        202.83        43.97 o
  -8   8   2        103.00        131.37        22.53 o
  -6   8   2         14.57         15.31        15.05 o
  -4   8   2         65.55         72.85        17.75 o
  -2   8   2        599.38        583.70        27.35 o
   0   8   2          0.81          0.99        10.07 o
   2   8   2         22.50         33.96        14.87 o
   4   8   2        137.43        165.29        22.94 o
   6   8   2         73.01         62.54        39.11 o
   8   8   2        209.69        211.16        27.82 o
  10   8   2        336.82        354.67        27.83 o
  12   8   2         49.13         90.38        20.30 o
  14   8   2         26.15         18.14        27.13 o
  16   8   2         10.92         19.66        20.59 o
  18   8   2         23.51         43.19        22.79 o
  20   8   2         19.03         34.58        21.07 o
  22   8   2         53.32         44.12        23.91 o
  24   8   2         26.26        -21.70        21.70 o
 -19   9   2         49.48         45.36        25.67 o
 -17   9   2         62.63         71.95        27.49 o
 -15   9   2        174.24        136.72        25.70 o
 -13   9   2         21.93         27.06        18.52 o
 -11   9   2        354.25        435.53        32.69 o
  -9   9   2         93.41         86.69        29.55 o
  -7   9   2        156.40        208.26        28.18 o
  -5   9   2        183.65        199.85        27.95 o
  -3   9   2         74.61         97.94        58.10 o
  -1   9   2         10.89        -14.20        14.20 o
   1   9   2         23.89         16.07        18.54 o
   3   9   2        153.65        193.84        31.73 o
   5   9   2        192.80        249.60        44.99 o
   7   9   2          2.46        -11.35        15.95 o
   9   9   2         96.34         73.98        24.67 o
  11   9   2         50.20         66.16        40.92 o
  13   9   2         54.03         89.78        27.88 o
  15   9   2         50.54         63.26        29.84 o
  17   9   2        105.54         78.10        25.84 o
  19   9   2          3.05         40.69        29.84 o
 -12  10   2         14.27         11.59        25.02 o
 -10  10   2         11.92          5.78        23.30 o
  -8  10   2        237.97        186.22        70.76 o
  -6  10   2         80.00        109.42        41.60 o
  -4  10   2        102.78         87.26        40.69 o
  -2  10   2         57.86         84.10        38.88 o
   0  10   2         22.83         40.24        32.10 o
   2  10   2         22.77        -11.76        25.77 o
   4  10   2        114.70        233.30        53.35 o
   6  10   2          2.06         -7.69        23.96 o
   8  10   2         10.56        -13.96        25.32 o
  10  10   2         51.85         39.02        25.05 o
  12  10   2         82.65         76.66        30.05 o
 -10 -10   3         13.27         28.13        17.92 o
  -8 -10   3         54.66         92.24        29.84 o
  -6 -10   3         64.11         36.17        24.87 o
  -4 -10   3         97.05         85.91        27.13 o
  -2 -10   3         20.88         13.56        19.89 o
   0 -10   3        115.84        113.90        20.71 o
   2 -10   3         18.12          4.83        15.37 o
   4 -10   3         15.58         21.48        15.42 o
   6 -10   3         32.36         29.11        16.48 o
   8 -10   3         22.09         44.76        28.48 o
  10 -10   3         40.99         12.66        22.61 o
 -17  -9   3          6.16        -13.54        15.42 o
 -15  -9   3         77.39         -4.09        21.25 o
 -13  -9   3         16.74         14.91        18.31 o
 -11  -9   3         49.83         55.43        20.66 o
  -9  -9   3        225.82        215.22        37.07 o
  -7  -9   3        242.15        249.58        37.07 o
  -5  -9   3         15.36         -3.16        17.18 o
  -3  -9   3         85.90         84.10        22.83 o
  -1  -9   3        218.79        229.95        24.14 o
   1  -9   3        108.60        128.88        31.88 o
   3  -9   3          5.09          0.74        16.50 o
   5  -9   3        124.99        130.91        21.09 o
   7  -9   3        148.55        180.40        28.94 o
   9  -9   3         36.99         61.85        16.86 o
  11  -9   3          3.63        -19.44        20.80 o
  13  -9   3        130.59        141.52        32.10 o
  15  -9   3         24.27         39.84        19.86 o
  17  -9   3         26.53         39.34        31.65 o
 -24  -8   3         25.27          1.54        20.35 o
 -22  -8   3         39.06         86.80        24.44 o
 -20  -8   3         11.21         -4.76        16.83 o
 -18  -8   3         53.31          9.51        16.91 o
 -16  -8   3         25.40         28.50        17.92 o
 -14  -8   3        184.07        178.94        44.54 o
 -12  -8   3        160.07        196.78        30.52 o
 -10  -8   3         55.00         76.41        25.32 o
  -8  -8   3         25.11         56.52        23.96 o
  -6  -8   3        134.86        113.70        34.59 o
  -4  -8   3        116.37        105.78        24.64 o
  -2  -8   3        118.62        105.01        17.89 o
   0  -8   3        314.55        346.03        24.14 o
   2  -8   3        229.37        217.61        21.48 o
   4  -8   3         10.39         41.79        14.52 o
   6  -8   3        108.46        118.85        18.85 o
   8  -8   3         76.07         75.96        23.06 o
  10  -8   3         99.61         22.15        18.54 o
  12  -8   3        218.81        209.34        29.84 o
  14  -8   3         56.37         80.03        26.68 o
  16  -8   3         69.12         61.94        32.55 o
  18  -8   3        266.97        200.29        41.60 o
  20  -8   3        121.77        235.11        48.83 o
  22  -8   3         26.72          7.23        30.29 o
  24  -8   3        141.70         24.42        30.75 o
 -27  -7   3         45.45         36.38        20.10 o
 -25  -7   3         50.58         43.59        18.94 o
 -23  -7   3         70.90         48.59        17.75 o
 -21  -7   3        139.11        127.50        37.53 o
 -19  -7   3         56.69        103.99        33.01 o
 -17  -7   3         74.57         75.96        31.20 o
 -15  -7   3        512.19        552.40        92.91 o
 -13  -7   3        635.22        643.42        48.38 o
 -11  -7   3        212.76        202.10        30.29 o
  -9  -7   3        275.22        314.90        38.43 o
  -7  -7   3        422.90        406.51        22.90 o
  -5  -7   3         60.20         44.77        12.10 o
  -3  -7   3        236.56        196.40        18.33 o
  -1  -7   3        363.55        377.81        22.35 o
   1  -7   3        114.66        153.67        17.32 o
   3  -7   3        196.95        197.64        20.80 o
   5  -7   3        511.68        536.23        36.17 o
   7  -7   3        174.15        141.97        25.32 o
   9  -7   3         97.04        138.80        24.87 o
  11  -7   3        215.20        226.67        21.32 o
  13  -7   3        111.09         90.59        27.35 o
  15  -7   3         42.59         35.85        13.46 o
  17  -7   3        166.97        191.90        29.41 o
  19  -7   3         50.58         58.55        22.06 o
  21  -7   3        193.07        199.19        34.36 o
  23  -7   3         49.51         49.51        21.36 o
  25  -7   3         91.73        134.44        29.15 o
  27  -7   3        113.98        165.98        32.31 o
 -30  -6   3         12.02         14.81        17.38 o
 -28  -6   3         35.34         26.44        17.37 o
 -26  -6   3          6.12         18.19        17.14 o
 -24  -6   3         65.00         62.39        19.06 o
 -22  -6   3          7.34         -8.10        20.26 o
 -20  -6   3        138.03        164.58        26.98 o
 -18  -6   3        397.60        392.82        32.61 o
 -16  -6   3         28.74          7.65        15.98 o
 -14  -6   3        365.78        356.22        27.59 o
 -12  -6   3        633.18        597.06        31.31 o
 -10  -6   3        211.94        231.90        17.64 o
  -8  -6   3         22.49         19.69        10.21 o
  -6  -6   3        451.11        377.26        19.75 o
  -4  -6   3        401.89        360.80        19.89 o
  -2  -6   3        192.52        171.57        15.76 o
   0  -6   3         38.95         40.71        11.82 o
   2  -6   3       1093.16       1006.00        32.12 o
   4  -6   3        490.11        459.28        22.72 o
   6  -6   3        469.34        446.57        23.30 o
   8  -6   3         93.79        113.12        16.35 o
  10  -6   3        120.62        129.29        17.59 o
  12  -6   3        305.08        284.48        21.60 o
  14  -6   3        292.57        309.35        22.72 o
  16  -6   3        141.55        164.26        17.07 o
  18  -6   3        462.55        509.81        53.13 o
  20  -6   3         26.97         -5.84        48.15 o
  22  -6   3          7.44         40.78        20.07 o
  24  -6   3        563.06        588.11       101.28 o
  26  -6   3         32.40         37.54        20.92 o
  28  -6   3         66.70         63.52        23.67 o
  30  -6   3         59.78         75.25        53.13 o
 -31  -5   3         70.16         55.07        23.14 o
 -29  -5   3         67.33         69.57        18.82 o
 -27  -5   3        186.47        195.10        33.41 o
 -25  -5   3         49.43        -15.86        17.04 o
 -23  -5   3        159.86        148.19        22.36 o
 -21  -5   3        296.39        295.55        38.33 o
 -19  -5   3       1240.98       1286.15        49.86 o
 -17  -5   3        341.39        359.42        38.43 o
 -15  -5   3        218.71        215.23        25.77 o
 -13  -5   3        254.99        252.31        23.28 o
 -11  -5   3        386.67        399.28        19.17 o
  -9  -5   3       1080.14        996.67        29.58 o
  -7  -5   3       1033.50        982.89        43.63 o
  -5  -5   3        153.48        137.09        11.50 o
  -3  -5   3       1010.37        894.69        21.59 o
  -1  -5   3       6659.49       6116.00       148.30 o
   1  -5   3        770.91        746.47        36.62 o
   3  -5   3        569.63        578.28        32.55 o
   5  -5   3       1365.34       1397.72        37.44 o
   7  -5   3       2905.05       2860.22        61.40 o
   9  -5   3        473.50        432.24        27.58 o
  11  -5   3        606.08        613.96        27.03 o
  13  -5   3         98.28         96.60        15.60 o
  15  -5   3         77.09         63.22        18.03 o
  17  -5   3        287.43        279.72        18.19 o
  19  -5   3        157.28        171.18        18.16 o
  21  -5   3        162.47        200.31        29.05 o
  23  -5   3         38.13         40.62        20.92 o
  25  -5   3        327.73        371.35        28.74 o
  27  -5   3        424.40        481.77        50.19 o
  29  -5   3        117.69         92.62        24.76 o
  31  -5   3         55.09         83.84        29.61 o
  33  -5   3         56.17         17.63        28.48 o
 -34  -4   3         41.95         24.36        20.72 o
 -32  -4   3         15.31         26.26        19.22 o
 -30  -4   3        108.26         88.90        19.86 o
 -28  -4   3        104.33         96.67        20.45 o
 -26  -4   3        184.66        181.31        23.57 o
 -24  -4   3        213.87        228.19        51.12 o
 -22  -4   3          8.59          1.90        15.47 o
 -20  -4   3        316.56        326.92        23.35 o
 -18  -4   3        221.15        203.00        25.42 o
 -16  -4   3         92.78         92.42        22.61 o
 -14  -4   3        287.90        243.26        14.60 o
 -12  -4   3         31.17         54.87         8.80 o
 -10  -4   3        614.24        631.48        18.61 o
  -8  -4   3        171.42        161.35        14.24 o
  -6  -4   3        179.61        196.60        13.12 o
  -4  -4   3        532.55        498.41        18.61 o
  -2  -4   3        663.69        656.03        32.33 o
   0  -4   3       1254.29       1165.73        28.03 o
   2  -4   3        539.07        501.87        25.77 o
   4  -4   3        525.44        512.27        26.68 o
   6  -4   3        337.10        307.91        47.93 o
   8  -4   3         97.88        125.59        14.88 o
  10  -4   3        302.66        338.45        14.53 o
  12  -4   3        449.00        496.83        41.14 o
  14  -4   3        357.81        374.04        31.04 o
  16  -4   3        391.90        366.70        18.45 o
  18  -4   3        391.36        381.79        36.17 o
  20  -4   3        381.16        407.94        26.67 o
  22  -4   3         15.06         -7.95        15.16 o
  24  -4   3        469.36        493.01        28.06 o
  26  -4   3         83.93        157.87        28.00 o
  28  -4   3          6.65         -5.62        16.28 o
  30  -4   3          2.93          4.33        16.99 o
  32  -4   3         11.37         30.88        28.26 o
 -35  -3   3          5.77         47.57        31.88 o
 -33  -3   3         42.32         29.29        26.68 o
 -31  -3   3        225.14        239.80        34.76 o
 -29  -3   3         14.91          1.11        24.03 o
 -27  -3   3        162.87        138.33        21.52 o
 -25  -3   3        170.35        179.29        22.76 o
 -23  -3   3        101.93         93.95        17.24 o
 -21  -3   3          4.49         21.14        12.57 o
 -19  -3   3          5.19          6.50        11.70 o
 -17  -3   3         54.38         40.94        12.05 o
 -15  -3   3        245.55        253.43        12.59 o
 -13  -3   3       1710.50       1762.63        45.98 o
 -11  -3   3       2896.40       3052.70        82.35 o
  -9  -3   3       1337.07       1355.47        30.27 o
  -7  -3   3       7780.02       8071.61       131.80 o
  -5  -3   3       3173.26       3589.37        62.16 o
  -3  -3   3       1028.55       1065.34        50.86 o
  -1  -3   3        368.75        398.01        13.79 o
   1  -3   3       4415.25       4609.50       107.16 o
   3  -3   3        148.58        181.76        15.37 o
   5  -3   3        366.61        401.49        21.25 o
   7  -3   3       1662.25       1820.63        40.59 o
   9  -3   3        129.78        134.43         9.88 o
  11  -3   3       2497.21       2576.13        50.15 o
  13  -3   3       5972.55       5560.05        92.75 o
  15  -3   3         38.37         31.71         9.21 o
  17  -3   3        727.22        709.16        35.12 o
  19  -3   3       1607.64       1583.97        37.99 o
  21  -3   3        441.18        448.17        23.92 o
  23  -3   3         88.11         97.82        13.08 o
  25  -3   3         22.86          3.25        16.07 o
  27  -3   3        159.38        161.20        27.35 o
  29  -3   3          7.69         -1.38        16.59 o
  31  -3   3         66.72         58.92        20.74 o
  33  -3   3         99.25         94.19        24.77 o
  35  -3   3         60.38        132.02        50.64 o
 -36  -2   3         16.13         24.61        20.52 o
 -34  -2   3         95.42        148.99        35.49 o
 -32  -2   3        141.30        133.73        49.28 o
 -30  -2   3        114.30        123.56        48.83 o
 -28  -2   3          8.56        -12.04        12.04 o
 -26  -2   3         61.33         40.50        14.63 o
 -24  -2   3        763.61        777.59        32.09 o
 -22  -2   3        147.19        140.96        18.33 o
 -20  -2   3       1385.91       1287.57        66.95 o
 -18  -2   3       1444.34       1413.49        28.72 o
 -16  -2   3       1633.64       1674.62        47.90 o
 -14  -2   3       1132.84       1134.73        21.84 o
 -12  -2   3         68.23         60.50         8.39 o
 -10  -2   3        167.87        201.53         8.37 o
  -8  -2   3        719.17        671.76        20.17 o
  -6  -2   3       4277.17       4321.58        58.49 o
  -4  -2   3        283.82        304.29        19.44 o
  -2  -2   3       6047.93       6231.27       149.43 o
   0  -2   3       1691.44       1864.00        33.06 o
   2  -2   3       1301.77       1445.47        39.79 o
   4  -2   3       3419.38       3682.62        85.91 o
   6  -2   3       3928.14       4342.98        73.68 o
   8  -2   3       1753.07       1936.58        32.51 o
  10  -2   3        762.99        734.12        15.33 o
  12  -2   3         56.06         46.31         8.28 o
  14  -2   3        227.73        198.51        10.05 o
  16  -2   3        323.88        326.91        16.36 o
  18  -2   3         20.75         16.97         7.69 o
  20  -2   3        442.63        386.02        16.39 o
  22  -2   3        203.42        196.79        14.46 o
  24  -2   3         21.94         -0.30         9.90 o
  26  -2   3        201.34        203.72        27.10 o
  28  -2   3         89.18         89.43        20.99 o
  30  -2   3        118.18        106.50        24.22 o
  32  -2   3         52.27         34.09        27.58 o
  34  -2   3          9.08         -2.26        27.13 o
  36  -2   3        117.11         93.59        42.05 o
 -37  -1   3         21.02         13.50        19.81 o
 -35  -1   3          4.84         13.84        18.04 o
 -33  -1   3         61.84         94.61        23.62 o
 -31  -1   3         16.78         26.35        17.26 o
 -29  -1   3        243.56        227.47        24.70 o
 -27  -1   3        593.70        620.61        30.21 o
 -25  -1   3        166.55        133.72        17.76 o
 -23  -1   3       1610.31       1633.19        44.53 o
 -21  -1   3        732.98        678.89        27.36 o
 -19  -1   3        608.49        572.81        17.58 o
 -17  -1   3        492.86        502.09        13.61 o
 -15  -1   3        642.93        690.27        14.91 o
 -13  -1   3       1011.53        966.12        16.80 o
 -11  -1   3        195.06        203.55        13.40 o
  -9  -1   3        360.33        341.48         8.83 o
  -7  -1   3         28.65         43.96         5.31 o
  -5  -1   3       2837.73       2839.86        51.92 o
  -3  -1   3      24359.47      25448.06       333.09 o
  -1  -1   3        544.91        587.57        19.89 o
   1  -1   3        171.17        158.85         7.47 o
   3  -1   3       2628.47       2834.18        48.85 o
   5  -1   3       2465.88       2674.66        77.77 o
   7  -1   3       1888.49       2043.63        31.51 o
   9  -1   3       3886.62       4277.09        53.23 o
  11  -1   3       1933.33       2012.46        32.83 o
  13  -1   3       3435.40       3626.29        51.75 o
  15  -1   3        405.61        404.87        15.12 o
  17  -1   3       2059.28       1954.48        36.70 o
  19  -1   3         53.40         60.77         8.12 o
  21  -1   3         10.76          6.93         7.79 o
  23  -1   3        104.00        101.05        13.80 o
  25  -1   3        267.28        233.75        37.09 o
  27  -1   3        340.63        339.71        21.68 o
  29  -1   3        191.78        180.78        74.83 o
  31  -1   3         92.36         89.67        29.61 o
  33  -1   3        153.70        151.78        28.74 o
  35  -1   3         18.22         38.43        30.75 o
 -36   0   3          9.38          6.30        17.42 o
 -34   0   3          6.19         21.45        25.09 o
 -32   0   3          1.09         -7.44        15.50 o
 -30   0   3        229.43        210.26        30.08 o
 -28   0   3         21.32         29.57        14.11 o
 -26   0   3        247.59        293.64        21.77 o
 -24   0   3       1068.33       1037.98        34.77 o
 -22   0   3          0.03         -2.82         6.25 o
 -20   0   3        488.40        492.01        15.32 o
 -18   0   3       1137.19       1072.43        24.00 o
 -16   0   3        128.39        122.61         9.21 o
 -14   0   3        166.39        168.75         8.60 o
 -12   0   3       1257.44       1327.25        22.67 o
 -10   0   3        269.44        253.11         8.18 o
  -8   0   3       1082.94       1055.29        15.99 o
  -6   0   3       2250.44       2385.36        30.52 o
  -4   0   3       7002.70       7106.58        87.22 o
  -2   0   3      16970.93      17489.75       210.84 o
   0   0   3      12675.28      13613.43       131.05 o
   2   0   3       2757.86       2875.28        39.01 o
   4   0   3       3528.06       3730.02        50.01 o
   6   0   3       6244.91       6141.07        80.78 o
   8   0   3       9410.80       9287.02        93.77 o
  10   0   3       1030.77       1023.64        16.27 o
  12   0   3        567.45        621.48        13.07 o
  14   0   3         71.78         83.06         7.38 o
  16   0   3       1302.14       1278.47        22.64 o
  18   0   3       1191.79       1050.67        28.29 o
  20   0   3        917.33        916.99        27.12 o
  22   0   3         84.77         88.88        14.10 o
  24   0   3        121.33         84.60        13.54 o
  26   0   3        123.96        133.61        16.39 o
  28   0   3        140.38        161.75        24.70 o
  30   0   3        405.16        426.20        33.11 o
  32   0   3        253.46        201.89        28.76 o
  34   0   3        108.68        128.86        38.88 o
  36   0   3         64.65         47.47        32.55 o
 -37   1   3         21.36         68.48        22.69 o
 -35   1   3          4.45         19.32        18.38 o
 -33   1   3         60.54         73.69        30.52 o
 -31   1   3         16.31          4.38        23.28 o
 -29   1   3        243.88        199.37        27.94 o
 -27   1   3        589.67        624.42        28.98 o
 -25   1   3        174.30        190.46        14.10 o
 -23   1   3       1613.03       1629.36        31.43 o
 -21   1   3        724.51        698.02        24.56 o
 -19   1   3        578.62        546.21        17.64 o
 -17   1   3        492.37        520.37        22.51 o
 -15   1   3        658.96        681.09        16.42 o
 -13   1   3       1042.23        997.64        18.76 o
 -11   1   3        195.34        208.00         8.50 o
  -9   1   3        367.54        348.04         9.66 o
  -7   1   3         36.44         54.14         4.66 o
  -5   1   3       2816.54       2828.90        33.66 o
  -3   1   3      24402.01      25615.05       227.40 o
  -1   1   3        503.58        553.43         8.70 o
   1   1   3        188.75        181.19         4.88 o
   3   1   3       2633.63       2825.95        28.64 o
   5   1   3       2544.08       2727.39        27.96 o
   7   1   3       1846.14       2053.51        24.87 o
   9   1   3       3883.59       4306.90        47.92 o
  11   1   3       1947.26       2029.22        27.14 o
  13   1   3       3494.21       3624.61        44.15 o
  15   1   3        404.83        388.52        11.75 o
  17   1   3       2057.88       1962.96        30.25 o
  19   1   3         53.39         84.20         8.76 o
  21   1   3         12.40         13.44         8.48 o
  23   1   3        105.76        122.34        13.54 o
  25   1   3        259.37        232.57        16.27 o
  27   1   3        334.36        357.07        22.20 o
  29   1   3        190.63        167.03        19.49 o
  31   1   3         95.47        118.69        17.32 o
  33   1   3        157.27        216.57        46.57 o
  35   1   3         18.41         24.42        28.03 o
  37   1   3          6.41         25.77        28.94 o
 -36   2   3         16.35         15.96        17.23 o
 -34   2   3         93.12         89.59        25.77 o
 -32   2   3        142.79        167.70        42.95 o
 -30   2   3        112.66         97.05        22.52 o
 -28   2   3          7.02         20.00        14.52 o
 -26   2   3         61.32         95.47        13.30 o
 -24   2   3        759.12        786.10        22.35 o
 -22   2   3        153.70        165.71        23.80 o
 -20   2   3       1408.38       1352.64        27.45 o
 -18   2   3       1437.17       1445.45        27.38 o
 -16   2   3       1649.33       1628.15        32.19 o
 -14   2   3       1099.45       1070.68        21.13 o
 -12   2   3         65.31         92.12        10.25 o
 -10   2   3        168.63        198.21         7.21 o
  -8   2   3        708.41        635.43        12.87 o
  -6   2   3       4250.74       4269.57        49.70 o
  -4   2   3        281.44        298.97         8.74 o
  -2   2   3       5952.83       6200.90        55.69 o
   0   2   3       1631.75       1728.72        19.45 o
   2   2   3       1282.82       1345.06        15.34 o
   4   2   3       3418.50       3600.78        34.31 o
   6   2   3       3818.84       4237.84        43.44 o
   8   2   3       1784.37       1994.10        26.43 o
  10   2   3        744.69        730.02        14.27 o
  12   2   3         45.45         48.66         6.02 o
  14   2   3        223.28        208.35        11.37 o
  16   2   3        319.94        330.01        11.83 o
  18   2   3         22.67         24.24         6.34 o
  20   2   3        448.90        383.96        17.00 o
  22   2   3        204.42        231.57        15.33 o
  24   2   3         22.23         28.29        12.60 o
  26   2   3        211.31        234.70        21.67 o
  28   2   3         90.37         69.51        14.89 o
  30   2   3        118.28        146.22        18.71 o
  32   2   3         57.65         83.82        21.11 o
 -35   3   3          6.36         29.84        25.77 o
 -33   3   3         43.51         22.15        24.42 o
 -31   3   3        228.02        261.67        38.88 o
 -29   3   3         14.34         31.84        14.03 o
 -27   3   3        167.90        181.58        17.92 o
 -25   3   3        166.20        180.12        13.88 o
 -23   3   3        102.89        113.16        12.00 o
 -21   3   3          6.30          7.51         7.90 o
 -19   3   3          7.27         13.29         6.77 o
 -17   3   3         56.54         70.33         9.57 o
 -15   3   3        232.82        203.15        17.74 o
 -13   3   3       1700.41       1670.02        28.59 o
 -11   3   3       2907.46       2996.95        47.22 o
  -9   3   3       1312.44       1299.66        21.63 o
  -7   3   3       7836.79       7959.04        88.31 o
  -5   3   3       3162.12       3495.33        44.32 o
  -3   3   3       1040.63       1100.43        17.79 o
  -1   3   3        399.31        436.62        10.77 o
   1   3   3       4393.16       4578.80        42.33 o
   3   3   3        147.49        163.64         6.76 o
   5   3   3        391.19        424.21        10.76 o
   7   3   3       1663.42       1824.57        34.56 o
   9   3   3        130.47        129.38         7.02 o
  11   3   3       2476.24       2506.54        38.74 o
  13   3   3       6025.41       5623.34        66.33 o
  15   3   3         36.71         32.93         6.49 o
  17   3   3        729.65        701.89        17.70 o
  19   3   3       1579.17       1551.57        33.69 o
  21   3   3        432.31        401.39        23.72 o
  23   3   3         84.51         84.04        15.66 o
  25   3   3         18.22         26.89        10.00 o
  27   3   3        154.62        156.69        30.33 o
  29   3   3          7.87         20.81        13.54 o
  31   3   3         62.26         98.56        29.39 o
  33   3   3        102.95         81.38        30.29 o
 -34   4   3         41.28         33.91        26.22 o
 -32   4   3         16.17          5.88        23.51 o
 -30   4   3        110.43        109.19        26.07 o
 -28   4   3        103.14        115.00        33.01 o
 -26   4   3        192.69        210.20        30.52 o
 -24   4   3        211.82        211.36        19.68 o
 -22   4   3         10.01          6.59         8.75 o
 -20   4   3        334.57        316.73        17.09 o
 -18   4   3        210.88        213.15        14.38 o
 -16   4   3         94.03         99.90        13.05 o
 -14   4   3        295.30        259.84        14.16 o
 -12   4   3         28.02         25.59         7.80 o
 -10   4   3        616.82        598.93        18.74 o
  -8   4   3        185.56        178.76         9.50 o
  -6   4   3        165.71        198.59        13.14 o
  -4   4   3        537.49        521.01        13.28 o
  -2   4   3        651.51        625.94        14.37 o
   0   4   3       1243.27       1129.06        19.93 o
   2   4   3        530.24        506.74        12.20 o
   4   4   3        510.54        505.24        12.27 o
   6   4   3        321.94        334.71        10.30 o
   8   4   3         93.56        120.52        10.89 o
  10   4   3        301.17        342.48        14.59 o
  12   4   3        420.51        453.78        16.82 o
  14   4   3        344.85        375.29        21.08 o
  16   4   3        388.14        347.19        15.75 o
  18   4   3        409.55        394.89        21.23 o
  20   4   3        385.68        384.16        21.90 o
  22   4   3         14.67         13.91        11.41 o
  24   4   3        468.31        465.47        25.95 o
  26   4   3         82.54        104.68        22.86 o
  28   4   3          6.14         26.92        14.02 o
  30   4   3          3.25          7.63        18.48 o
  32   4   3         13.54         36.17        26.68 o
  34   4   3         42.51         12.21        26.22 o
 -33   5   3          4.68         10.17        21.89 o
 -31   5   3         66.74         69.20        24.66 o
 -29   5   3         68.09         79.94        24.78 o
 -27   5   3        194.69        187.26        69.40 o
 -25   5   3         51.42         68.05        26.45 o
 -23   5   3        159.09        133.27        20.13 o
 -21   5   3        291.69        274.08        23.74 o
 -19   5   3       1216.80       1255.14        39.99 o
 -17   5   3        344.91        343.69        21.90 o
 -15   5   3        207.19        207.83        24.69 o
 -13   5   3        239.86        236.66        21.47 o
 -11   5   3        382.95        416.86        17.38 o
  -9   5   3       1073.34        963.40        27.02 o
  -7   5   3       1042.50       1015.37        22.15 o
  -5   5   3        143.03        140.93        10.32 o
  -3   5   3       1017.45        911.49        19.33 o
  -1   5   3       6726.11       6318.09        79.43 o
   1   5   3        764.42        757.30        20.48 o
   3   5   3        567.28        575.63        16.50 o
   5   5   3       1349.97       1390.83        25.92 o
   7   5   3       2922.54       2879.96        37.02 o
   9   5   3        475.81        453.17        18.08 o
  11   5   3        609.10        648.53        21.55 o
  13   5   3         99.72        139.39        22.84 o
  15   5   3         74.10         68.55        12.84 o
  17   5   3        287.42        324.48        21.21 o
  19   5   3        166.32        210.06        22.98 o
  21   5   3        157.12        171.90        24.92 o
  23   5   3         39.57         62.53        17.02 o
  25   5   3        319.59        359.71        34.25 o
  27   5   3        429.10        475.79        36.97 o
  29   5   3        115.43         95.99        28.94 o
  31   5   3         53.46         37.72        44.76 o
 -30   6   3         11.73         32.53        22.87 o
 -28   6   3         32.81         26.66        22.61 o
 -26   6   3          6.94         12.24        18.68 o
 -24   6   3         68.19         36.89        30.52 o
 -22   6   3          7.76          9.56        17.53 o
 -20   6   3        141.72        158.66        21.82 o
 -18   6   3        400.75        373.60        25.10 o
 -16   6   3         28.35         41.98        14.74 o
 -14   6   3        372.13        368.95        42.31 o
 -12   6   3        621.88        605.91        34.54 o
 -10   6   3        210.26        222.35        19.47 o
  -8   6   3         20.93         21.39        14.85 o
  -6   6   3        470.76        441.84        20.69 o
  -4   6   3        399.30        387.23        17.06 o
  -2   6   3        205.58        207.60        14.47 o
   0   6   3         42.35         47.35        10.03 o
   2   6   3       1095.67       1031.42        26.36 o
   4   6   3        495.08        474.84        17.27 o
   6   6   3        479.53        491.21        26.35 o
   8   6   3         89.53         95.88        16.76 o
  10   6   3        118.02        164.35        20.01 o
  12   6   3        313.16        295.37        21.32 o
  14   6   3        289.63        253.35        24.93 o
  16   6   3        144.27        184.35        20.88 o
  18   6   3        473.29        485.70        27.45 o
  20   6   3         30.04         17.23        13.27 o
  22   6   3          7.20         23.83        14.16 o
  24   6   3        569.27        606.73        33.18 o
  26   6   3         36.87         18.80        14.78 o
  28   6   3         66.00         68.72        46.12 o
  30   6   3         59.87         59.23        42.50 o
 -27   7   3         42.87         98.66        28.85 o
 -25   7   3         47.61         35.14        23.22 o
 -23   7   3         71.44         60.27        24.72 o
 -21   7   3        139.33        172.23        70.08 o
 -19   7   3         53.24         63.36        20.47 o
 -17   7   3         73.33         90.44        19.38 o
 -15   7   3        513.80        569.52        47.06 o
 -13   7   3        641.40        635.76        32.62 o
 -11   7   3        219.31        215.03        24.51 o
  -9   7   3        275.51        291.46        24.35 o
  -7   7   3        428.55        427.18        35.57 o
  -5   7   3         63.40         47.44        14.71 o
  -3   7   3        231.73        235.60        16.55 o
  -1   7   3        345.71        372.09        18.65 o
   1   7   3        107.07        106.03        14.22 o
   3   7   3        198.47        222.13        16.86 o
   5   7   3        514.48        520.58        38.22 o
   7   7   3        170.03        176.42        22.01 o
   9   7   3         95.69        105.10        32.88 o
  11   7   3        221.13        240.76        22.61 o
  13   7   3        118.94        145.17        21.41 o
  15   7   3         43.71         11.80        17.26 o
  17   7   3        166.33        229.34        49.96 o
  19   7   3         48.68         82.20        23.74 o
  21   7   3        190.05        191.32        32.13 o
  23   7   3         48.60         35.48        22.67 o
  25   7   3         84.87        108.06        52.45 o
  27   7   3        109.59        102.18        53.80 o
 -24   8   3         25.40         20.35        27.13 o
 -22   8   3         37.17         42.60        24.55 o
 -20   8   3         11.06         43.09        22.48 o
 -18   8   3         54.80         51.66        18.98 o
 -16   8   3         25.30         38.33        25.45 o
 -14   8   3        190.54        256.89        29.76 o
 -12   8   3        168.61        204.27        29.82 o
 -10   8   3         55.16         58.86        18.21 o
  -8   8   3         20.92         43.33        16.53 o
  -6   8   3        138.05        144.10        21.59 o
  -4   8   3        117.54        113.57        31.20 o
  -2   8   3        112.40        129.87        18.25 o
   0   8   3        312.91        316.85        19.94 o
   2   8   3        228.20        236.44        24.49 o
   4   8   3         11.81          1.70        13.04 o
   6   8   3        115.57        101.11        31.88 o
   8   8   3         74.02         30.51        19.76 o
  10   8   3         99.81         95.80        24.39 o
  12   8   3        221.16        222.08        33.87 o
  14   8   3         61.64         75.54        22.94 o
  16   8   3         67.69         49.32        32.33 o
  18   8   3        261.59        291.16        36.37 o
  20   8   3        121.11        137.09        30.08 o
  22   8   3         26.27         39.95        25.01 o
 -19   9   3         54.43         70.59        31.34 o
 -17   9   3          5.61        -15.10        19.70 o
 -15   9   3         74.47        105.56        24.10 o
 -13   9   3         16.02         16.37        17.18 o
 -11   9   3         49.26         52.95        19.36 o
  -9   9   3        228.48        241.04        30.09 o
  -7   9   3        237.39        255.53        30.26 o
  -5   9   3         13.35         27.33        17.84 o
  -3   9   3         86.76        117.27        23.91 o
  -1   9   3        224.17        294.34        54.26 o
   1   9   3        110.05         96.98        24.94 o
   3   9   3          4.88          9.15        14.10 o
   5   9   3        122.66        173.03        34.81 o
   7   9   3        152.84        162.82        37.53 o
   9   9   3         37.43         37.23        22.53 o
  11   9   3          3.20         -9.12        17.57 o
  13   9   3        124.98        124.98        51.32 o
  15   9   3         23.37         25.45        31.20 o
  17   9   3         28.27         18.89        22.00 o
  19   9   3         71.19        136.09        39.34 o
 -12  10   3         83.28        102.82        54.26 o
 -10  10   3         13.62          1.35        17.73 o
  -8  10   3         57.44         51.79        28.82 o
  -6  10   3         59.05         89.52        40.69 o
  -4  10   3         96.04        141.52        45.67 o
  -2  10   3         23.70        -25.32        25.32 o
   0  10   3        121.59        188.54        50.64 o
   4  10   3         15.88        -10.85        25.32 o
   6  10   3         33.77          7.69        28.03 o
   8  10   3         20.14         -8.49        21.36 o
  10  10   3         40.31         36.69        25.80 o
  12  10   3         29.16         37.34        26.70 o
 -10 -10   4         24.95         31.68        19.17 o
  -8 -10   4         25.68         36.62        24.87 o
  -6 -10   4         27.89         16.28        25.32 o
  -4 -10   4          0.18         23.06        23.06 o
  -2 -10   4         52.34         52.90        25.77 o
   0 -10   4         24.91         22.15        21.70 o
   2 -10   4        117.75        117.70        27.58 o
   4 -10   4        120.55        145.24        22.69 o
   6 -10   4         58.23         68.95        19.50 o
   8 -10   4         84.20         86.81        29.84 o
  10 -10   4         31.47          4.07        22.61 o
 -17  -9   4         27.20         11.01        26.22 o
 -15  -9   4         81.89         88.85        22.08 o
 -13  -9   4         40.54         32.36        19.57 o
 -11  -9   4        116.64        100.77        30.97 o
  -9  -9   4        196.77        200.29        37.53 o
  -7  -9   4         92.28         92.24        27.13 o
  -5  -9   4        310.35        283.49        37.53 o
  -3  -9   4        398.13        430.88        41.60 o
  -1  -9   4         13.69         10.42        14.02 o
   1  -9   4        131.40        111.90        23.51 o
   3  -9   4        108.95        104.64        19.17 o
   5  -9   4         22.22         49.64        21.70 o
   7  -9   4         31.20         27.64        14.38 o
   9  -9   4         46.22         73.15        22.15 o
  11  -9   4         81.28        105.80        28.94 o
  15  -9   4        159.88         84.10        35.27 o
  17  -9   4         73.49         42.50        32.10 o
 -24  -8   4         26.71         29.30        30.52 o
 -22  -8   4         22.19         29.54        16.93 o
 -20  -8   4          0.44          3.89        16.55 o
 -18  -8   4         16.04         20.55        22.61 o
 -16  -8   4         39.18         50.64        19.64 o
 -14  -8   4        184.70        155.88        24.97 o
 -12  -8   4        282.55        245.65        27.05 o
 -10  -8   4         60.30         43.40        23.06 o
  -8  -8   4        203.65        128.86        31.20 o
  -6  -8   4        272.76        272.18        34.36 o
  -4  -8   4         95.72         92.41        16.59 o
  -2  -8   4        108.18         56.78        15.38 o
   0  -8   4         12.01          1.51        13.00 o
   2  -8   4         55.64         44.29        14.84 o
   4  -8   4        159.89        142.70        20.14 o
   6  -8   4         96.69        104.39        17.87 o
   8  -8   4        186.51        152.37        28.48 o
  10  -8   4         12.64         53.35        19.44 o
  12  -8   4         79.40         55.61        20.80 o
  14  -8   4         18.95         16.73        25.32 o
  16  -8   4         51.13         18.54        26.68 o
  18  -8   4          3.61        -10.85        25.32 o
  20  -8   4        163.69        152.82        38.88 o
  22  -8   4        105.98         76.41        37.07 o
 -27  -7   4         26.64         -0.90        14.88 o
 -25  -7   4         21.52         48.72        17.69 o
 -23  -7   4          0.55        -13.41        13.41 o
 -21  -7   4         13.24         11.87        15.37 o
 -19  -7   4        160.39        100.40        21.81 o
 -17  -7   4        320.82        413.94        47.02 o
 -15  -7   4         34.94         36.31        23.06 o
 -13  -7   4         31.20         37.41        20.57 o
 -11  -7   4        396.99        394.26        36.17 o
  -9  -7   4        559.59        525.38        40.24 o
  -7  -7   4        338.02        357.20        21.72 o
  -5  -7   4        412.27        398.75        22.53 o
  -3  -7   4        793.66        754.32        45.89 o
  -1  -7   4         27.46         30.97        11.83 o
   1  -7   4        229.49        194.86        18.04 o
   3  -7   4        111.01         91.33        21.70 o
   5  -7   4        136.39        107.61        22.61 o
   7  -7   4        758.37        817.46        45.67 o
   9  -7   4        454.76        474.28        27.90 o
  11  -7   4         24.22         34.49        14.69 o
  13  -7   4        176.43        194.24        21.83 o
  15  -7   4        387.57        407.27        23.61 o
  17  -7   4        284.68        357.78        32.59 o
  19  -7   4        180.06        183.03        32.10 o
  21  -7   4        213.24        246.46        33.06 o
  23  -7   4         13.47          1.81        44.31 o
  25  -7   4         31.49          0.79        33.01 o
  27  -7   4        102.32         72.53        26.01 o
 -30  -6   4         99.68        111.33        23.55 o
 -28  -6   4         28.60         25.75        18.96 o
 -26  -6   4         66.28         87.95        21.23 o
 -24  -6   4         43.00         38.64        17.33 o
 -22  -6   4        252.24        246.61        26.39 o
 -20  -6   4          4.97         -7.37        15.14 o
 -18  -6   4        380.04        410.14        32.61 o
 -16  -6   4         37.44         25.20        37.07 o
 -14  -6   4        198.92        220.52        24.27 o
 -12  -6   4        185.71        224.80        17.44 o
 -10  -6   4        164.45        176.96        21.70 o
  -8  -6   4        236.85        238.33        16.83 o
  -6  -6   4        715.56        729.26        70.31 o
  -4  -6   4        466.09        434.33        22.15 o
  -2  -6   4        535.21        470.07        25.55 o
   0  -6   4       1025.56        981.58        45.67 o
   2  -6   4        735.52        728.84        39.79 o
   4  -6   4         92.67         91.33        14.70 o
   6  -6   4         58.63         76.44        14.99 o
   8  -6   4        294.94        301.07        25.77 o
  10  -6   4        191.08        193.39        36.40 o
  12  -6   4         74.01         66.47        15.22 o
  14  -6   4        249.91        224.91        17.79 o
  16  -6   4          5.06         -9.14         9.14 o
  18  -6   4        158.01        202.85        19.53 o
  20  -6   4         10.16         -2.26        16.94 o
  22  -6   4         60.88         39.39        20.31 o
  24  -6   4         96.44        110.18        27.49 o
  26  -6   4        389.21        452.52        38.30 o
  28  -6   4        177.32        211.47        34.37 o
  30  -6   4         10.07         54.71        29.39 o
 -31  -5   4        111.41         83.26        21.38 o
 -29  -5   4          5.76          3.49        14.98 o
 -27  -5   4         79.18         51.75        19.28 o
 -25  -5   4        468.98        543.09        32.70 o
 -23  -5   4        663.45        710.48        40.32 o
 -21  -5   4         45.72         57.66        17.22 o
 -19  -5   4        108.16        152.76        39.79 o
 -17  -5   4       1237.53       1322.31        67.14 o
 -15  -5   4        186.76        186.00        23.97 o
 -13  -5   4        150.37        163.44        21.58 o
 -11  -5   4        270.52        249.36        14.02 o
  -9  -5   4         47.85         58.11        10.79 o
  -7  -5   4        296.65        321.02        24.72 o
  -5  -5   4       2156.87       2069.81        57.75 o
  -3  -5   4        541.00        530.78        31.96 o
  -1  -5   4        489.34        519.50        31.20 o
   1  -5   4       2113.35       1924.28        62.39 o
   3  -5   4       2748.93       2680.24        78.22 o
   5  -5   4        812.16        722.51        35.72 o
   7  -5   4        388.35        335.30        20.07 o
   9  -5   4         78.06         97.92        14.86 o
  11  -5   4        107.50         77.79        14.66 o
  13  -5   4          9.49         14.94        11.36 o
  15  -5   4         82.75         62.11        12.48 o
  17  -5   4         73.52         61.55        13.10 o
  19  -5   4        603.50        622.77        26.71 o
  21  -5   4        299.29        301.98        31.28 o
  23  -5   4         53.19         67.05        22.91 o
  25  -5   4        170.40        118.76        26.04 o
  27  -5   4         14.63         22.87        19.49 o
  29  -5   4         11.40         48.38        20.52 o
  31  -5   4         81.31         93.49        26.53 o
 -34  -4   4         44.69         -1.18        18.68 o
 -32  -4   4         33.68         15.84        20.21 o
 -30  -4   4        154.35        144.23        23.61 o
 -28  -4   4        341.51        277.12        39.00 o
 -26  -4   4        130.25        126.64        20.51 o
 -24  -4   4         23.29         45.59        16.63 o
 -22  -4   4        268.31        267.41        24.72 o
 -20  -4   4         22.20         34.76        15.57 o
 -18  -4   4        210.97        211.81        19.99 o
 -16  -4   4        537.17        470.89        28.43 o
 -14  -4   4        224.62        209.98        22.38 o
 -12  -4   4        398.29        433.91        17.34 o
 -10  -4   4       1025.48       1083.28        24.59 o
  -8  -4   4       1125.07       1085.27        28.03 o
  -6  -4   4       1953.51       1968.39        34.11 o
  -4  -4   4       1285.00       1365.15        35.66 o
  -2  -4   4       1424.89       1423.43        32.31 o
   0  -4   4        831.14        754.16        33.01 o
   2  -4   4       1681.05       1827.07        56.52 o
   4  -4   4        433.19        403.30        24.87 o
   6  -4   4         17.74         33.46        14.02 o
   8  -4   4       1856.13       1773.14        43.50 o
  10  -4   4        631.68        590.32        22.42 o
  12  -4   4        863.14        923.49        32.36 o
  14  -4   4        332.48        385.11        18.33 o
  16  -4   4        178.34        172.31        15.55 o
  18  -4   4        181.96        190.47        16.66 o
  20  -4   4        337.36        315.06        19.54 o
  22  -4   4        608.96        631.45        27.02 o
  24  -4   4          1.87         24.86        18.79 o
  26  -4   4         31.76         32.53        23.96 o
  28  -4   4        130.95        155.28        28.96 o
  30  -4   4         11.86          3.25        16.83 o
  32  -4   4        164.89        121.17        45.21 o
 -35  -3   4         72.21         69.87        23.36 o
 -33  -3   4         91.39         98.18        49.28 o
 -31  -3   4         97.36         98.49        21.55 o
 -29  -3   4        181.41        175.81        23.94 o
 -27  -3   4        181.32        164.53        22.41 o
 -25  -3   4         84.84         50.18        16.27 o
 -23  -3   4        291.64        296.30        23.14 o
 -21  -3   4        109.66        134.52        27.44 o
 -19  -3   4       1095.62       1056.88        48.54 o
 -17  -3   4        465.98        471.64        42.29 o
 -15  -3   4        750.20        687.60        25.03 o
 -13  -3   4       2563.60       2556.11        69.86 o
 -11  -3   4       2147.96       2135.13        55.45 o
  -9  -3   4       1199.72       1313.60        25.00 o
  -7  -3   4        823.42        820.38        43.63 o
  -5  -3   4       4416.17       4258.76        58.82 o
  -3  -3   4       1422.26       1526.83       147.62 o
  -1  -3   4        523.24        523.02        29.84 o
   1  -3   4        272.00        229.68        17.18 o
   3  -3   4        707.26        753.71        29.84 o
   5  -3   4       1220.36       1234.78        41.14 o
   7  -3   4        779.32        873.07        33.46 o
   9  -3   4        582.85        592.91        21.67 o
  11  -3   4        337.39        372.87        12.52 o
  13  -3   4       3372.03       3252.65        55.23 o
  15  -3   4        914.80        875.34        25.40 o
  17  -3   4        139.41        163.84        14.33 o
  19  -3   4         66.07         92.22        25.15 o
  21  -3   4        143.74        145.40        13.56 o
  23  -3   4         19.47         25.52        12.22 o
  25  -3   4        121.52         94.56        22.33 o
  27  -3   4          3.16         14.50        16.37 o
  29  -3   4          0.68         10.04        17.12 o
  31  -3   4        119.18        102.79        28.94 o
  33  -3   4         22.94         64.66        35.72 o
 -36  -2   4         49.00         56.09        22.99 o
 -34  -2   4         85.93         70.58        31.65 o
 -32  -2   4          1.62         12.06        16.54 o
 -30  -2   4        162.86        155.55        28.34 o
 -28  -2   4         15.27         15.06        14.06 o
 -26  -2   4         38.46         34.02        15.05 o
 -24  -2   4          9.41         -0.46        11.58 o
 -22  -2   4          1.56         -8.06         9.83 o
 -20  -2   4         16.68         21.50        11.48 o
 -18  -2   4        675.07        667.72        26.28 o
 -16  -2   4         52.50         55.74         7.69 o
 -14  -2   4        137.51        146.17         8.12 o
 -12  -2   4       1343.55       1298.46        21.70 o
 -10  -2   4       3897.65       3940.80        55.91 o
  -8  -2   4        150.63        161.87         6.61 o
  -6  -2   4        664.50        660.30        16.56 o
  -4  -2   4        403.19        383.98        18.76 o
  -2  -2   4       1269.50       1177.83        25.38 o
   0  -2   4        176.01        198.78         8.68 o
   2  -2   4        775.98        841.74        17.71 o
   4  -2   4       1507.81       1459.03        42.05 o
   6  -2   4       1281.81       1171.57        53.58 o
   8  -2   4       1629.52       1765.19        37.07 o
  10  -2   4        919.81        873.55        17.68 o
  12  -2   4       3824.46       3944.39        52.64 o
  14  -2   4       3261.43       3200.10        94.04 o
  16  -2   4       1184.10       1121.64        37.86 o
  18  -2   4        573.57        545.86        18.47 o
  20  -2   4        215.26        216.54        13.50 o
  22  -2   4        148.43        147.12        15.14 o
  24  -2   4         65.47         80.27        14.32 o
  26  -2   4        106.01         81.59        14.83 o
  28  -2   4        224.20        248.37        28.54 o
  30  -2   4         33.15          6.70        15.56 o
  32  -2   4          8.68         15.37        29.39 o
  34  -2   4        160.94        165.48        47.47 o
 -37  -1   4         58.33         39.34        31.65 o
 -35  -1   4         21.19         22.03        18.73 o
 -33  -1   4         19.01         22.96        18.33 o
 -31  -1   4         64.55         69.87        28.03 o
 -29  -1   4        232.18        206.81        31.38 o
 -27  -1   4        143.98        145.02        27.09 o
 -25  -1   4        319.63        321.39        22.29 o
 -23  -1   4        695.41        705.27        29.88 o
 -21  -1   4         93.54        113.16        22.46 o
 -19  -1   4        872.34        887.51        33.48 o
 -17  -1   4        725.03        736.67        29.87 o
 -15  -1   4        110.53        113.56         8.53 o
 -13  -1   4        282.12        293.13        10.57 o
 -11  -1   4       1362.57       1310.17        21.29 o
  -9  -1   4         38.66         49.21         7.98 o
  -7  -1   4        628.91        675.24        17.35 o
  -5  -1   4       2580.96       2513.25        32.44 o
  -3  -1   4       8833.97       9500.70       104.15 o
  -1  -1   4        659.70        666.11        16.35 o
   1  -1   4       7649.05       7529.58       116.58 o
   3  -1   4      13624.95      14055.48       183.52 o
   5  -1   4       9887.67      10213.86       211.82 o
   7  -1   4        113.98        110.86         8.23 o
   9  -1   4       7201.18       7540.36        88.38 o
  11  -1   4       1592.31       1622.92        26.55 o
  13  -1   4         82.62         99.76        12.20 o
  15  -1   4       2631.12       2516.38        34.73 o
  17  -1   4        455.22        495.74        19.87 o
  19  -1   4        254.58        246.56        11.44 o
  21  -1   4        850.70        823.94        27.01 o
  23  -1   4        171.57        183.05        16.04 o
  25  -1   4         58.01         31.83        11.84 o
  27  -1   4        438.86        463.74        27.35 o
  29  -1   4        424.11        437.76        33.41 o
  31  -1   4         18.16         13.87        15.95 o
  33  -1   4        193.20        180.40        47.47 o
  35  -1   4         68.36         73.25        33.01 o
 -36   0   4         13.35         14.59        18.38 o
 -34   0   4         36.15         34.32        19.29 o
 -32   0   4        126.60        150.95        28.11 o
 -30   0   4         13.49         20.09        25.09 o
 -28   0   4         69.13         82.94        21.89 o
 -26   0   4        149.64        132.35        18.64 o
 -24   0   4       1537.42       1639.62        45.02 o
 -22   0   4       1269.02       1345.41        27.18 o
 -20   0   4        236.59        253.73        11.93 o
 -18   0   4        732.20        754.38        18.03 o
 -16   0   4       2323.76       2305.20        37.29 o
 -14   0   4        330.33        322.13        18.15 o
 -12   0   4        188.37        197.08         7.99 o
 -10   0   4         61.28         66.16         5.44 o
  -8   0   4        262.89        280.72        13.23 o
  -6   0   4       1287.94       1343.14        17.91 o
  -4   0   4      24487.42      25339.27       268.31 o
  -2   0   4      42114.07      44371.91       473.94 o
   0   0   4        468.57        456.90         7.64 o
   2   0   4        365.31        341.36         8.27 o
   4   0   4        116.82        128.27         4.11 o
   6   0   4       2666.35       2778.95        40.53 o
   8   0   4       2053.36       2246.55        26.99 o
  10   0   4       1435.83       1581.59        21.83 o
  12   0   4          0.06          3.59         4.30 o
  14   0   4        383.46        374.38        11.13 o
  16   0   4        526.91        534.98        14.09 o
  18   0   4       1235.35       1143.60        24.34 o
  20   0   4        287.77        313.12        20.95 o
  22   0   4         10.58         12.53         9.24 o
  24   0   4         10.37         -4.90         8.34 o
  26   0   4         11.51         23.28        17.21 o
  28   0   4        113.19        108.42        16.66 o
  30   0   4         59.92         55.71        20.01 o
  32   0   4         46.97         86.81        35.72 o
  34   0   4          6.44          4.97        23.51 o
  36   0   4         60.55         82.74        33.91 o
 -37   1   4         60.13         46.09        44.54 o
 -35   1   4         19.88         53.63        20.91 o
 -33   1   4         20.22         14.99        22.61 o
 -31   1   4         66.45         37.07        17.23 o
 -29   1   4        230.53        240.46        31.09 o
 -27   1   4        145.52        187.23        31.64 o
 -25   1   4        323.05        332.40        18.89 o
 -23   1   4        694.56        698.69        20.11 o
 -21   1   4         92.99         94.87        10.54 o
 -19   1   4        899.19        894.68        20.85 o
 -17   1   4        732.66        740.80        18.22 o
 -15   1   4        108.69        129.93         9.38 o
 -13   1   4        265.85        265.25        10.03 o
 -11   1   4       1394.67       1328.99        21.58 o
  -9   1   4         42.24         55.50         8.42 o
  -7   1   4        642.71        712.75        13.73 o
  -5   1   4       2509.88       2392.99        30.17 o
  -3   1   4       8933.13       9624.30        88.71 o
  -1   1   4        674.90        668.18        10.10 o
   1   1   4       7601.10       7609.67        69.56 o
   3   1   4      13610.88      14076.79       125.39 o
   5   1   4       9885.76      10151.55       114.40 o
   7   1   4         98.87        100.42         4.25 o
   9   1   4       7295.83       7640.46        79.35 o
  11   1   4       1594.82       1650.04        23.01 o
  13   1   4         92.16         91.19         6.68 o
  15   1   4       2606.35       2514.04        34.38 o
  17   1   4        460.02        498.75        13.61 o
  19   1   4        265.94        233.75        13.47 o
  21   1   4        843.91        807.57        41.37 o
  23   1   4        177.43        182.47        15.41 o
  25   1   4         56.99         68.96        11.85 o
  27   1   4        436.42        439.45        23.59 o
  29   1   4        424.00        418.29        26.12 o
  31   1   4         18.38         -0.85        14.66 o
  33   1   4        194.14        153.27        38.88 o
  35   1   4         67.00         70.98        35.72 o
 -36   2   4         45.91         40.66        24.42 o
 -34   2   4         85.60         71.00        23.28 o
 -32   2   4          0.99         34.13        18.21 o
 -30   2   4        161.51        178.16        36.40 o
 -28   2   4         16.02         19.62        13.97 o
 -26   2   4         38.44         56.94        11.44 o
 -24   2   4         11.04         -1.36         7.25 o
 -22   2   4          1.02         18.22         7.75 o
 -20   2   4         17.74         16.77         7.42 o
 -18   2   4        640.93        624.29        17.61 o
 -16   2   4         59.29         78.23         9.02 o
 -14   2   4        132.88        118.91         7.10 o
 -12   2   4       1317.89       1229.31        18.92 o
 -10   2   4       3890.07       3863.18        59.24 o
  -8   2   4        150.75        158.39         7.62 o
  -6   2   4        700.91        704.01        14.12 o
  -4   2   4        395.77        418.31        10.62 o
  -2   2   4       1276.39       1172.15        16.27 o
   0   2   4        174.86        184.47         6.54 o
   2   2   4        749.66        811.07        14.87 o
   4   2   4       1512.22       1529.63        16.53 o
   6   2   4       1279.46       1213.59        18.12 o
   8   2   4       1571.38       1720.70        23.70 o
  10   2   4        947.02        938.88        16.48 o
  12   2   4       3804.55       4038.49        59.50 o
  14   2   4       3244.74       3211.72        41.53 o
  16   2   4       1187.99       1154.70        21.45 o
  18   2   4        572.81        560.01        18.81 o
  20   2   4        216.39        198.25        13.80 o
  22   2   4        150.37        167.35        15.38 o
  24   2   4         65.83         76.71        12.16 o
  26   2   4        106.25        144.56        16.02 o
  28   2   4        228.53        229.62        23.96 o
  30   2   4         34.16         13.16        16.03 o
  32   2   4          9.69         22.61        20.80 o
 -35   3   4         72.63        160.96        39.79 o
 -33   3   4         90.36         55.61        27.58 o
 -31   3   4        100.55        111.19        23.28 o
 -29   3   4        177.60        224.70        23.12 o
 -27   3   4        183.27        205.81        29.07 o
 -25   3   4         90.25        100.32        15.60 o
 -23   3   4        285.50        266.85        16.95 o
 -21   3   4        110.31        119.49        14.06 o
 -19   3   4       1100.35        948.41        26.82 o
 -17   3   4        444.80        400.01        17.12 o
 -15   3   4        745.89        695.25        21.10 o
 -13   3   4       2549.89       2408.13        42.05 o
 -11   3   4       2167.14       2102.83        38.42 o
  -9   3   4       1206.63       1362.31        23.29 o
  -7   3   4        815.23        758.66        16.91 o
  -5   3   4       4325.74       4181.66        51.76 o
  -3   3   4       1394.47       1494.44        24.37 o
  -1   3   4        514.45        534.06        10.69 o
   1   3   4        276.34        268.82         7.96 o
   3   3   4        720.06        789.90        12.71 o
   5   3   4       1220.00       1143.72        16.94 o
   7   3   4        747.58        806.71        15.69 o
   9   3   4        575.53        572.68        14.67 o
  11   3   4        335.85        353.01        11.09 o
  13   3   4       3428.81       3322.69        43.72 o
  15   3   4        931.36        920.79        19.48 o
  17   3   4        139.07        177.68        12.56 o
  19   3   4         68.04         73.67        10.47 o
  21   3   4        137.36        126.44        13.55 o
  23   3   4         18.21         28.43         9.75 o
  25   3   4        126.16        131.87        19.64 o
  27   3   4          4.77         13.56        11.49 o
  29   3   4          1.05          0.63        16.46 o
  31   3   4        117.25         60.59        27.58 o
  33   3   4         26.12         20.80        23.51 o
 -34   4   4         45.00         80.93        33.46 o
 -32   4   4         31.59         16.73        22.61 o
 -30   4   4        154.75        176.72        40.47 o
 -28   4   4        344.60        289.59        43.40 o
 -26   4   4        124.04        129.17        29.16 o
 -24   4   4         22.16         31.71        11.23 o
 -22   4   4        267.99        270.16        17.70 o
 -20   4   4         24.08         35.27        10.03 o
 -18   4   4        199.26        184.12        14.20 o
 -16   4   4        540.44        533.16        20.11 o
 -14   4   4        219.94        223.06        13.71 o
 -12   4   4        402.55        439.23        17.09 o
 -10   4   4       1014.79       1085.47        21.77 o
  -8   4   4       1124.15       1063.01        21.63 o
  -6   4   4       1995.16       2011.07        32.11 o
  -4   4   4       1293.09       1324.88        26.65 o
  -2   4   4       1416.76       1353.57        22.50 o
   0   4   4        847.35        836.68        17.13 o
   2   4   4       1639.64       1742.58        26.08 o
   4   4   4        424.43        382.41        10.85 o
   6   4   4         15.83         17.72         5.14 o
   8   4   4       1883.10       1833.72        30.84 o
  10   4   4        633.50        618.26        18.91 o
  12   4   4        848.72        928.44        23.64 o
  14   4   4        347.07        308.53        14.49 o
  16   4   4        168.39        182.73        17.39 o
  18   4   4        178.85        185.09        16.41 o
  20   4   4        330.51        314.12        20.83 o
  22   4   4        602.92        622.89        42.77 o
  24   4   4          1.86        -10.43        10.43 o
  26   4   4         30.28         16.57        15.63 o
  28   4   4        134.27        119.97        25.36 o
  30   4   4         11.40          7.99        17.91 o
  32   4   4        167.40        185.37        38.88 o
  34   4   4        267.89        279.87        47.47 o
 -33   5   4        100.31        118.01        51.09 o
 -31   5   4        112.25        148.65        49.96 o
 -29   5   4          6.09        -14.81        17.16 o
 -27   5   4         80.14         81.37        28.94 o
 -25   5   4        478.24        462.06        36.37 o
 -23   5   4        653.08        644.54        30.70 o
 -21   5   4         46.66         62.03        14.87 o
 -19   5   4        105.08        148.22        26.13 o
 -17   5   4       1236.65       1359.52        41.47 o
 -15   5   4        186.62        182.94        18.44 o
 -13   5   4        151.56        135.30        13.04 o
 -11   5   4        261.43        255.00        14.51 o
  -9   5   4         45.26         48.18         9.08 o
  -7   5   4        290.25        273.83        12.50 o
  -5   5   4       2172.68       2128.13        42.34 o
  -3   5   4        541.60        530.11        20.35 o
  -1   5   4        482.95        467.15        14.28 o
   1   5   4       2098.30       1991.49        35.25 o
   3   5   4       2753.15       2640.48        42.13 o
   5   5   4        808.49        710.11        16.44 o
   7   5   4        393.03        372.50        12.27 o
   9   5   4         84.81         97.63        11.96 o
  11   5   4        107.46        106.15        14.68 o
  13   5   4         11.99          8.11         8.27 o
  15   5   4         80.91         81.34        14.03 o
  17   5   4         71.26         66.52        24.50 o
  19   5   4        611.61        610.42        28.19 o
  21   5   4        305.76        346.67        23.81 o
  23   5   4         51.96         46.16        15.04 o
  25   5   4        165.18        191.53        29.91 o
  27   5   4         11.58         16.63        19.90 o
  29   5   4         11.77          8.12        19.43 o
  31   5   4         82.32         41.42        49.51 o
 -30   6   4        103.62        133.62        30.97 o
 -28   6   4         29.84         64.84        23.82 o
 -26   6   4         70.17         57.68        22.48 o
 -24   6   4         44.10         74.32        23.58 o
 -22   6   4        255.50        282.66        24.98 o
 -20   6   4          4.07         16.62        13.58 o
 -18   6   4        383.62        384.13        26.39 o
 -16   6   4         38.99         53.03        14.82 o
 -14   6   4        198.52        248.33        22.77 o
 -12   6   4        193.26        227.54        24.00 o
 -10   6   4        171.80        190.09        19.47 o
  -8   6   4        237.98        209.27        19.49 o
  -6   6   4        744.39        710.25        24.97 o
  -4   6   4        479.03        463.88        20.74 o
  -2   6   4        537.37        480.00        18.56 o
   0   6   4       1050.04       1013.76        26.41 o
   2   6   4        736.10        730.20        30.47 o
   4   6   4         89.87         99.21        12.15 o
   6   6   4         55.69         64.96         9.50 o
   8   6   4        289.12        293.82        20.61 o
  10   6   4        181.92        192.36        15.91 o
  12   6   4         71.79         67.07        12.08 o
  14   6   4        241.62        234.73        38.81 o
  16   6   4          3.44         12.44        12.20 o
  18   6   4        160.60        142.20        19.69 o
  20   6   4         13.13         26.01        13.59 o
  22   6   4         57.27         22.50        13.82 o
  24   6   4         95.80        140.38        22.64 o
  26   6   4        383.30        395.04        38.56 o
  28   6   4        176.56        124.09        29.85 o
  30   6   4         10.70         27.13        41.14 o
 -27   7   4         25.76         22.06        21.90 o
 -25   7   4         19.83         45.36        23.14 o
 -23   7   4          0.84         10.17        23.51 o
 -21   7   4         13.48         11.04        15.75 o
 -19   7   4        161.87        205.88        37.76 o
 -17   7   4        320.47        299.69        26.38 o
 -15   7   4         35.43         41.94        15.65 o
 -13   7   4         35.25         48.68        15.03 o
 -11   7   4        400.55        409.11        27.28 o
  -9   7   4        565.10        613.98        40.39 o
  -7   7   4        330.91        329.70        24.28 o
  -5   7   4        402.74        459.19        50.26 o
  -3   7   4        787.76        781.39        25.40 o
  -1   7   4         28.95         42.69        11.06 o
   1   7   4        222.52        243.95        17.05 o
   3   7   4        113.79        125.55        22.77 o
   5   7   4        136.53        178.62        19.26 o
   7   7   4        764.53        847.13        43.21 o
   9   7   4        456.03        496.70        34.92 o
  11   7   4         23.65         41.07        15.63 o
  13   7   4        185.73        260.22        41.14 o
  15   7   4        393.47        415.93        34.29 o
  17   7   4        286.95        319.86        33.50 o
  19   7   4        178.28        221.88        34.37 o
  21   7   4        205.74        268.92        32.58 o
  23   7   4         13.49         54.71        42.95 o
  25   7   4         32.62         70.53        46.12 o
 -22   8   4         21.04         -1.95        19.88 o
 -20   8   4          0.73        -10.33        17.36 o
 -18   8   4         15.25         25.60        16.80 o
 -16   8   4         38.45         56.82        26.89 o
 -14   8   4        185.84        151.66        23.95 o
 -12   8   4        280.86        329.72        28.38 o
 -10   8   4         62.77         74.59        20.10 o
  -8   8   4        205.00        291.79        27.35 o
  -6   8   4        265.53        289.10        24.74 o
  -4   8   4         87.68        110.13        20.35 o
  -2   8   4        107.14        134.49        29.57 o
   0   8   4         14.57         15.19        11.03 o
   2   8   4         52.12         63.80        15.37 o
   4   8   4        157.16        187.12        24.14 o
   6   8   4        102.41         98.49        24.33 o
   8   8   4        182.84        177.08        35.04 o
  10   8   4         14.00         -1.77        17.63 o
  12   8   4         82.55        159.05        68.72 o
  14   8   4         20.43         15.76        18.07 o
  16   8   4         49.09         53.38        23.54 o
  18   8   4          3.51          8.50        19.51 o
  20   8   4        162.72        202.29        35.37 o
  22   8   4        103.61        149.66        59.23 o
 -17   9   4         29.06         38.54        19.85 o
 -15   9   4         83.53        113.31        24.42 o
 -13   9   4         42.41         48.76        19.82 o
 -11   9   4        111.88        126.39        28.83 o
  -9   9   4        192.18        261.28        40.48 o
  -7   9   4         96.35        108.00        22.39 o
  -5   9   4        316.39        341.43        32.48 o
  -3   9   4        399.20        372.55        30.18 o
  -1   9   4         13.51        -12.29        28.94 o
   1   9   4        135.51        197.06        32.39 o
   3   9   4        110.64        142.97        25.60 o
   5   9   4         22.00          9.32        19.31 o
   7   9   4         33.74         52.99        24.00 o
   9   9   4         42.28         64.45        25.42 o
  11   9   4         82.07         95.75        30.07 o
  13   9   4        127.40         95.67        31.65 o
  15   9   4        153.78        182.59        35.53 o
  17   9   4         73.27         85.62        28.50 o
 -12  10   4         61.30         89.30        39.11 o
 -10  10   4         24.97         21.66        19.61 o
  -8  10   4         25.15         27.82        20.34 o
  -6  10   4         24.78         10.67        23.06 o
  -4  10   4          0.51         41.14        31.65 o
  -2  10   4         53.17         18.99        28.48 o
   0  10   4         22.28        -13.11        27.13 o
   4  10   4        122.25         85.45        38.88 o
   6  10   4         56.57         49.28        36.62 o
   8  10   4         84.84         21.48        28.71 o
  10  10   4         32.69         35.55        46.57 o
  12  10   4         30.15        -18.99        28.94 o
  -8 -10   5         27.15         56.06        26.22 o
  -6 -10   5          2.03         10.85        22.15 o
  -4 -10   5         19.63        -11.76        18.54 o
  -2 -10   5          4.26          1.81        21.25 o
   0 -10   5         14.26         39.79        22.15 o
   2 -10   5        274.66        247.17        47.25 o
   4 -10   5         44.73         37.47        24.64 o
   6 -10   5         21.34         14.07        18.31 o
   8 -10   5         31.89         52.10        17.04 o
  10 -10   5         85.56         33.01        25.77 o
 -17  -9   5         17.70          1.48        18.79 o
 -15  -9   5        147.67         71.23        21.83 o
 -13  -9   5         51.40         69.40        20.42 o
 -11  -9   5        111.51        116.83        23.88 o
  -9  -9   5         99.60         98.56        28.48 o
  -7  -9   5        113.86         91.78        28.48 o
  -5  -9   5          2.66         14.47        19.44 o
  -3  -9   5         85.94         96.30        28.03 o
  -1  -9   5        385.24        332.95        62.17 o
   1  -9   5         31.63         40.32        35.04 o
   3  -9   5        130.50        129.16        27.13 o
   5  -9   5        114.22        108.23        20.28 o
   7  -9   5          4.92         16.14        14.56 o
   9  -9   5        217.49        152.11        21.74 o
  11  -9   5         48.19         55.61        22.15 o
  15  -9   5         83.17         43.86        32.10 o
  17  -9   5         45.89         37.07        29.39 o
 -22  -8   5         42.03         57.75        18.30 o
 -20  -8   5          2.85          6.11        16.97 o
 -18  -8   5         26.58         30.18        19.23 o
 -16  -8   5         56.75         67.33        20.90 o
 -14  -8   5         10.05          7.95        15.59 o
 -12  -8   5         44.22         63.60        26.45 o
 -10  -8   5         60.02         38.43        22.15 o
  -8  -8   5         94.99        136.54        29.84 o
  -6  -8   5        144.09        152.82        30.75 o
  -4  -8   5        212.27        196.78        21.16 o
  -2  -8   5        146.63        141.62        19.70 o
   0  -8   5          8.27         27.82        16.50 o
   2  -8   5         63.18         37.68        14.29 o
   4  -8   5         62.07         75.80        22.15 o
   6  -8   5         72.60         86.81        24.42 o
   8  -8   5        214.36        181.31        30.75 o
  10  -8   5         17.92         31.20        21.25 o
  12  -8   5         27.45         30.29        18.54 o
  14  -8   5         14.78         55.17        18.76 o
  16  -8   5        251.45        305.64        47.93 o
  18  -8   5        263.51        274.44        42.95 o
  20  -8   5          6.89         13.56        26.68 o
  22  -8   5         59.63         11.30        31.20 o
 -27  -7   5          5.35          3.01        16.34 o
 -25  -7   5         25.42         18.75        15.04 o
 -23  -7   5          1.96         -4.48        14.61 o
 -21  -7   5         35.98         29.56        15.81 o
 -19  -7   5          5.70         14.65        16.13 o
 -17  -7   5        220.88        279.32        54.93 o
 -15  -7   5        441.46        515.93        31.61 o
 -13  -7   5         77.35        118.81        42.27 o
 -11  -7   5        219.73        241.11        23.31 o
  -9  -7   5         80.18        151.92        28.94 o
  -7  -7   5         86.31         98.26        28.48 o
  -5  -7   5         81.90        105.43        15.86 o
  -3  -7   5        228.70        158.41        17.81 o
  -1  -7   5        334.47        361.32        22.18 o
   1  -7   5         47.30         60.32        13.88 o
   3  -7   5        378.75        344.98        32.10 o
   5  -7   5        571.46        543.46        38.88 o
   7  -7   5        161.74        194.55        21.07 o
   9  -7   5        276.36        308.85        40.01 o
  11  -7   5        175.42        190.79        21.83 o
  13  -7   5         80.38         79.35        16.83 o
  15  -7   5        130.38        130.78        42.44 o
  17  -7   5         64.67         93.07        19.38 o
  19  -7   5         15.77          6.47        18.60 o
  21  -7   5        108.07        116.24        25.73 o
  23  -7   5         62.17         66.85        24.01 o
  25  -7   5         10.13         -6.23        42.73 o
  27  -7   5         38.42        109.71        28.64 o
 -30  -6   5         20.02         26.70        18.78 o
 -28  -6   5          2.31         34.82        17.86 o
 -26  -6   5         10.14         13.66        17.32 o
 -24  -6   5         67.79         63.85        18.66 o
 -22  -6   5        598.60        632.09        33.40 o
 -20  -6   5         83.99         74.86        26.38 o
 -18  -6   5        142.43        158.54        34.14 o
 -16  -6   5        355.55        397.11        23.22 o
 -14  -6   5         22.49         25.64        11.28 o
 -12  -6   5         52.91         57.27        12.39 o
 -10  -6   5        321.91        253.19        28.03 o
  -8  -6   5        282.94        285.45        29.16 o
  -6  -6   5         26.77         33.17        12.21 o
  -4  -6   5        193.01        194.41        16.07 o
  -2  -6   5        869.17        818.57        28.58 o
   0  -6   5        698.42        604.50        36.62 o
   2  -6   5       1939.19       1911.17        67.37 o
   4  -6   5       1526.09       1389.86        56.06 o
   6  -6   5         50.84         45.50        13.77 o
   8  -6   5        142.24        168.83        21.93 o
  10  -6   5        328.32        342.66        23.57 o
  12  -6   5        108.90         99.06        18.54 o
  14  -6   5        206.12        186.35        24.64 o
  16  -6   5        409.12        424.22        23.35 o
  18  -6   5        573.45        703.89        29.58 o
  20  -6   5         94.88        118.55        38.21 o
  22  -6   5        185.98        232.16        31.80 o
  24  -6   5        185.10        189.57        33.91 o
  26  -6   5         99.16        127.37        27.97 o
  28  -6   5         98.64         63.28        24.12 o
 -31  -5   5         85.32        115.06        23.25 o
 -29  -5   5        280.82        241.16        28.50 o
 -27  -5   5        352.34        386.47        30.34 o
 -25  -5   5         13.15         18.67        16.65 o
 -23  -5   5          8.23         14.85        14.52 o
 -21  -5   5        954.49       1003.69        66.62 o
 -19  -5   5         29.66         32.61        13.40 o
 -17  -5   5        172.54        213.56        45.21 o
 -15  -5   5        198.73        221.16        24.12 o
 -13  -5   5          1.03         10.13        11.88 o
 -11  -5   5        113.64        141.93        14.51 o
  -9  -5   5        525.08        593.44        20.20 o
  -7  -5   5        331.14        313.84        15.47 o
  -5  -5   5        739.04        727.02        24.30 o
  -3  -5   5        305.93        292.53        25.77 o
  -1  -5   5       1361.73       1298.98        49.73 o
   1  -5   5        172.36        131.57        21.70 o
   3  -5   5        249.33        197.58        22.15 o
   5  -5   5        788.34        794.40        38.88 o
   7  -5   5        375.81        377.10        21.48 o
   9  -5   5          1.17          2.07         9.67 o
  11  -5   5        350.99        316.55        28.48 o
  13  -5   5         84.40         86.64        15.95 o
  15  -5   5         25.05         33.56        11.42 o
  17  -5   5          0.79          5.10        10.05 o
  19  -5   5        118.81        159.28        17.93 o
  21  -5   5         57.67         76.91        15.42 o
  23  -5   5        495.39        458.60        59.00 o
  25  -5   5         13.11         11.04        20.31 o
  27  -5   5         66.63         55.03        35.94 o
  29  -5   5        102.24        104.39        29.84 o
  31  -5   5          5.98         -9.04        30.75 o
 -34  -4   5         50.54         32.99        66.24 o
 -32  -4   5          9.33          3.23        14.95 o
 -30  -4   5         21.64         30.15        18.26 o
 -28  -4   5        211.90        211.08        32.91 o
 -26  -4   5        474.41        450.43        51.66 o
 -24  -4   5        225.86        275.59        26.09 o
 -22  -4   5        939.02        941.25        36.32 o
 -20  -4   5         35.37         32.90        13.71 o
 -18  -4   5         25.34         39.95        13.28 o
 -16  -4   5        621.29        579.27        37.53 o
 -14  -4   5        839.36        793.00        43.86 o
 -12  -4   5       1094.46        984.97        35.65 o
 -10  -4   5        654.36        644.28        23.34 o
  -8  -4   5        156.68        192.37        11.09 o
  -6  -4   5        140.32        142.80         9.75 o
  -4  -4   5       1841.96       1834.73        47.93 o
  -2  -4   5       1274.15       1220.07        49.06 o
   0  -4   5        623.06        561.10        28.94 o
   2  -4   5       1815.34       1677.87        53.80 o
   4  -4   5        191.62        174.07        19.44 o
   6  -4   5         44.09         67.82        17.18 o
   8  -4   5        289.70        311.97        24.42 o
  10  -4   5       1940.12       1956.86        38.62 o
  12  -4   5        469.51        464.23        24.00 o
  14  -4   5         55.71         74.54        12.19 o
  16  -4   5        324.08        347.15        24.10 o
  18  -4   5        124.87        124.08        15.27 o
  20  -4   5        401.88        406.18        21.53 o
  22  -4   5        377.96        389.43        34.14 o
  24  -4   5        235.88        220.47        30.93 o
  26  -4   5         42.91         67.21        40.92 o
  28  -4   5         57.94         88.76        23.46 o
  30  -4   5        202.89        195.99        31.61 o
  32  -4   5         18.77         18.99        32.10 o
 -35  -3   5         76.85         31.57        20.19 o
 -33  -3   5        190.74        146.71        29.55 o
 -31  -3   5         20.40         39.21        17.30 o
 -29  -3   5        179.96        161.00        32.81 o
 -27  -3   5          0.51        -12.62        12.62 o
 -25  -3   5          4.15         -7.60        13.19 o
 -23  -3   5        233.54        179.19        34.46 o
 -21  -3   5        100.33        108.20        17.33 o
 -19  -3   5        385.77        366.01        22.58 o
 -17  -3   5        911.11        834.90        29.09 o
 -15  -3   5       2722.54       2537.03        51.73 o
 -13  -3   5        542.30        520.26        26.63 o
 -11  -3   5       2654.63       2584.00        60.55 o
  -9  -3   5        926.30        863.50        18.77 o
  -7  -3   5        788.41        735.25        14.72 o
  -5  -3   5        744.93        798.06        23.28 o
  -3  -3   5       2218.73       2350.64        47.47 o
  -1  -3   5        112.73        102.94         8.25 o
   1  -3   5        293.22        343.59        10.23 o
   3  -3   5       1740.23       1795.87        52.90 o
   5  -3   5         49.88         28.94        10.85 o
   7  -3   5       1875.86       1794.06        55.16 o
   9  -3   5       1621.21       1634.10        70.98 o
  11  -3   5        691.23        699.97        17.50 o
  13  -3   5        892.31        887.05        34.86 o
  15  -3   5        194.61        197.32        16.15 o
  17  -3   5        434.75        452.63        20.08 o
  19  -3   5        822.04        773.56        26.75 o
  21  -3   5        165.24        180.62        13.84 o
  23  -3   5        276.99        318.18        28.59 o
  25  -3   5         21.74         18.21        15.80 o
  27  -3   5         82.06         61.34        26.22 o
  29  -3   5        318.20        336.28        51.77 o
  31  -3   5         72.23         72.79        35.27 o
  33  -3   5         19.00         46.12        46.12 o
 -36  -2   5         36.72         32.96        20.84 o
 -34  -2   5        128.62        135.42        26.62 o
 -32  -2   5         46.72         26.57        17.55 o
 -30  -2   5         92.04        116.97        20.61 o
 -28  -2   5         31.63         41.59        15.67 o
 -26  -2   5         54.17         85.80        18.14 o
 -24  -2   5         67.16         72.80        16.10 o
 -22  -2   5         34.73         22.34        11.43 o
 -20  -2   5        499.86        494.08        44.04 o
 -18  -2   5        852.37        839.92        29.43 o
 -16  -2   5        110.60        123.32        15.91 o
 -14  -2   5        273.40        281.19        17.80 o
 -12  -2   5       1672.82       1631.50        38.00 o
 -10  -2   5       4101.79       4177.97        81.02 o
  -8  -2   5       3580.40       3816.21        72.64 o
  -6  -2   5         31.13         30.44         3.65 o
  -4  -2   5       5609.28       5868.96       137.67 o
  -2  -2   5       3346.40       3670.80        63.15 o
   0  -2   5        563.54        599.80        17.41 o
   2  -2   5        666.89        646.27        16.28 o
   4  -2   5         55.24         29.84         9.95 o
   6  -2   5        201.87        219.01        12.36 o
   8  -2   5       1494.85       1446.65        33.35 o
  10  -2   5       4750.67       4812.16        61.38 o
  12  -2   5       1263.07       1317.49        24.57 o
  14  -2   5       4405.58       4309.41        58.92 o
  16  -2   5       3225.44       3187.24        48.43 o
  18  -2   5        135.24        140.99        11.27 o
  20  -2   5        167.77        158.47        12.73 o
  22  -2   5        305.77        297.20        25.61 o
  24  -2   5        176.83        180.02        16.84 o
  26  -2   5         13.41         33.13        12.64 o
  28  -2   5        106.96         74.79        23.06 o
  30  -2   5        263.56        259.15        30.97 o
  32  -2   5         28.57         46.12        33.46 o
  34  -2   5        165.85        303.83        61.04 o
 -35  -1   5         28.20         31.72        20.57 o
 -33  -1   5         13.25         26.69        26.68 o
 -31  -1   5         64.52         80.25        22.70 o
 -29  -1   5        217.51        231.65        25.16 o
 -27  -1   5        108.21         77.11        16.53 o
 -25  -1   5          8.99        -11.32        11.62 o
 -23  -1   5        946.34        964.22        34.58 o
 -21  -1   5        809.62        803.99        30.23 o
 -19  -1   5        518.43        507.37        23.46 o
 -17  -1   5        713.42        700.61        20.57 o
 -15  -1   5       2186.21       2167.66        37.90 o
 -13  -1   5        153.74        179.39         7.57 o
 -11  -1   5         19.48         26.05         8.38 o
  -9  -1   5       8325.27       8496.39       117.37 o
  -7  -1   5         50.76         48.40         5.63 o
  -5  -1   5       1190.40       1268.70        19.72 o
  -3  -1   5       4003.01       4204.81        62.32 o
  -1  -1   5        469.82        460.25         9.57 o
   1  -1   5       1039.75       1081.71        18.90 o
   3  -1   5       5526.43       5934.60        68.63 o
   5  -1   5       4946.71       5129.85        69.02 o
   7  -1   5       2900.78       3209.80        46.98 o
   9  -1   5       1979.97       2095.17        34.59 o
  11  -1   5        989.40        922.98        22.38 o
  13  -1   5       1113.88       1017.50        26.29 o
  15  -1   5        105.96        128.61         9.14 o
  17  -1   5        988.29        959.13        19.90 o
  19  -1   5         44.74         39.27         7.37 o
  21  -1   5        196.12        187.49        15.21 o
  23  -1   5        156.29        139.99        15.99 o
  25  -1   5        411.08        400.13        21.94 o
  27  -1   5         32.03         14.71        14.22 o
  29  -1   5        218.65        223.68        20.53 o
  31  -1   5         34.25         34.81        29.39 o
  33  -1   5         28.59         30.29        29.39 o
  35  -1   5          2.59        -19.89        27.13 o
 -36   0   5         10.91          5.44        26.22 o
 -34   0   5         16.15         19.26        19.17 o
 -32   0   5          0.00         -1.09        17.18 o
 -30   0   5         79.97        111.82        19.92 o
 -28   0   5        967.63       1086.58        77.45 o
 -26   0   5        294.15        294.39        22.86 o
 -24   0   5         89.82        112.97        17.17 o
 -22   0   5          5.20          7.42         8.94 o
 -20   0   5          3.94         -1.36         5.84 o
 -18   0   5         98.34        112.03         9.21 o
 -16   0   5         10.64          9.52         5.53 o
 -14   0   5         88.21         83.64         7.60 o
 -12   0   5       1084.72       1110.78        23.64 o
 -10   0   5       2214.28       2545.76        64.99 o
  -8   0   5        157.01        199.20         6.46 o
  -6   0   5       5386.78       5735.98        86.08 o
  -4   0   5       3943.96       3918.74        46.63 o
  -2   0   5      13963.00      14218.24       153.85 o
   0   0   5         60.59         60.99         5.25 o
   2   0   5        943.45        972.10        15.87 o
   4   0   5       9373.42       9806.03        97.03 o
   6   0   5       7525.96       7908.69       102.94 o
   8   0   5       1976.01       2347.00        30.49 o
  10   0   5       1502.79       1714.52        22.94 o
  12   0   5       1528.26       1453.46        21.62 o
  14   0   5         11.51         22.61         5.19 o
  16   0   5       1299.16       1194.29        21.27 o
  18   0   5        114.66        108.89        10.98 o
  20   0   5       2623.46       2552.68        44.53 o
  22   0   5        941.88        916.94        29.17 o
  24   0   5        267.40        255.64        17.96 o
  26   0   5          0.06         -1.06         9.73 o
  28   0   5        210.85        183.92        19.86 o
  30   0   5       1049.80       1215.62        51.05 o
  32   0   5         17.21         24.42        29.39 o
  34   0   5         78.72         66.01        30.75 o
  36   0   5         66.71         95.85        35.72 o
 -37   1   5         35.53         54.71        33.91 o
 -35   1   5         27.68         28.59        33.46 o
 -33   1   5         11.92         17.90        32.78 o
 -31   1   5         66.17         98.52        23.78 o
 -29   1   5        220.56        186.71        22.71 o
 -27   1   5        110.68        116.48        34.06 o
 -25   1   5          8.45         18.30        10.42 o
 -23   1   5        954.50        979.68        24.05 o
 -21   1   5        795.15        806.56        23.46 o
 -19   1   5        518.10        504.21        15.85 o
 -17   1   5        687.72        680.50        17.54 o
 -15   1   5       2190.07       2127.71        32.43 o
 -13   1   5        151.74        154.69        10.78 o
 -11   1   5         15.20         12.91         6.21 o
  -9   1   5       8229.10       8411.92        91.65 o
  -7   1   5         45.70         64.86         6.67 o
  -5   1   5       1158.14       1220.99        19.06 o
  -3   1   5       3992.74       4174.50        41.91 o
  -1   1   5        492.34        485.73        10.09 o
   1   1   5       1019.01       1049.98        15.35 o
   3   1   5       5441.50       5787.18        54.73 o
   5   1   5       4939.86       5292.34        62.39 o
   7   1   5       2889.74       3220.12        41.59 o
   9   1   5       1917.71       2047.70        30.65 o
  11   1   5        952.70        921.25        19.21 o
  13   1   5       1114.49       1043.86        17.76 o
  15   1   5         93.87        105.62         7.61 o
  17   1   5        979.97        908.79        22.84 o
  19   1   5         44.73         60.52        10.01 o
  21   1   5        207.68        217.01        18.47 o
  23   1   5        153.15        162.50        15.04 o
  25   1   5        413.82        438.51        20.33 o
  27   1   5         32.22         33.51        16.40 o
  29   1   5        225.49        225.70        28.57 o
  31   1   5         37.09         40.53        17.26 o
  33   1   5         29.31         35.27        27.58 o
  35   1   5          1.69          6.33        30.75 o
 -36   2   5         36.98         26.44        27.81 o
 -34   2   5        124.92        132.13        26.37 o
 -32   2   5         46.22         73.43        22.14 o
 -30   2   5         98.11        134.08        25.16 o
 -28   2   5         32.52         29.61        12.46 o
 -26   2   5         56.44         59.98        12.98 o
 -24   2   5         62.49         87.28        13.35 o
 -22   2   5         38.70         43.63        10.74 o
 -20   2   5        504.80        496.04        20.23 o
 -18   2   5        840.93        836.18        25.66 o
 -16   2   5         96.86        101.92        11.80 o
 -14   2   5        289.01        303.83        14.29 o
 -12   2   5       1656.71       1603.55        25.97 o
 -10   2   5       4146.38       4260.49        52.51 o
  -8   2   5       3605.33       3804.42        47.37 o
  -6   2   5         31.19         20.38         5.93 o
  -4   2   5       5659.61       5989.63        59.34 o
  -2   2   5       3438.48       3676.88        48.00 o
   0   2   5        569.74        591.48        10.13 o
   2   2   5        638.97        611.24        11.08 o
   4   2   5         60.95         58.12         5.26 o
   6   2   5        199.44        211.27         7.36 o
   8   2   5       1528.19       1467.37        19.54 o
  10   2   5       4782.15       4902.51        61.13 o
  12   2   5       1263.57       1296.31        20.91 o
  14   2   5       4437.45       4420.03        53.10 o
  16   2   5       3241.43       3196.89        49.92 o
  18   2   5        125.60        139.51        11.45 o
  20   2   5        169.76        195.41        14.16 o
  22   2   5        312.14        296.64        16.16 o
  24   2   5        183.26        209.06        19.06 o
  26   2   5         13.19         12.51         9.12 o
  28   2   5         99.21        114.24        21.04 o
  30   2   5        254.84        264.60        29.05 o
  32   2   5         29.52         82.29        30.29 o
 -35   3   5         77.60         77.77        31.20 o
 -33   3   5        193.43        168.65        37.53 o
 -31   3   5         19.31         -0.75        14.33 o
 -29   3   5        172.69        205.37        23.95 o
 -27   3   5          0.25          9.37         9.52 o
 -25   3   5          4.56         20.89        10.53 o
 -23   3   5        235.86        238.69        17.16 o
 -21   3   5         97.35        110.72        13.27 o
 -19   3   5        386.53        289.56        17.49 o
 -17   3   5        907.10        837.44        24.70 o
 -15   3   5       2688.14       2455.81        44.47 o
 -13   3   5        536.56        504.20        18.04 o
 -11   3   5       2674.40       2588.62        37.30 o
  -9   3   5        928.44        821.96        20.16 o
  -7   3   5        790.44        749.44        16.82 o
  -5   3   5        745.59        774.86        16.87 o
  -3   3   5       2146.33       2264.40        32.92 o
  -1   3   5        112.55        112.29         6.48 o
   1   3   5        298.92        342.75         8.94 o
   3   3   5       1726.18       1798.86        22.73 o
   5   3   5         55.58         35.06         6.01 o
   7   3   5       1867.37       1898.18        24.51 o
   9   3   5       1624.01       1605.89        24.37 o
  11   3   5        698.43        665.55        14.99 o
  13   3   5        894.04        908.30        18.63 o
  15   3   5        195.50        191.35        11.84 o
  17   3   5        445.35        440.12        16.94 o
  19   3   5        831.47        773.11        23.12 o
  21   3   5        162.33        163.22        14.73 o
  23   3   5        281.44        302.22        20.83 o
  25   3   5         24.30         -2.20        10.61 o
  27   3   5         84.60         75.67        34.14 o
  29   3   5        329.86        333.60        33.91 o
  31   3   5         70.05         58.78        26.68 o
  33   3   5         19.44         -2.71        22.15 o
 -34   4   5         48.40         54.26        30.75 o
 -32   4   5          9.65         29.39        26.68 o
 -30   4   5         21.47         55.51        30.29 o
 -28   4   5        207.95        228.93        32.68 o
 -26   4   5        468.54        486.15        28.54 o
 -24   4   5        232.34        265.34        18.68 o
 -22   4   5        912.95        905.91        46.94 o
 -20   4   5         38.37         41.45        10.62 o
 -18   4   5         25.05         35.59         9.62 o
 -16   4   5        626.97        588.05        21.30 o
 -14   4   5        857.52        817.98        24.30 o
 -12   4   5       1082.65       1085.22        29.72 o
 -10   4   5        641.18        640.44        17.16 o
  -8   4   5        160.47        183.12        10.26 o
  -6   4   5        141.67        159.03         9.95 o
  -4   4   5       1834.72       1780.15        31.84 o
  -2   4   5       1251.71       1184.09        21.23 o
   0   4   5        620.15        584.23        12.92 o
   2   4   5       1834.91       1720.70        23.90 o
   4   4   5        207.92        225.68         9.70 o
   6   4   5         40.82         29.23         6.39 o
   8   4   5        298.26        336.95        12.91 o
  10   4   5       1982.83       1982.25        36.23 o
  12   4   5        483.58        485.09        17.11 o
  14   4   5         57.74         59.23         9.37 o
  16   4   5        314.01        291.52        34.23 o
  18   4   5        117.95        135.81        23.09 o
  20   4   5        402.51        406.84        22.40 o
  22   4   5        364.84        347.75        22.04 o
  24   4   5        223.04        186.05        21.26 o
  26   4   5         43.02         28.79        18.96 o
  28   4   5         53.76         73.11        22.87 o
  30   4   5        208.73        180.83        52.00 o
  32   4   5         19.49         13.56        24.87 o
 -33   5   5         63.09         23.51        37.98 o
 -31   5   5         84.62         61.83        24.66 o
 -29   5   5        283.93        289.63        34.62 o
 -27   5   5        360.39        329.65        34.35 o
 -25   5   5         12.91         30.83        14.20 o
 -23   5   5          7.90         -3.34        18.69 o
 -21   5   5        963.69        993.15        37.19 o
 -19   5   5         28.90         37.56        13.43 o
 -17   5   5        176.60        191.31        19.88 o
 -15   5   5        211.95        250.12        15.90 o
 -13   5   5          1.10          2.41         7.34 o
 -11   5   5        121.86        130.08        13.02 o
  -9   5   5        515.61        544.73        19.68 o
  -7   5   5        338.39        292.67        13.24 o
  -5   5   5        753.31        723.81        23.06 o
  -3   5   5        311.55        315.64        14.09 o
  -1   5   5       1357.39       1349.02        24.91 o
   1   5   5        176.20        192.35        12.86 o
   3   5   5        236.18        209.39        10.78 o
   5   5   5        806.02        764.26        22.14 o
   7   5   5        374.58        311.71        17.32 o
   9   5   5          2.62         -5.08         6.77 o
  11   5   5        332.04        306.68        15.87 o
  13   5   5         84.95         88.64        11.91 o
  15   5   5         21.24         18.21        15.85 o
  17   5   5          0.26         -7.33         9.72 o
  19   5   5        116.12        161.05        19.20 o
  21   5   5         61.28         74.57        19.49 o
  23   5   5        498.41        498.82        33.01 o
  25   5   5         12.01         -0.80        16.47 o
  27   5   5         69.51         71.61        24.42 o
  29   5   5        110.02         86.76        30.29 o
  31   5   5          5.15          3.26        28.03 o
 -30   6   5         22.04         16.52        20.53 o
 -28   6   5          3.33         19.18        20.48 o
 -26   6   5         10.86         15.98        20.05 o
 -24   6   5         69.12         46.34        20.92 o
 -22   6   5        594.95        610.99        48.45 o
 -20   6   5         81.89        103.12        19.59 o
 -18   6   5        138.27        105.89        29.07 o
 -16   6   5        346.60        374.26        25.38 o
 -14   6   5         23.80         13.54        12.64 o
 -12   6   5         52.02         39.77        13.99 o
 -10   6   5        316.81        305.92        22.03 o
  -8   6   5        289.65        322.11        21.53 o
  -6   6   5         27.23         27.76        10.21 o
  -4   6   5        201.15        221.60        16.73 o
  -2   6   5        859.80        830.27        24.05 o
   0   6   5        701.58        695.20        22.13 o
   2   6   5       1915.66       1857.57        36.83 o
   4   6   5       1510.33       1420.30        31.49 o
   6   6   5         50.85         66.50        10.40 o
   8   6   5        143.42        169.03        17.09 o
  10   6   5        315.67        347.75        18.14 o
  12   6   5        105.98         81.77        14.86 o
  14   6   5        211.60        241.67        23.92 o
  16   6   5        406.13        421.14        24.90 o
  18   6   5        570.67        618.66        42.34 o
  20   6   5         94.67        101.63        18.12 o
  22   6   5        176.28        188.50        23.09 o
  24   6   5        186.51        177.86        73.47 o
  26   6   5         99.28         93.43        28.71 o
  28   6   5         93.88         72.86        62.39 o
 -27   7   5          4.39         33.40        23.28 o
 -25   7   5         26.26         35.42        22.61 o
 -23   7   5          2.82          3.13        37.07 o
 -21   7   5         39.07         44.20        17.18 o
 -19   7   5          5.80          7.19        14.40 o
 -17   7   5        226.64        278.87        25.82 o
 -15   7   5        441.74        458.44        29.40 o
 -13   7   5         76.65         92.38        18.86 o
 -11   7   5        227.78        256.87        23.85 o
  -9   7   5         85.13         74.70        16.78 o
  -7   7   5         84.79         88.86        17.48 o
  -5   7   5         84.11         57.26        15.84 o
  -3   7   5        221.61        266.74        18.65 o
  -1   7   5        332.90        322.16        22.36 o
   1   7   5         48.54         61.64        11.96 o
   3   7   5        385.57        406.75        20.41 o
   5   7   5        565.01        538.64        25.04 o
   7   7   5        163.63        217.56        29.52 o
   9   7   5        268.19        264.38        29.23 o
  11   7   5        173.26        212.89        30.27 o
  13   7   5         81.25        111.48        23.97 o
  15   7   5        137.91        144.89        39.56 o
  17   7   5         62.29         60.51        52.90 o
  19   7   5         16.78         10.00        17.31 o
  21   7   5        105.87         94.04        47.47 o
  23   7   5         62.34        -14.02        37.53 o
  25   7   5         10.02         27.58        40.69 o
 -22   8   5         41.58         27.19        30.97 o
 -20   8   5          2.27          9.89        15.44 o
 -18   8   5         27.05         22.64        16.72 o
 -16   8   5         56.84         81.73        20.55 o
 -14   8   5         11.52         11.46        19.89 o
 -12   8   5         46.24         52.44        19.08 o
 -10   8   5         64.67         29.01        16.33 o
  -8   8   5         93.50        115.89        24.65 o
  -6   8   5        142.71        117.60        21.58 o
  -4   8   5        216.32        238.11        25.58 o
  -2   8   5        149.55        113.57        20.59 o
   0   8   5          8.10          2.29        10.54 o
   2   8   5         69.18         61.05        17.69 o
   4   8   5         61.09         62.94        17.06 o
   6   8   5         75.48        147.70        52.67 o
   8   8   5        216.66        252.73        33.46 o
  10   8   5         21.55          9.39        17.22 o
  12   8   5         27.88         26.94        18.97 o
  14   8   5         13.89          8.69        18.28 o
  16   8   5        252.57        328.06        37.07 o
  18   8   5        266.47        268.50        34.08 o
  20   8   5          7.20         14.92        36.17 o
  22   8   5         59.64         97.21        52.90 o
 -17   9   5         18.02         15.64        19.12 o
 -15   9   5        144.56        160.54        43.26 o
 -13   9   5         51.12         46.14        24.40 o
 -11   9   5        107.74         83.09        21.59 o
  -9   9   5         95.97         99.76        23.35 o
  -7   9   5        111.83        143.27        25.33 o
  -5   9   5          2.86         -3.90        14.64 o
  -3   9   5         86.79         88.75        21.28 o
  -1   9   5        388.02        435.82        39.20 o
   1   9   5         30.74         92.24        36.62 o
   3   9   5        129.66        150.75        25.05 o
   5   9   5        111.38        169.02        31.82 o
   7   9   5          4.83          1.79        20.15 o
   9   9   5        217.01        262.89        99.02 o
  11   9   5         47.84         61.52        25.08 o
  13   9   5         29.98          5.95        21.07 o
  15   9   5         80.96         74.09        27.13 o
  17   9   5         43.15         45.67        40.69 o
 -10  10   5         24.29         36.86        27.17 o
  -8  10   5         25.07         40.46        20.49 o
  -6  10   5          2.02        -17.59        17.59 o
  -4  10   5         16.79         32.10        33.46 o
  -2  10   5          4.26         14.92        27.13 o
   0  10   5         14.57         19.89        33.46 o
   2  10   5        276.43        311.52        61.94 o
   6  10   5         22.59         -4.52        25.32 o
   8  10   5         29.55         52.01        25.48 o
  10  10   5         81.87         78.91        46.57 o
  -8 -10   6         28.60         50.28        20.25 o
  -6 -10   6         46.83          5.88        20.35 o
  -4 -10   6         48.71         54.71        27.58 o
  -2 -10   6        270.69        177.24        34.81 o
   0 -10   6        157.31        132.93        31.20 o
   2 -10   6         76.57         78.22        28.94 o
   4 -10   6        149.95        136.09        49.73 o
   6 -10   6        139.46        103.77        21.39 o
   8 -10   6         10.96         25.37        31.88 o
 -17  -9   6          2.07         -2.22        25.77 o
 -15  -9   6         17.37         32.99        19.75 o
 -13  -9   6          2.34        -10.89        15.46 o
 -11  -9   6         26.17         23.66        17.79 o
  -9  -9   6          8.74         23.27        17.08 o
  -7  -9   6         13.25         19.89        23.96 o
  -5  -9   6        144.26        124.79        30.75 o
  -3  -9   6         20.76         56.06        23.51 o
  -1  -9   6         97.23         99.02        29.39 o
   1  -9   6         22.55         19.09        15.48 o
   3  -9   6          3.40         15.95        14.61 o
   5  -9   6        125.79        108.25        19.43 o
   7  -9   6         66.61         76.54        18.21 o
   9  -9   6          2.24        -11.34        12.74 o
  11  -9   6         30.32         16.28        20.80 o
  15  -9   6          7.06         23.96        30.29 o
  17  -9   6        109.70        123.88        38.43 o
 -22  -8   6         17.99         13.79        16.47 o
 -20  -8   6         31.34         20.47        15.87 o
 -18  -8   6         51.66         19.51        22.61 o
 -16  -8   6         48.05         40.83        17.92 o
 -14  -8   6        113.89        132.72        23.98 o
 -12  -8   6         11.93          8.64        16.30 o
 -10  -8   6         49.77         57.31        23.74 o
  -8  -8   6        337.06        313.78        37.07 o
  -6  -8   6        842.16        833.28        52.90 o
  -4  -8   6        106.82        119.82        28.03 o
  -2  -8   6        142.72        122.26        18.46 o
   0  -8   6        483.70        450.34        26.68 o
   2  -8   6          4.87         14.95        26.00 o
   4  -8   6        529.87        582.80        43.40 o
   6  -8   6        156.49        131.12        27.58 o
   8  -8   6         40.72          9.95        18.09 o
  10  -8   6        132.11        160.96        29.84 o
  12  -8   6         64.63         65.11        22.61 o
  14  -8   6         37.98         34.81        21.70 o
  16  -8   6        153.29        174.07        38.43 o
  18  -8   6        552.02        739.69        60.13 o
  20  -8   6        117.46        181.76        45.67 o
  22  -8   6         44.97         37.53        32.55 o
 -27  -7   6         87.89        108.06        27.35 o
 -25  -7   6        162.16        154.33        36.94 o
 -23  -7   6          2.84         -3.44        14.93 o
 -21  -7   6        206.32        224.79        23.31 o
 -19  -7   6        169.89        176.82        28.94 o
 -17  -7   6         88.24         77.59        28.48 o
 -15  -7   6        371.84        430.40        52.45 o
 -13  -7   6        125.73        154.88        23.57 o
 -11  -7   6        173.32        210.17        25.04 o
  -9  -7   6         32.18        -14.02        14.02 o
  -7  -7   6        294.53        249.58        32.10 o
  -5  -7   6         60.99         50.54        13.14 o
  -3  -7   6         86.74         87.50        28.48 o
  -1  -7   6        219.60        236.64        42.27 o
   1  -7   6         47.17         47.47        19.89 o
   3  -7   6          9.06         16.28        16.28 o
   5  -7   6        465.11        438.63        26.76 o
   7  -7   6        162.44        198.57        22.37 o
   9  -7   6         50.48         64.81        17.26 o
  11  -7   6        148.93        131.30        20.74 o
  13  -7   6        222.80        207.07        24.42 o
  15  -7   6         46.23         47.91        15.04 o
  17  -7   6         76.11        104.23        26.06 o
  19  -7   6         93.62        118.70        26.68 o
  21  -7   6          0.05         -4.44        18.92 o
  23  -7   6         10.79         22.49        20.28 o
  25  -7   6         19.23         10.79        28.03 o
 -30  -6   6         18.00         13.72        21.73 o
 -28  -6   6         19.76         20.14        14.46 o
 -26  -6   6          1.10         -2.43        11.99 o
 -24  -6   6          4.73         -1.86        11.66 o
 -22  -6   6        176.26        184.37        19.45 o
 -20  -6   6        143.97        133.44        17.82 o
 -18  -6   6         15.78         25.65        26.72 o
 -16  -6   6        286.36        352.29        34.72 o
 -14  -6   6        188.71        206.13        18.25 o
 -12  -6   6        108.12        122.84        19.64 o
 -10  -6   6         31.24         11.25        26.00 o
  -8  -6   6        253.73        288.01        28.94 o
  -6  -6   6        505.30        567.93        40.01 o
  -4  -6   6          3.93          2.43         9.07 o
  -2  -6   6        499.89        477.45        33.46 o
   0  -6   6        990.24        939.98        45.67 o
   2  -6   6        500.24        477.90        33.46 o
   4  -6   6        417.37        363.97        30.29 o
   6  -6   6        272.19        289.52        23.28 o
   8  -6   6         33.76         43.48        14.33 o
  10  -6   6         86.23         79.88        16.28 o
  12  -6   6        211.93        185.56        20.29 o
  14  -6   6        287.61        319.85        25.59 o
  16  -6   6        257.31        320.45        22.94 o
  18  -6   6         80.42         75.84        15.65 o
  20  -6   6        178.20        202.15        21.93 o
  22  -6   6         30.32         28.31        20.71 o
  24  -6   6        231.28        248.85        33.80 o
  26  -6   6         40.29         29.73        20.43 o
  28  -6   6          5.40         -0.45        30.29 o
 -33  -5   6        103.06         68.27        41.60 o
 -31  -5   6         84.22         60.68        19.94 o
 -29  -5   6          9.40          0.34        16.33 o
 -27  -5   6        101.60         92.35        21.15 o
 -25  -5   6        257.41        257.18        28.57 o
 -23  -5   6        220.60        226.54        31.01 o
 -21  -5   6        394.89        392.26        50.98 o
 -19  -5   6        277.92        273.32        22.71 o
 -17  -5   6        263.84        365.48        28.26 o
 -15  -5   6        188.81        168.04        47.93 o
 -13  -5   6        380.44        398.04        20.23 o
 -11  -5   6         38.85         15.53        12.11 o
  -9  -5   6        227.71        250.30        13.77 o
  -7  -5   6         45.83         34.71         7.95 o
  -5  -5   6        386.30        372.45        14.28 o
  -3  -5   6        600.06        617.61        34.36 o
  -1  -5   6       2156.04       2103.77        68.27 o
   1  -5   6        657.52        665.99        35.27 o
   3  -5   6        347.73        271.73        24.42 o
   5  -5   6         34.40         45.67        16.28 o
   7  -5   6        154.81        151.01        20.80 o
   9  -5   6        128.46        117.78        16.61 o
  11  -5   6        912.44        928.75        34.76 o
  13  -5   6        662.71        695.64        31.61 o
  15  -5   6         18.23         17.22        10.70 o
  17  -5   6        216.39        235.00        35.68 o
  19  -5   6        428.43        431.37        28.36 o
  21  -5   6         11.13         14.12        11.83 o
  23  -5   6        151.36        221.61        38.21 o
  25  -5   6        102.91         62.74        23.22 o
  27  -5   6        208.66        169.11        39.56 o
  29  -5   6         13.04         47.02        34.81 o
  31  -5   6         96.56        213.41        53.80 o
 -32  -4   6          7.52         -3.58        15.04 o
 -30  -4   6         91.93         71.92        20.32 o
 -28  -4   6         75.00         65.58        33.57 o
 -26  -4   6         79.10         99.12        19.81 o
 -24  -4   6         91.69         78.06        18.83 o
 -22  -4   6        372.65        385.40        29.99 o
 -20  -4   6        441.15        491.23        26.96 o
 -18  -4   6         51.75         41.94        12.88 o
 -16  -4   6         60.61         17.22        17.04 o
 -14  -4   6        630.15        567.90        28.96 o
 -12  -4   6       1022.01       1022.17        64.88 o
 -10  -4   6       1474.53       1424.84        25.04 o
  -8  -4   6       1285.93       1354.47        23.67 o
  -6  -4   6         62.32         68.50         8.32 o
  -4  -4   6        478.83        476.81        19.32 o
  -2  -4   6       1281.82       1195.92        82.51 o
   0  -4   6        182.98        177.24        19.89 o
   2  -4   6        928.27        905.62        37.98 o
   4  -4   6       1221.17       1114.06        42.95 o
   6  -4   6       3399.58       3117.00        86.36 o
   8  -4   6       1128.07       1078.34        44.31 o
  10  -4   6        523.03        459.16        18.92 o
  12  -4   6        218.78        209.08        18.40 o
  14  -4   6         29.56         29.59        10.69 o
  16  -4   6        118.60        137.42        17.06 o
  18  -4   6        690.33        682.84        31.47 o
  20  -4   6        600.02        606.48        29.99 o
  22  -4   6        261.72        281.23        20.96 o
  24  -4   6        667.90        717.70        30.60 o
  26  -4   6         88.22        128.34        61.04 o
  28  -4   6         52.70         48.44        20.41 o
  30  -4   6        128.90        170.00        46.12 o
  32  -4   6        174.19        309.71        63.30 o
 -35  -3   6         30.73         25.30        21.81 o
 -33  -3   6         20.84         44.72        21.73 o
 -31  -3   6         85.99         72.67        23.69 o
 -29  -3   6         42.68         40.98        19.36 o
 -27  -3   6        246.51        249.52        31.74 o
 -25  -3   6        149.80        101.40        25.18 o
 -23  -3   6        187.33        205.45        28.30 o
 -21  -3   6        253.33        280.05        22.00 o
 -19  -3   6        183.10        168.84        18.84 o
 -17  -3   6        474.98        446.85        23.16 o
 -15  -3   6          0.73          8.14        12.89 o
 -13  -3   6       2015.98       1950.61        42.81 o
 -11  -3   6       1924.30       1815.42        79.58 o
  -9  -3   6        201.74        227.43        12.60 o
  -7  -3   6       2298.74       2415.45        32.90 o
  -5  -3   6        479.37        461.68        17.83 o
  -3  -3   6        123.37        146.73        10.71 o
  -1  -3   6        483.48        423.82        24.64 o
   1  -3   6        297.43        317.16        19.89 o
   3  -3   6        122.68        100.83        14.92 o
   5  -3   6        291.43        294.34        21.25 o
   7  -3   6        884.23        885.72        26.68 o
   9  -3   6        760.26        773.05        40.24 o
  11  -3   6       1903.48       1860.51        37.73 o
  13  -3   6       1343.57       1259.93        27.60 o
  15  -3   6         90.77        109.57        12.94 o
  17  -3   6        291.34        356.68        18.79 o
  19  -3   6        289.07        320.85        19.10 o
  21  -3   6         99.51         84.67        22.30 o
  23  -3   6        176.02        159.49        19.26 o
  25  -3   6         87.21         97.60        15.94 o
  27  -3   6         29.47         25.58        17.77 o
  29  -3   6          9.60         17.18        26.68 o
  31  -3   6        324.87        356.73        56.97 o
  33  -3   6         19.20         -2.26        30.29 o
 -36  -2   6          2.90         11.76        24.42 o
 -34  -2   6        150.95        118.45        27.62 o
 -32  -2   6        104.58        129.65        20.75 o
 -30  -2   6         43.17         42.09        16.81 o
 -28  -2   6        139.17        101.50        39.16 o
 -26  -2   6         38.82         42.33        15.86 o
 -24  -2   6        119.61        118.39        18.53 o
 -22  -2   6        282.85        282.70        21.41 o
 -20  -2   6        601.60        545.20        26.47 o
 -18  -2   6        988.34        998.85        32.65 o
 -16  -2   6       1697.93       1584.90        39.62 o
 -14  -2   6       3728.67       3593.07        64.36 o
 -12  -2   6        968.07        942.35        27.09 o
 -10  -2   6        404.13        403.35        22.71 o
  -8  -2   6       1870.65       1825.64        29.91 o
  -6  -2   6        392.87        427.35        13.24 o
  -4  -2   6       2674.46       2832.14        42.74 o
  -2  -2   6       3333.30       3562.82        99.47 o
   0  -2   6       4825.94       5101.62        84.63 o
   2  -2   6        227.09        235.99        15.60 o
   4  -2   6       4970.56       5322.24        87.44 o
   6  -2   6       1739.86       1754.11        38.73 o
   8  -2   6         89.02        101.61        12.16 o
  10  -2   6       3144.69       3158.43        49.53 o
  12  -2   6       6199.64       6128.07        77.60 o
  14  -2   6        965.90        973.91        25.65 o
  16  -2   6        348.37        348.71        14.69 o
  18  -2   6        222.30        234.66        15.80 o
  20  -2   6        363.68        350.24        19.17 o
  22  -2   6        173.65        192.71        16.16 o
  24  -2   6        356.89        378.36        26.09 o
  26  -2   6         99.47        106.14        16.74 o
  28  -2   6          7.88         15.67        15.42 o
  30  -2   6        101.85        133.38        40.69 o
  32  -2   6         64.86         52.45        33.46 o
  34  -2   6        101.47         74.15        41.14 o
 -35  -1   6          2.37        -12.93        21.70 o
 -33  -1   6        150.44        139.26        28.34 o
 -31  -1   6        188.91        212.14        38.81 o
 -29  -1   6        150.25        129.99        20.44 o
 -27  -1   6        446.74        455.28        27.64 o
 -25  -1   6        102.10         95.33        17.58 o
 -23  -1   6         53.42         44.09        13.16 o
 -21  -1   6        162.69        157.81        19.38 o
 -19  -1   6          8.72         24.80        11.55 o
 -17  -1   6       1315.35       1272.03        35.66 o
 -15  -1   6        288.64        255.91        23.87 o
 -13  -1   6        700.02        654.43        30.52 o
 -11  -1   6        267.45        266.64        14.77 o
  -9  -1   6       1270.99       1244.62        21.96 o
  -7  -1   6      15273.96      16645.49       182.13 o
  -5  -1   6       1674.18       1693.95        25.02 o
  -3  -1   6       4113.81       4199.52        50.52 o
  -1  -1   6       1148.90       1126.06        17.27 o
   1  -1   6       1177.82       1103.30        20.11 o
   3  -1   6         95.61         96.90         6.12 o
   5  -1   6       2619.89       2582.85        33.74 o
   7  -1   6        191.08        187.02         8.89 o
   9  -1   6        187.39        164.23         9.54 o
  11  -1   6        174.92        168.66         9.77 o
  13  -1   6        782.11        775.20        18.96 o
  15  -1   6       2061.30       2034.40        30.21 o
  17  -1   6       2222.62       2175.82        39.26 o
  19  -1   6        826.98        844.47        22.89 o
  21  -1   6         23.92         29.01        20.37 o
  23  -1   6         94.36         73.44        13.09 o
  25  -1   6         95.40        105.91        15.17 o
  27  -1   6          1.65         10.90        10.78 o
  29  -1   6          6.22          9.95        14.38 o
  31  -1   6        153.98        112.13        39.34 o
  33  -1   6         32.24        107.61        40.69 o
  35  -1   6          9.61         38.43        29.39 o
 -36   0   6          2.72         17.95        17.74 o
 -34   0   6          3.68          4.75        19.82 o
 -32   0   6         14.98          4.03        32.55 o
 -30   0   6          0.64         -4.72        12.78 o
 -28   0   6        193.31        199.13        23.75 o
 -26   0   6          8.68         12.61        12.91 o
 -24   0   6        438.62        437.35        33.11 o
 -22   0   6         42.36         53.86        11.42 o
 -20   0   6        364.63        353.06        17.27 o
 -18   0   6       1370.47       1221.45        36.55 o
 -16   0   6        218.91        223.24        13.66 o
 -14   0   6         74.08         79.88        12.79 o
 -12   0   6          4.08          4.20         9.36 o
 -10   0   6         13.87          3.46         5.50 o
  -8   0   6       1755.63       1731.69        25.65 o
  -6   0   6       1947.50       2333.10        31.31 o
  -4   0   6        400.37        405.03         9.32 o
  -2   0   6       7281.26       7386.22        79.68 o
   0   0   6       2303.29       2428.42        27.98 o
   2   0   6       1574.64       1642.91        24.09 o
   4   0   6        504.87        482.04        10.80 o
   6   0   6      26622.08      28130.07       271.72 o
   8   0   6       1180.74       1286.10        23.98 o
  10   0   6       1909.87       1749.34        27.96 o
  12   0   6        382.74        377.57         9.17 o
  14   0   6         16.15         17.14         4.78 o
  16   0   6          9.89          4.30         6.92 o
  18   0   6       1625.20       1647.55        32.51 o
  20   0   6        645.35        645.69        28.51 o
  22   0   6         22.43         31.26        11.22 o
  24   0   6        393.63        339.86        45.26 o
  26   0   6       1581.13       1632.14        43.44 o
  28   0   6         40.73         45.40        47.47 o
  30   0   6        326.01        339.14        32.51 o
  32   0   6         29.87         10.40        25.77 o
  34   0   6          5.69         -0.45        25.32 o
  36   0   6          0.56         -3.16        23.51 o
 -35   1   6          2.75          8.49        16.59 o
 -33   1   6        146.38        137.62        25.66 o
 -31   1   6        188.67        241.49        33.28 o
 -29   1   6        145.85        166.57        29.78 o
 -27   1   6        451.10        473.37        28.45 o
 -25   1   6        109.15        122.22        20.14 o
 -23   1   6         52.56         46.87        11.94 o
 -21   1   6        155.08        186.25        15.69 o
 -19   1   6         10.95         12.33         9.27 o
 -17   1   6       1314.71       1301.28        30.38 o
 -15   1   6        272.24        254.95        22.97 o
 -13   1   6        684.78        632.07        18.91 o
 -11   1   6        264.04        256.12        17.16 o
  -9   1   6       1283.06       1249.34        24.43 o
  -7   1   6      15405.77      16843.55       173.42 o
  -5   1   6       1664.28       1678.90        20.43 o
  -3   1   6       4135.22       4237.53        43.11 o
  -1   1   6       1202.36       1148.99        16.64 o
   1   1   6       1147.58       1087.83        16.37 o
   3   1   6         89.69         91.40         4.23 o
   5   1   6       2685.56       2705.09        54.10 o
   7   1   6        204.90        198.28         7.30 o
   9   1   6        189.15        160.99         7.99 o
  11   1   6        186.92        204.80         9.65 o
  13   1   6        770.55        758.00        19.64 o
  15   1   6       2056.51       2070.93        35.74 o
  17   1   6       2235.53       2103.78        37.62 o
  19   1   6        864.04        862.29        23.58 o
  21   1   6         25.29         22.80        10.38 o
  23   1   6         98.47        103.69        12.49 o
  25   1   6         99.04        101.01        14.75 o
  27   1   6          2.35         -3.91        12.60 o
  29   1   6          7.25         32.23        17.16 o
  31   1   6        156.81        159.37        38.66 o
  33   1   6         33.73         11.93        15.50 o
  35   1   6          9.71         47.47        30.75 o
 -36   2   6          2.77         30.43        20.40 o
 -34   2   6        155.24        183.14        35.49 o
 -32   2   6        106.51         83.20        25.09 o
 -30   2   6         43.12         76.19        21.09 o
 -28   2   6        138.75        127.53        19.08 o
 -26   2   6         35.97         50.23        12.72 o
 -24   2   6        116.70        140.70        16.21 o
 -22   2   6        272.76        259.70        17.05 o
 -20   2   6        581.75        595.09        28.84 o
 -18   2   6        970.93        924.27        26.03 o
 -16   2   6       1700.28       1608.35        34.21 o
 -14   2   6       3727.42       3646.77        68.62 o
 -12   2   6        954.48        931.92        19.48 o
 -10   2   6        412.52        426.42        12.72 o
  -8   2   6       1881.39       1862.97        28.32 o
  -6   2   6        367.44        401.04        11.56 o
  -4   2   6       2670.63       2871.46        32.92 o
  -2   2   6       3253.90       3456.84        37.84 o
   0   2   6       4892.20       5184.48        53.18 o
   2   2   6        225.94        232.75         7.21 o
   4   2   6       4903.67       5132.14        52.14 o
   6   2   6       1679.78       1686.30        31.82 o
   8   2   6         87.00         88.55         8.55 o
  10   2   6       3174.50       3132.69        44.42 o
  12   2   6       6226.21       6098.01        90.52 o
  14   2   6        948.88        990.29        22.85 o
  16   2   6        349.14        344.56        14.47 o
  18   2   6        233.04        223.49        13.34 o
  20   2   6        366.83        390.51        17.11 o
  22   2   6        174.72        180.41        14.67 o
  24   2   6        346.28        326.15        24.95 o
  26   2   6         99.95         87.46        17.74 o
  28   2   6          7.93         27.70        15.90 o
  30   2   6        103.85         74.15        28.03 o
  32   2   6         59.07         35.27        26.22 o
  34   2   6        100.14         81.38        29.39 o
 -35   3   6         28.89         40.69        27.13 o
 -33   3   6         19.89          6.70        15.86 o
 -31   3   6         89.23         98.27        23.12 o
 -29   3   6         42.36         45.49        15.04 o
 -27   3   6        244.38        269.53        20.23 o
 -25   3   6        154.82        133.54        17.42 o
 -23   3   6        186.59        198.41        18.57 o
 -21   3   6        253.79        241.54        16.61 o
 -19   3   6        187.80        178.45        14.19 o
 -17   3   6        474.27        484.71        19.37 o
 -15   3   6          0.83          2.36         6.79 o
 -13   3   6       2062.94       1930.56        37.42 o
 -11   3   6       1932.05       1871.10        30.48 o
  -9   3   6        213.41        217.68        10.41 o
  -7   3   6       2334.27       2390.97        47.08 o
  -5   3   6        490.15        485.65        13.78 o
  -3   3   6        132.48        162.27         7.24 o
  -1   3   6        492.24        438.27        10.07 o
   1   3   6        281.65        295.19         8.49 o
   3   3   6        128.15        115.34         7.03 o
   5   3   6        318.55        363.16         8.62 o
   7   3   6        874.54        892.97        15.32 o
   9   3   6        760.37        734.36        21.29 o
  11   3   6       1912.00       1877.08        29.29 o
  13   3   6       1392.85       1293.68        26.69 o
  15   3   6         90.83        109.41        11.49 o
  17   3   6        274.03        309.01        14.74 o
  19   3   6        276.44        258.30        14.60 o
  21   3   6        102.99         96.65        14.66 o
  23   3   6        170.01        181.06        17.78 o
  25   3   6         82.31         46.63        26.68 o
  27   3   6         28.44         38.16        22.61 o
  29   3   6          8.72         -0.28        16.28 o
  31   3   6        323.10        310.62        39.79 o
  33   3   6         20.27        -11.30        22.15 o
 -34   4   6        101.75         64.20        33.46 o
 -32   4   6          8.54         14.92        24.42 o
 -30   4   6         92.24        117.45        29.39 o
 -28   4   6         75.81        109.06        28.94 o
 -26   4   6         76.78         85.20        20.17 o
 -24   4   6         90.58         98.38        14.92 o
 -22   4   6        380.90        343.34        21.14 o
 -20   4   6        446.56        394.52        32.51 o
 -18   4   6         49.05         48.91        13.42 o
 -16   4   6         60.19         68.30        11.33 o
 -14   4   6        625.37        626.52        26.30 o
 -12   4   6       1045.14       1060.67        27.38 o
 -10   4   6       1479.75       1367.69        26.31 o
  -8   4   6       1242.97       1245.06        25.04 o
  -6   4   6         57.23         68.34         8.24 o
  -4   4   6        480.98        455.06        14.82 o
  -2   4   6       1285.51       1208.13        24.17 o
   0   4   6        195.80        210.44         8.59 o
   2   4   6        934.43        853.49        16.03 o
   4   4   6       1220.62       1160.22        20.88 o
   6   4   6       3457.26       3323.77        45.88 o
   8   4   6       1145.28       1118.30        42.30 o
  10   4   6        542.05        469.20        27.74 o
  12   4   6        199.81        179.36        12.09 o
  14   4   6         33.35         42.19        10.61 o
  16   4   6        122.08        142.16        26.28 o
  18   4   6        677.13        632.43        26.04 o
  20   4   6        586.22        591.14        26.29 o
  22   4   6        265.26        262.86        24.87 o
  24   4   6        678.89        604.59        84.10 o
  26   4   6         91.19         98.99        24.41 o
  28   4   6         52.62         24.78        18.49 o
  30   4   6        133.94        126.95        66.92 o
  32   4   6        172.79        122.08        31.65 o
 -31   5   6         84.88         86.46        26.00 o
 -29   5   6          9.76        -16.92        16.92 o
 -27   5   6        102.82        102.29        25.73 o
 -25   5   6        255.88        296.27        24.54 o
 -23   5   6        221.22        242.80        24.56 o
 -21   5   6        389.69        384.90        25.29 o
 -19   5   6        290.56        291.59        22.16 o
 -17   5   6        263.76        272.88        17.71 o
 -15   5   6        178.41        184.49        15.79 o
 -13   5   6        365.80        361.36        18.08 o
 -11   5   6         37.89         33.39         9.43 o
  -9   5   6        233.34        236.27        14.62 o
  -7   5   6         38.63         50.87         9.56 o
  -5   5   6        376.30        349.70        14.37 o
  -3   5   6        619.04        670.73        19.10 o
  -1   5   6       2120.31       2023.31        32.13 o
   1   5   6        634.64        639.69        17.98 o
   3   5   6        356.11        355.52        13.13 o
   5   5   6         30.91         36.54         7.40 o
   7   5   6        160.24        164.42        12.25 o
   9   5   6        126.92        147.08        16.93 o
  11   5   6        881.34        857.82        30.83 o
  13   5   6        648.19        632.56        25.70 o
  15   5   6         18.41         11.89        10.05 o
  17   5   6        215.32        237.83        24.51 o
  19   5   6        424.95        431.17        24.72 o
  21   5   6         11.08         14.72        23.60 o
  23   5   6        143.25        184.84        35.72 o
  25   5   6         99.38        144.57        28.74 o
  27   5   6        214.23        280.50        36.37 o
  29   5   6         13.58         11.57        21.07 o
  31   5   6         99.69        101.44        35.49 o
 -30   6   6         18.62         22.51        22.33 o
 -28   6   6         19.80         21.25        21.14 o
 -26   6   6          1.84          8.50        18.03 o
 -24   6   6          4.44          5.37        13.97 o
 -22   6   6        169.86        179.50        23.71 o
 -20   6   6        141.41        175.79        23.01 o
 -18   6   6         16.33         27.52        13.70 o
 -16   6   6        291.64        338.43        24.83 o
 -14   6   6        188.83        191.56        22.15 o
 -12   6   6        102.33         99.87        17.65 o
 -10   6   6         33.07         29.10        12.70 o
  -8   6   6        252.14        219.81        19.63 o
  -6   6   6        510.27        561.36        25.71 o
  -4   6   6          4.21          1.40         6.50 o
  -2   6   6        479.33        475.56        16.27 o
   0   6   6        999.18        913.08        25.26 o
   2   6   6        501.57        426.46        17.86 o
   4   6   6        418.46        403.76        21.39 o
   6   6   6        264.59        256.86        17.59 o
   8   6   6         31.29         40.34        10.38 o
  10   6   6         90.59        130.73        33.37 o
  12   6   6        223.19        213.67        20.20 o
  14   6   6        288.65        282.14        21.73 o
  16   6   6        264.08        261.57        21.86 o
  18   6   6         85.98         88.69        34.65 o
  20   6   6        180.93        223.99        24.73 o
  22   6   6         29.49         37.29        19.63 o
  24   6   6        234.73        335.93        36.63 o
  26   6   6         43.32         28.31        20.12 o
  28   6   6          5.33        -10.23        19.98 o
 -27   7   6         89.54         65.70        53.80 o
 -25   7   6        162.31        250.37        37.63 o
 -23   7   6          3.11          7.24        18.74 o
 -21   7   6        206.79        203.33        28.06 o
 -19   7   6        167.13        190.82        25.61 o
 -17   7   6         88.85        115.31        21.08 o
 -15   7   6        372.73        368.28        26.93 o
 -13   7   6        130.89        175.51        23.43 o
 -11   7   6        173.11        211.62        25.06 o
  -9   7   6         35.52         53.27        14.97 o
  -7   7   6        302.88        314.01        28.72 o
  -5   7   6         57.48         58.70        16.61 o
  -3   7   6         84.17         54.10        13.00 o
  -1   7   6        221.44        221.21        17.25 o
   1   7   6         45.29         33.82        10.79 o
   3   7   6          8.10          9.88         9.05 o
   5   7   6        447.06        441.20        23.08 o
   7   7   6        153.72        184.75        22.04 o
   9   7   6         51.27         33.01        18.46 o
  11   7   6        154.70        150.66        26.42 o
  13   7   6        223.97        247.51        28.88 o
  15   7   6         46.57         52.91        20.87 o
  17   7   6         70.21         76.97        24.33 o
  19   7   6         93.65        126.73        33.01 o
  21   7   6          0.05         -2.01        17.51 o
  23   7   6          9.70         -6.78        36.62 o
  25   7   6         16.46        -19.44        37.53 o
 -22   8   6         16.96          6.59        23.96 o
 -20   8   6         31.57         19.82        17.09 o
 -18   8   6         51.62         69.09        20.07 o
 -16   8   6         48.92         77.22        20.19 o
 -14   8   6        119.09        174.15        30.99 o
 -12   8   6          9.92          1.94        13.38 o
 -10   8   6         50.42         40.73        17.72 o
  -8   8   6        336.33        357.31        27.25 o
  -6   8   6        843.01        802.75        37.84 o
  -4   8   6        105.86        132.67        22.06 o
  -2   8   6        138.75        105.01        20.94 o
   0   8   6        479.60        483.44        26.24 o
   2   8   6          5.23         -1.60        11.71 o
   4   8   6        524.97        599.45        28.48 o
   6   8   6        157.03        176.40        38.67 o
   8   8   6         38.90          7.62        16.73 o
  10   8   6        127.87        203.97        32.16 o
  12   8   6         64.56         75.87        23.48 o
  14   8   6         39.79         57.69        22.90 o
  16   8   6        150.58        206.95        73.47 o
  18   8   6        546.75        661.47        81.84 o
  20   8   6        120.55        121.62        52.00 o
  22   8   6         43.98         77.77        49.73 o
 -19   9   6         45.87         -5.43        32.10 o
 -17   9   6          1.91         -8.48        18.15 o
 -15   9   6         14.89         25.06        19.32 o
 -13   9   6          2.75         -4.20        16.01 o
 -11   9   6         25.14         13.04        17.03 o
  -9   9   6          7.20         16.17        16.36 o
  -7   9   6         10.94         15.30        16.79 o
  -5   9   6        148.56        128.73        23.35 o
  -3   9   6         20.37          2.74        14.94 o
  -1   9   6        102.37        125.42        29.86 o
   1   9   6         23.86         25.58        20.53 o
   3   9   6          3.89        -13.39        13.39 o
   5   9   6        126.33        138.51        30.83 o
   7   9   6         71.45         57.36        24.64 o
   9   9   6          2.43         -2.84        18.21 o
  11   9   6         29.80         27.72        45.44 o
  13   9   6         91.24         93.23        45.21 o
  15   9   6          6.88          0.90        40.24 o
  17   9   6        114.55        114.39        52.45 o
 -10  10   6          6.52          4.99        25.52 o
  -8  10   6         27.61         22.39        19.24 o
  -6  10   6         43.39        -13.11        50.64 o
  -4  10   6         49.29         33.27        24.93 o
  -2  10   6        274.80        345.43        61.94 o
   0  10   6        157.11        166.84        47.93 o
   2  10   6         75.79         27.58        34.36 o
   6  10   6        140.20         94.50        39.34 o
   8  10   6         10.99          6.69        22.59 o
  10  10   6         45.57         52.06        33.01 o
  -8 -10   7          0.56         19.89        29.84 o
  -6 -10   7         77.50         95.40        31.20 o
  -4 -10   7        105.53         97.21        30.75 o
  -2 -10   7         23.70         21.25        22.61 o
   0 -10   7        137.72        231.49        40.24 o
   2 -10   7        229.90        203.91        37.98 o
   4 -10   7         25.47         30.75        23.06 o
   6 -10   7         12.06         39.08        17.23 o
   8 -10   7         82.61         63.65        19.32 o
 -17  -9   7         35.74         44.22        19.99 o
 -15  -9   7         23.48          1.80        17.64 o
 -13  -9   7          7.51         22.84        17.55 o
 -11  -9   7         57.17         34.81        18.54 o
  -9  -9   7         11.15         19.86        16.67 o
  -7  -9   7         51.87         65.56        27.13 o
  -5  -9   7        224.27        180.40        35.27 o
  -3  -9   7         67.15         38.88        23.51 o
  -1  -9   7        110.20         98.11        28.03 o
   1  -9   7        402.04        421.14        28.55 o
   3  -9   7         19.87         26.18        15.80 o
   5  -9   7         47.34         13.08        13.70 o
   7  -9   7         12.35         24.80        16.73 o
   9  -9   7         13.25         -9.49        16.73 o
  11  -9   7         41.91         47.47        23.06 o
  13  -9   7         59.91         81.84        28.94 o
  15  -9   7         37.02         49.73        33.01 o
  17  -9   7         18.88         22.61        28.94 o
 -22  -8   7          0.56        -14.30        14.30 o
 -20  -8   7         76.46         84.53        19.60 o
 -18  -8   7        102.31         44.72        35.49 o
 -16  -8   7         64.26          7.67        17.27 o
 -14  -8   7         53.73         60.31        20.02 o
 -12  -8   7        104.01        138.81        24.22 o
 -10  -8   7        109.55         74.20        20.12 o
  -8  -8   7        240.88        284.39        34.81 o
  -6  -8   7        759.18        673.23        47.93 o
  -4  -8   7        261.19        360.35        37.53 o
  -2  -8   7         24.68         20.79        13.56 o
   0  -8   7        157.54        142.24        38.43 o
   2  -8   7        123.08         88.29        18.21 o
   4  -8   7        152.57        150.11        30.29 o
   6  -8   7        323.32        342.72        36.62 o
  10  -8   7         24.57        -15.37        15.37 o
  12  -8   7         36.01         15.37        18.54 o
  14  -8   7        199.33        138.35        30.29 o
  16  -8   7          6.42         15.96        15.47 o
  18  -8   7         36.20         29.39        28.03 o
  20  -8   7         50.86         70.08        33.46 o
  22  -8   7         22.02          0.90        28.48 o
 -27  -7   7         16.43         14.32        19.92 o
 -25  -7   7         34.09          9.59        20.97 o
 -23  -7   7         48.90         23.44        16.32 o
 -21  -7   7         39.58         20.45        15.19 o
 -19  -7   7        246.05        246.69        24.61 o
 -17  -7   7         16.96          7.80        16.18 o
 -15  -7   7          8.79         37.21        19.22 o
 -13  -7   7         37.88         23.90        24.19 o
 -11  -7   7        113.33        142.87        22.40 o
  -9  -7   7        290.69        276.25        32.55 o
  -7  -7   7        400.06        388.38        35.72 o
  -5  -7   7        268.01        259.98        30.29 o
  -3  -7   7        281.77        272.72        26.68 o
  -1  -7   7        251.45        262.37        20.25 o
   1  -7   7        197.55        245.51        29.39 o
   3  -7   7         14.24         -9.49        15.82 o
   5  -7   7         69.61         87.32        17.72 o
   7  -7   7         51.16         48.96        15.26 o
   9  -7   7         55.01         61.90        19.67 o
  11  -7   7         11.05          7.76        14.24 o
  13  -7   7         73.18         86.74        28.48 o
  15  -7   7        456.46        478.53        26.01 o
  17  -7   7          0.14        -11.67        11.67 o
  19  -7   7        317.51        366.94        34.61 o
  21  -7   7         48.89         84.09        25.88 o
  23  -7   7         16.31        -21.90        23.51 o
  25  -7   7        132.66        171.36        47.93 o
 -30  -6   7         84.36         87.34        38.88 o
 -28  -6   7          1.75         21.97        13.43 o
 -26  -6   7         72.08         80.04        23.56 o
 -24  -6   7         47.50         51.71        14.91 o
 -22  -6   7         91.78         88.84        15.28 o
 -20  -6   7        297.97        335.47        26.36 o
 -18  -6   7        206.72        226.79        19.53 o
 -16  -6   7        199.64        232.28        22.15 o
 -14  -6   7         58.77         44.04        15.80 o
 -12  -6   7        419.82        423.00        33.23 o
 -10  -6   7        341.16        395.40        24.59 o
  -8  -6   7        208.16        249.13        28.03 o
  -6  -6   7        343.34        318.19        21.25 o
  -4  -6   7         71.18         89.74        13.45 o
  -2  -6   7         67.09         91.78        22.61 o
   0  -6   7        972.89        852.72        43.86 o
   2  -6   7         60.22         58.33        19.89 o
   4  -6   7          5.35         15.82        15.37 o
   6  -6   7        324.83        271.73        28.03 o
   8  -6   7        521.05        485.49        57.19 o
  10  -6   7        507.18        492.99        35.72 o
  12  -6   7        157.80        169.62        28.03 o
  14  -6   7        721.74        814.49        37.47 o
  16  -6   7         54.53         73.01        15.00 o
  18  -6   7         73.79         95.36        18.43 o
  20  -6   7         47.12         44.21        14.00 o
  22  -6   7         25.51         41.09        20.45 o
  24  -6   7          8.67          9.61        21.54 o
  26  -6   7         24.60         37.98        33.91 o
  28  -6   7         31.39         37.98        33.01 o
 -31  -5   7          1.01         15.42        17.54 o
 -29  -5   7         82.74         41.47        26.40 o
 -27  -5   7         39.32         42.53        16.97 o
 -25  -5   7        249.00        247.40        22.51 o
 -23  -5   7        253.07        244.10        19.73 o
 -21  -5   7        167.40        183.63        18.07 o
 -19  -5   7        230.01        251.05        18.20 o
 -17  -5   7        107.21         98.08        14.02 o
 -15  -5   7        120.69        126.73        15.89 o
 -13  -5   7        656.37        658.16        24.81 o
 -11  -5   7         35.27         16.84        17.50 o
  -9  -5   7        229.38        242.64        15.34 o
  -7  -5   7        149.18        173.27        25.07 o
  -5  -5   7        831.30        824.06        25.08 o
  -3  -5   7         43.35         34.36        14.92 o
  -1  -5   7        284.74        270.83        25.32 o
   1  -5   7        682.48        680.91        36.17 o
   3  -5   7        916.95        841.42        40.69 o
   5  -5   7        679.85        595.01        34.81 o
   7  -5   7        698.61        772.70        39.79 o
   9  -5   7        103.03        116.46        20.35 o
  11  -5   7          7.75          4.46        15.60 o
  13  -5   7        220.51        220.86        40.24 o
  15  -5   7        344.88        425.43        21.81 o
  17  -5   7        449.54        506.99        24.51 o
  19  -5   7        288.01        276.38        22.24 o
  21  -5   7        196.39        191.03        19.59 o
  23  -5   7         76.88         78.74        16.58 o
  25  -5   7        224.92        304.65        36.17 o
  27  -5   7         73.36         62.85        35.72 o
  29  -5   7         66.11         86.36        39.34 o
 -32  -4   7         49.96         24.05        17.68 o
 -30  -4   7         82.28         70.69        33.07 o
 -28  -4   7         12.44         31.99        16.79 o
 -26  -4   7        230.47        183.26        23.88 o
 -24  -4   7        341.69        331.54        26.92 o
 -22  -4   7         87.60         79.85        18.49 o
 -20  -4   7        156.62        126.09        23.67 o
 -18  -4   7        185.43        184.77        20.38 o
 -16  -4   7        162.14        182.54        19.69 o
 -14  -4   7          9.25          9.65         7.88 o
 -12  -4   7        418.00        401.99        24.31 o
 -10  -4   7        470.65        457.49        18.57 o
  -8  -4   7        421.96        384.57        12.30 o
  -6  -4   7        735.06        686.03        17.90 o
  -4  -4   7       2171.44       2059.74        77.31 o
  -2  -4   7        537.95        520.85        26.00 o
   0  -4   7        603.78        579.71        23.74 o
   2  -4   7       1012.95        872.16        38.43 o
   4  -4   7       1727.09       1648.02        56.52 o
   6  -4   7        146.15        170.45        21.25 o
   8  -4   7       2308.79       2167.17        50.61 o
  10  -4   7       1802.88       1789.39        44.76 o
  12  -4   7        509.35        498.81        31.42 o
  14  -4   7        188.82        216.80        16.10 o
  16  -4   7        720.79        721.67        26.11 o
  18  -4   7         68.34         65.67        13.55 o
  20  -4   7        812.94        853.85        30.55 o
  22  -4   7        387.53        398.33        23.99 o
  24  -4   7        123.99        125.75        18.53 o
  26  -4   7        189.08        129.65        26.44 o
  28  -4   7        471.64        599.08        68.27 o
  30  -4   7        129.02        174.52        47.47 o
  32  -4   7         61.21         63.75        38.88 o
 -33  -3   7         87.97         83.83        21.05 o
 -31  -3   7        151.46        111.09        31.62 o
 -29  -3   7         67.26         51.11        18.66 o
 -27  -3   7         45.07         31.51        15.65 o
 -25  -3   7        257.79        237.59        33.83 o
 -23  -3   7        489.06        474.53        27.66 o
 -21  -3   7         60.41         68.65        16.08 o
 -19  -3   7         44.80          6.77        25.47 o
 -17  -3   7        696.17        691.89        27.88 o
 -15  -3   7        332.63        341.64        19.80 o
 -13  -3   7        501.45        493.07        21.67 o
 -11  -3   7       2975.65       2754.17        42.79 o
  -9  -3   7        474.85        471.50        15.92 o
  -7  -3   7        290.90        319.28        18.88 o
  -5  -3   7       1374.42       1328.94        26.69 o
  -3  -3   7        601.56        636.20        49.06 o
  -1  -3   7       2374.56       2476.46        47.96 o
   1  -3   7        268.49        272.89        11.79 o
   3  -3   7        654.48        736.98        18.82 o
   5  -3   7       1133.97       1068.84        40.69 o
   7  -3   7        200.94        175.54        14.88 o
   9  -3   7        191.38        181.31        15.53 o
  11  -3   7       2815.44       2766.54        59.25 o
  13  -3   7        599.13        571.39        18.21 o
  15  -3   7        671.12        688.38        23.30 o
  17  -3   7        430.84        469.22        22.72 o
  19  -3   7        907.92        885.24        29.23 o
  21  -3   7        319.42        336.84        20.40 o
  23  -3   7        156.44        175.47        18.51 o
  25  -3   7        130.15        109.64        16.17 o
  27  -3   7        266.85        192.12        26.41 o
  29  -3   7         19.41        -11.30        23.96 o
  31  -3   7         47.11         45.21        34.81 o
  33  -3   7         27.44         50.19        38.88 o
 -34  -2   7         58.08         47.65        23.07 o
 -32  -2   7         23.95         38.18        16.73 o
 -30  -2   7         81.92         72.21        27.42 o
 -28  -2   7         95.66         70.96        18.09 o
 -26  -2   7        146.80        146.44        21.20 o
 -24  -2   7        280.81        303.99        23.63 o
 -22  -2   7         45.07         35.25        15.99 o
 -20  -2   7        399.54        364.18        24.14 o
 -18  -2   7        322.46        257.73        19.28 o
 -16  -2   7        135.71        129.39        16.54 o
 -14  -2   7        516.66        500.34        22.42 o
 -12  -2   7       4663.48       4321.23        58.99 o
 -10  -2   7       3288.86       3240.50        45.91 o
  -8  -2   7        131.07        142.49         8.89 o
  -6  -2   7        136.23        121.51         7.84 o
  -4  -2   7        912.73        818.66        19.64 o
  -2  -2   7        114.53        126.53         7.87 o
   0  -2   7        586.11        647.74        19.02 o
   2  -2   7        341.37        366.54        13.88 o
   4  -2   7        340.08        409.46        12.95 o
   6  -2   7        221.80        200.51        13.68 o
   8  -2   7        971.05        949.78        28.13 o
  10  -2   7        429.00        443.96        15.48 o
  12  -2   7       1683.51       1521.07        28.26 o
  14  -2   7       1282.31       1243.48        25.82 o
  16  -2   7        941.93        912.10        22.75 o
  18  -2   7        561.14        645.10        23.67 o
  20  -2   7         48.30         55.94        12.03 o
  22  -2   7        329.57        311.46        26.34 o
  24  -2   7         13.01         21.36        12.55 o
  26  -2   7        331.63        294.80        27.09 o
  28  -2   7          8.21         25.24        23.28 o
  30  -2   7        224.07        187.18        45.21 o
  32  -2   7        130.84         48.83        36.17 o
  34  -2   7         58.34         69.18        38.88 o
 -35  -1   7         45.29         23.19        21.70 o
 -33  -1   7         29.13         29.83        21.73 o
 -31  -1   7         60.16         51.52        17.72 o
 -29  -1   7        119.16         97.01        18.42 o
 -27  -1   7         53.05         72.87        17.60 o
 -25  -1   7        133.48        117.91        34.61 o
 -23  -1   7        181.97        133.95        19.64 o
 -21  -1   7        239.63        236.12        19.89 o
 -19  -1   7        262.64        238.37        18.65 o
 -17  -1   7        290.58        249.64        18.51 o
 -15  -1   7        498.92        510.76        22.56 o
 -13  -1   7        123.25        122.31        14.30 o
 -11  -1   7        158.77        162.49         8.96 o
  -9  -1   7       2064.05       2077.27        31.69 o
  -7  -1   7       2925.71       2922.28        39.55 o
  -5  -1   7       6238.35       7109.04        82.76 o
  -3  -1   7       3641.46       3766.25        46.70 o
  -1  -1   7        229.59        274.53         8.23 o
   1  -1   7       1107.91       1093.20        15.70 o
   3  -1   7        523.65        486.33        11.41 o
   5  -1   7        846.11        958.35        16.57 o
   7  -1   7       5397.54       5539.06        76.63 o
   9  -1   7       1059.02       1007.68        21.82 o
  11  -1   7       1430.70       1410.73        28.35 o
  13  -1   7       1085.72        985.32        21.88 o
  15  -1   7         85.78        111.09        11.70 o
  17  -1   7        605.42        598.01        18.91 o
  19  -1   7        223.73        234.18        18.93 o
  21  -1   7        214.61        224.00        21.06 o
  23  -1   7         59.80         31.58        10.66 o
  25  -1   7        495.50        518.12        40.18 o
  27  -1   7        135.41        146.81        24.16 o
  29  -1   7         13.80         39.58        22.83 o
  31  -1   7        162.67        138.05        25.24 o
  33  -1   7        223.74        274.44        54.26 o
  35  -1   7         34.23         31.20        34.36 o
 -36   0   7          5.70         26.84        19.29 o
 -34   0   7          0.12          5.41        17.57 o
 -32   0   7        254.73        240.26        34.78 o
 -30   0   7         19.06         48.56        17.67 o
 -28   0   7          4.64         -5.61        12.41 o
 -26   0   7       1117.58       1161.44        41.12 o
 -24   0   7        140.86        164.92        38.55 o
 -22   0   7          9.77         -4.46         8.31 o
 -20   0   7        353.65        380.41        26.67 o
 -18   0   7       1701.30       1675.32        35.72 o
 -16   0   7       1014.46        927.33        24.82 o
 -14   0   7       2427.43       2567.27        52.86 o
 -12   0   7       2235.78       2287.19        34.17 o
 -10   0   7         45.80         52.23         6.46 o
  -8   0   7        288.81        335.67        12.52 o
  -6   0   7      26281.40      28237.86       301.71 o
  -4   0   7        146.21        143.16         7.26 o
  -2   0   7       4150.80       4374.93        47.79 o
   0   0   7       7801.91       8019.90        81.74 o
   2   0   7       8538.40       8857.95       102.34 o
   4   0   7        481.05        536.56        12.13 o
   6   0   7       7926.73       8355.75        85.12 o
   8   0   7         93.87        109.57         8.99 o
  10   0   7        200.16        201.63         9.70 o
  12   0   7        766.82        724.95        17.45 o
  14   0   7        751.53        731.51        18.62 o
  16   0   7        281.90        238.91        23.61 o
  18   0   7        826.37        707.29        20.43 o
  20   0   7        100.60        110.04        15.92 o
  22   0   7         94.50        118.42        12.92 o
  24   0   7         44.47         47.92        15.77 o
  26   0   7        307.88        308.51        30.75 o
  28   0   7        277.79        259.38       106.03 o
  30   0   7         33.33         65.11        21.04 o
  32   0   7          0.17          6.60        23.74 o
  34   0   7         54.70         25.77        26.22 o
  36   0   7         35.49         81.84        36.17 o
 -35   1   7         44.12         49.15        22.18 o
 -33   1   7         30.40         17.56        16.41 o
 -31   1   7         62.26         67.23        20.28 o
 -29   1   7        119.22        121.97        32.48 o
 -27   1   7         55.07         75.87        17.82 o
 -25   1   7        124.38        136.77        24.15 o
 -23   1   7        177.23        196.52        17.26 o
 -21   1   7        236.91        219.61        16.01 o
 -19   1   7        268.12        266.91        16.12 o
 -17   1   7        295.85        252.49        15.02 o
 -15   1   7        498.92        475.49        18.17 o
 -13   1   7        134.85        127.13        11.41 o
 -11   1   7        172.63        165.29         9.71 o
  -9   1   7       2051.77       2080.72        33.94 o
  -7   1   7       2942.19       2918.31        38.50 o
  -5   1   7       6361.88       7129.49        69.46 o
  -3   1   7       3675.08       3768.58        60.36 o
  -1   1   7        242.24        275.84         7.79 o
   1   1   7       1127.93       1126.00        18.56 o
   3   1   7        503.42        467.74        10.13 o
   5   1   7        829.74        936.50        14.70 o
   7   1   7       5421.68       5513.44       119.36 o
   9   1   7       1062.14       1016.80        24.29 o
  11   1   7       1437.21       1477.46        25.85 o
  13   1   7       1067.41        983.27        21.52 o
  15   1   7         84.07        100.37        11.36 o
  17   1   7        603.46        566.64        23.98 o
  19   1   7        234.80        262.35        14.09 o
  21   1   7        216.40        239.83        14.70 o
  23   1   7         61.97         81.20        11.51 o
  25   1   7        481.38        491.95        26.87 o
  27   1   7        138.51        156.04        24.91 o
  29   1   7         15.56         20.01        20.80 o
  31   1   7        159.95        142.98        40.47 o
  33   1   7        217.43        237.02        32.78 o
 -36   2   7         97.52         80.93        36.17 o
 -34   2   7         57.59         76.61        29.39 o
 -32   2   7         23.03         44.98        19.02 o
 -30   2   7         85.59         52.53        31.78 o
 -28   2   7         96.26        106.55        18.43 o
 -26   2   7        144.77        145.90        22.80 o
 -24   2   7        291.16        265.76        17.95 o
 -22   2   7         43.13         47.07        11.11 o
 -20   2   7        401.44        369.91        18.71 o
 -18   2   7        301.91        284.56        15.96 o
 -16   2   7        141.78        143.77        11.13 o
 -14   2   7        530.19        573.63        17.51 o
 -12   2   7       4695.66       4512.74        57.67 o
 -10   2   7       3277.87       3284.49        44.40 o
  -8   2   7        127.82        140.33         8.68 o
  -6   2   7        142.09        123.83         8.43 o
  -4   2   7        914.00        825.71        13.97 o
  -2   2   7        114.80        131.85         6.25 o
   0   2   7        551.01        604.10        12.70 o
   2   2   7        323.84        350.34         8.75 o
   4   2   7        341.25        377.19         9.24 o
   6   2   7        223.29        217.08         8.30 o
   8   2   7        999.19       1009.97        17.76 o
  10   2   7        418.31        414.50        13.15 o
  12   2   7       1679.01       1585.65        28.80 o
  14   2   7       1317.91       1258.61        26.20 o
  16   2   7        951.71        936.94        23.15 o
  18   2   7        548.69        570.98        19.12 o
  20   2   7         52.53         94.98        11.55 o
  22   2   7        334.83        279.91        15.93 o
  24   2   7         13.79         26.87        19.24 o
  26   2   7        329.57        314.92        24.36 o
  28   2   7          8.55          7.55        14.24 o
  30   2   7        224.19        162.32        33.46 o
  32   2   7        131.93        127.50        34.36 o
  34   2   7         60.54         62.39        31.20 o
 -35   3   7         49.00         73.70        33.91 o
 -33   3   7         86.92         92.28        22.82 o
 -31   3   7        150.81        119.19        24.59 o
 -29   3   7         63.88         55.78        13.87 o
 -27   3   7         44.25         48.56        13.11 o
 -25   3   7        250.14        259.01        19.07 o
 -23   3   7        481.47        462.62        22.03 o
 -21   3   7         58.52         73.29        12.30 o
 -19   3   7         44.77         52.43        11.06 o
 -17   3   7        700.04        668.33        22.59 o
 -15   3   7        332.55        335.82        16.38 o
 -13   3   7        500.60        505.54        24.68 o
 -11   3   7       3050.91       2885.69        41.97 o
  -9   3   7        477.87        454.30        14.31 o
  -7   3   7        288.72        312.26        14.12 o
  -5   3   7       1365.30       1323.24        24.93 o
  -3   3   7        604.07        613.85        13.02 o
  -1   3   7       2355.38       2395.36        30.70 o
   1   3   7        271.55        240.71         8.07 o
   3   3   7        634.86        694.71        17.05 o
   5   3   7       1146.63       1107.64        16.11 o
   7   3   7        212.37        238.74         9.10 o
   9   3   7        206.70        193.14        11.30 o
  11   3   7       2827.86       2792.61        43.13 o
  13   3   7        616.87        607.34        17.74 o
  15   3   7        640.62        647.49        19.08 o
  17   3   7        428.72        464.42        18.79 o
  19   3   7        896.16        921.81        51.39 o
  21   3   7        304.63        275.75        25.27 o
  23   3   7        152.52        112.15        23.31 o
  25   3   7        129.74        126.59        24.67 o
  27   3   7        255.60        205.23        55.84 o
  29   3   7         19.83          5.76        18.35 o
  31   3   7         47.95         14.92        23.96 o
  33   3   7         27.88         -4.97        23.51 o
 -32   4   7         51.29         35.72        28.03 o
 -30   4   7         86.45        111.60        27.26 o
 -28   4   7         12.72          5.17        13.49 o
 -26   4   7        234.70        255.16        22.51 o
 -24   4   7        356.56        363.96        21.43 o
 -22   4   7         90.48        102.19        16.38 o
 -20   4   7        150.58        158.99        16.49 o
 -18   4   7        192.04        210.27        16.30 o
 -16   4   7        166.93        203.67        16.11 o
 -14   4   7         10.88         18.84         9.18 o
 -12   4   7        392.85        392.08        17.62 o
 -10   4   7        451.66        417.79        14.85 o
  -8   4   7        422.85        380.94        15.03 o
  -6   4   7        720.19        662.11        19.24 o
  -4   4   7       2133.40       2078.67        34.53 o
  -2   4   7        539.23        534.18        18.87 o
   0   4   7        612.87        596.97        16.83 o
   2   4   7       1021.52        964.47        17.44 o
   4   4   7       1729.71       1646.62        25.92 o
   6   4   7        133.37        123.33        10.36 o
   8   4   7       2286.24       2101.18        38.45 o
  10   4   7       1813.03       1784.86        35.50 o
  12   4   7        491.64        503.87        25.73 o
  14   4   7        180.99        161.38        14.71 o
  16   4   7        721.80        741.24        29.03 o
  18   4   7         65.15         65.01        12.87 o
  20   4   7        810.82        848.90        31.35 o
  22   4   7        390.49        392.46        32.70 o
  24   4   7        125.14         91.16        22.36 o
  26   4   7        198.22        172.45        43.18 o
  28   4   7        478.47        509.47        82.29 o
  30   4   7        129.33        124.62        44.99 o
  32   4   7         62.82          4.97        23.51 o
 -31   5   7          1.29         -4.07        17.32 o
 -29   5   7         79.62         48.33        23.37 o
 -27   5   7         39.49         43.59        20.47 o
 -25   5   7        247.34        295.34        26.13 o
 -23   5   7        242.86        275.44        24.10 o
 -21   5   7        167.68        169.85        21.76 o
 -19   5   7        229.01        243.06        30.63 o
 -17   5   7        114.78        125.98        25.13 o
 -15   5   7        121.12        138.77        14.75 o
 -13   5   7        645.69        645.66        23.40 o
 -11   5   7         35.05         57.40        11.55 o
  -9   5   7        226.06        225.37        14.79 o
  -7   5   7        161.00        183.06        12.17 o
  -5   5   7        858.40        821.45        21.61 o
  -3   5   7         42.40         47.68         8.76 o
  -1   5   7        279.20        276.48        12.34 o
   1   5   7        691.85        674.87        15.72 o
   3   5   7        940.42        889.76        19.85 o
   5   5   7        682.68        645.35        18.73 o
   7   5   7        720.81        705.66        19.98 o
   9   5   7        111.23        124.79        14.10 o
  11   5   7          8.23          4.87         8.50 o
  13   5   7        218.67        243.15        27.04 o
  15   5   7        331.77        386.98        25.59 o
  17   5   7        448.77        481.65        35.41 o
  19   5   7        297.17        281.95        21.32 o
  21   5   7        193.95        214.71        28.10 o
  23   5   7         78.69         42.78        29.61 o
  25   5   7        223.60        301.03        82.06 o
  27   5   7         77.93        126.92        26.75 o
  29   5   7         69.06        113.28        30.97 o
  31   5   7         20.94         18.58        27.58 o
 -28   6   7          1.85         19.23        19.95 o
 -26   6   7         73.20         77.59        25.13 o
 -24   6   7         48.78         32.79        22.75 o
 -22   6   7         90.90        133.26        21.91 o
 -20   6   7        304.31        281.77        25.13 o
 -18   6   7        207.98        227.11        24.06 o
 -16   6   7        192.41        205.94        24.00 o
 -14   6   7         59.25         34.55        14.14 o
 -12   6   7        426.30        441.38        28.32 o
 -10   6   7        340.33        349.18        23.49 o
  -8   6   7        213.14        231.20        21.71 o
  -6   6   7        337.01        332.54        18.15 o
  -4   6   7         63.60         49.13        12.13 o
  -2   6   7         66.30         51.06        10.36 o
   0   6   7        970.87        911.21        25.40 o
   2   6   7         55.39         70.81        11.12 o
   4   6   7          5.58         17.10         8.46 o
   6   6   7        319.11        338.56        16.07 o
   8   6   7        526.18        569.30        22.55 o
  10   6   7        506.46        492.64        56.22 o
  12   6   7        151.83        187.48        20.14 o
  14   6   7        727.96        734.05        30.82 o
  16   6   7         57.93         55.13        14.08 o
  18   6   7         70.98        151.92        47.02 o
  20   6   7         47.78         52.14        19.99 o
  22   6   7         28.83          4.65        17.45 o
  24   6   7          8.16         44.36        21.84 o
  26   6   7         28.04          0.84        27.13 o
  28   6   7         29.36         35.98        22.99 o
 -25   7   7         30.42         59.98        25.81 o
 -23   7   7         47.64         53.42        19.20 o
 -21   7   7         38.14         23.87        16.09 o
 -19   7   7        239.64        242.62        38.64 o
 -17   7   7         14.10          0.07        13.39 o
 -15   7   7          9.21         17.99        14.30 o
 -13   7   7         39.95         30.25        14.25 o
 -11   7   7        115.78        152.87        21.94 o
  -9   7   7        289.96        280.63        24.57 o
  -7   7   7        386.98        358.79        37.14 o
  -5   7   7        267.27        284.05        23.91 o
  -3   7   7        281.48        267.71        20.03 o
  -1   7   7        242.84        226.01        20.55 o
   1   7   7        189.81        207.16        17.60 o
   3   7   7         12.48         -3.07         8.29 o
   5   7   7         67.59        100.03        16.41 o
   7   7   7         44.29         45.28        13.72 o
   9   7   7         54.07         65.11        20.06 o
  11   7   7         11.36         32.94        18.90 o
  13   7   7         79.64         61.10        20.66 o
  15   7   7        464.77        503.39        66.25 o
  17   7   7          0.12         -4.39        15.62 o
  19   7   7        311.29        282.49        72.34 o
  21   7   7         51.29         52.80        22.74 o
  23   7   7         17.20         41.64        23.50 o
  25   7   7        129.85         91.12        27.80 o
 -22   8   7          0.47         16.68        19.57 o
 -20   8   7         76.09         94.00        22.27 o
 -18   8   7        105.48        134.28        24.68 o
 -16   8   7         62.76         66.15        21.81 o
 -14   8   7         55.18         53.07        23.59 o
 -12   8   7        104.71        145.77        23.33 o
 -10   8   7        111.66        127.14        22.38 o
  -8   8   7        240.35        301.83        27.12 o
  -6   8   7        756.67        727.36        36.41 o
  -4   8   7        263.83        334.39        28.35 o
  -2   8   7         24.77         29.53        16.55 o
   0   8   7        152.37        185.52        21.66 o
   2   8   7        120.67         90.52        16.96 o
   4   8   7        151.12        182.78        21.96 o
   6   8   7        321.07        365.86        29.82 o
   8   8   7        374.56        380.34        34.53 o
  10   8   7         23.37         13.26        18.47 o
  12   8   7         38.56         17.72        19.82 o
  14   8   7        200.25        205.56        56.74 o
  16   8   7          6.22         40.24        39.34 o
  18   8   7         36.08         90.43        48.38 o
  20   8   7         51.63        109.87        49.73 o
 -17   9   7         37.58         48.20        21.12 o
 -15   9   7         24.21         34.38        19.89 o
 -13   9   7          7.66          9.33        16.12 o
 -11   9   7         53.45         52.97        21.01 o
  -9   9   7         11.67          2.96        15.60 o
  -7   9   7         52.08         33.21        18.43 o
  -5   9   7        224.49        227.74        29.01 o
  -3   9   7         64.95         59.85        31.40 o
  -1   9   7        111.75        132.16        29.56 o
   1   9   7        399.77        438.62        51.09 o
   3   9   7         19.56         26.22        29.84 o
   5   9   7         47.84         39.51        39.11 o
   7   9   7         15.09         11.13        20.40 o
   9   9   7         14.50         46.13        22.59 o
  11   9   7         41.25         75.33        26.97 o
  13   9   7         55.99         42.50        41.14 o
  15   9   7         38.59         30.75        40.24 o
 -10  10   7         18.36         28.03        39.79 o
  -8  10   7          0.48          6.25        24.66 o
  -6  10   7         79.53        106.59        31.02 o
  -4  10   7        110.22        165.24        35.98 o
  -2  10   7         24.00         81.70        28.19 o
   0  10   7        142.49        124.34        43.40 o
   2  10   7        235.18        243.25        52.45 o
   8  10   7         83.28         81.32        29.00 o
  -6 -10   8         10.66         22.15        28.03 o
  -4 -10   8         94.14         97.21        31.65 o
  -2 -10   8        182.09        228.78        41.60 o
   0 -10   8         10.03        -20.80        20.80 o
   2 -10   8         47.05         36.62        24.87 o
   4 -10   8          9.87         -4.52        20.35 o
   6 -10   8         32.34         67.76        19.49 o
 -15  -9   8         26.27         42.09        19.66 o
 -13  -9   8          3.94        -11.61        18.36 o
 -11  -9   8        136.50         75.15        27.13 o
  -9  -9   8        149.74        143.98        33.01 o
  -7  -9   8          9.95          3.22        14.20 o
  -5  -9   8        218.32        301.12        39.34 o
  -3  -9   8        183.50        184.02        36.17 o
  -1  -9   8        151.37        132.93        33.01 o
   1  -9   8        118.06         63.30        27.13 o
   3  -9   8         29.80         19.01        21.48 o
   5  -9   8         76.61         96.39        19.64 o
   7  -9   8         26.93          7.95        13.56 o
   9  -9   8         28.19         -0.45        18.09 o
  11  -9   8         15.87         38.43        22.15 o
  13  -9   8         24.83         30.75        23.06 o
  15  -9   8         90.56        123.88        37.98 o
  17  -9   8         53.32         33.91        32.55 o
 -22  -8   8        126.80        116.06        30.30 o
 -20  -8   8         16.97          2.37        16.86 o
 -18  -8   8        184.71        167.76        32.18 o
 -16  -8   8        100.41        108.95        24.06 o
 -14  -8   8         19.67         37.65        34.14 o
 -12  -8   8         18.44          6.32        16.80 o
 -10  -8   8        146.27        155.87        23.79 o
  -8  -8   8        253.47        253.07        40.47 o
  -6  -8   8         99.75         90.88        27.13 o
  -4  -8   8        249.68        287.10        35.72 o
  -2  -8   8        175.25        187.64        33.01 o
   0  -8   8          7.70          8.75        12.80 o
   2  -8   8         36.18         52.39        30.97 o
   4  -8   8         56.27         71.44        24.42 o
   6  -8   8         47.11         32.55        21.25 o
   8  -8   8        115.23        101.28        26.22 o
  10  -8   8         34.99          4.97        17.18 o
  12  -8   8         53.87         42.50        21.70 o
  14  -8   8         60.48         78.85        18.97 o
  16  -8   8        164.79        130.33        23.36 o
  18  -8   8         21.93         47.93        30.29 o
  20  -8   8          8.80         12.90        21.83 o
  22  -8   8          7.32         53.80        35.27 o
 -27  -7   8         24.44          3.16        23.06 o
 -25  -7   8         13.68         15.59        17.26 o
 -23  -7   8         25.56         39.69        17.24 o
 -21  -7   8          4.10          4.11        14.20 o
 -19  -7   8          3.97          9.11        14.25 o
 -17  -7   8         34.84         42.70        14.57 o
 -15  -7   8         22.43         22.41        18.57 o
 -13  -7   8         86.41         98.21        21.07 o
 -11  -7   8        178.95        204.16        25.29 o
  -9  -7   8        331.75        311.97        25.36 o
  -7  -7   8          9.66         10.85        17.63 o
  -5  -7   8        694.17        662.83        44.31 o
  -3  -7   8         14.36          7.56        11.07 o
  -1  -7   8        197.03        197.13        31.65 o
   1  -7   8        332.76        302.48        32.10 o
   3  -7   8        489.57        517.69        39.79 o
   5  -7   8         41.55         39.79        18.99 o
   7  -7   8        221.91        231.11        23.77 o
   9  -7   8        331.18        362.66        68.05 o
  11  -7   8        144.83        150.85        22.60 o
  13  -7   8         80.75         78.84        33.01 o
  15  -7   8        516.82        537.51        27.73 o
  17  -7   8         39.67         67.50        22.41 o
  19  -7   8         10.31         20.20        14.20 o
  21  -7   8        112.19        175.14        29.22 o
  23  -7   8        119.45        134.74        46.12 o
  25  -7   8         77.17          0.45        28.48 o
 -28  -6   8         71.14         43.31        17.91 o
 -26  -6   8         70.47         51.41        15.03 o
 -24  -6   8        139.39        125.35        18.11 o
 -22  -6   8        215.14        241.32        20.57 o
 -20  -6   8         75.47         59.44        26.11 o
 -18  -6   8        361.72        338.05        30.43 o
 -16  -6   8        308.01        328.19        20.60 o
 -14  -6   8        503.86        551.95        53.35 o
 -12  -6   8        116.14         93.72        25.32 o
 -10  -6   8        172.45        133.27        19.63 o
  -8  -6   8        101.79        113.98        34.14 o
  -6  -6   8        246.92        223.81        25.77 o
  -4  -6   8        404.15        414.76        20.74 o
  -2  -6   8        484.10        403.75        32.10 o
   0  -6   8         35.20         33.91        16.28 o
   2  -6   8        382.00        349.05        31.65 o
   4  -6   8        100.24        115.29        23.51 o
   6  -6   8         21.05         33.91        17.18 o
   8  -6   8        724.72        674.58        41.14 o
  10  -6   8        825.57        885.89        54.26 o
  12  -6   8        337.64        303.62        25.41 o
  14  -6   8         74.34        100.34        23.06 o
  16  -6   8        367.89        378.00        23.45 o
  18  -6   8         55.50         94.30        16.88 o
  20  -6   8        132.67        158.50        19.87 o
  22  -6   8        173.32        192.05        30.01 o
  24  -6   8         69.58         51.54        33.46 o
  26  -6   8         19.51         59.23        35.27 o
  28  -6   8         24.59         18.54        32.10 o
 -31  -5   8         27.53         22.22        18.33 o
 -29  -5   8         92.68         83.19        20.93 o
 -27  -5   8         65.19         53.29        18.53 o
 -25  -5   8        180.66        188.55        19.15 o
 -23  -5   8          9.31          9.80        15.73 o
 -21  -5   8        240.72        259.16        19.46 o
 -19  -5   8        202.70        225.99        17.73 o
 -17  -5   8        140.62        151.92        15.70 o
 -15  -5   8         77.88         76.61        12.11 o
 -13  -5   8        103.34        113.46        14.57 o
 -11  -5   8        111.88        124.87        14.53 o
  -9  -5   8         50.95         54.45        11.17 o
  -7  -5   8          7.90          9.29         6.78 o
  -5  -5   8        174.05        143.33        20.35 o
  -3  -5   8        150.89        158.25        23.96 o
  -1  -5   8        478.30        451.23        30.29 o
   1  -5   8       1337.85       1237.04        50.64 o
   3  -5   8       1235.47       1142.09        49.28 o
   5  -5   8       1635.38       1453.16        56.52 o
   7  -5   8        239.01        200.75        23.96 o
   9  -5   8        812.58        753.01        79.80 o
  11  -5   8        588.79        588.50        29.72 o
  13  -5   8        112.10        134.66        19.63 o
  15  -5   8        293.00        330.75        20.40 o
  17  -5   8         11.75         25.18        13.04 o
  19  -5   8         23.81         46.93        14.50 o
  21  -5   8         89.14        101.89        29.16 o
  23  -5   8         60.05         61.61        15.72 o
  25  -5   8         17.64         49.28        29.84 o
  27  -5   8        293.32        283.04        57.87 o
  29  -5   8        187.37        215.67        52.45 o
 -34  -4   8         18.20         18.54        32.10 o
 -32  -4   8         65.63         34.21        19.40 o
 -30  -4   8         59.82         44.30        19.29 o
 -28  -4   8        259.20        199.10        26.11 o
 -26  -4   8         51.45         32.23        15.71 o
 -24  -4   8        534.83        489.11        42.88 o
 -22  -4   8        432.09        424.17        23.36 o
 -20  -4   8        332.76        347.40        19.38 o
 -18  -4   8         47.43         27.64        10.74 o
 -16  -4   8        552.90        594.91        21.12 o
 -14  -4   8         51.38         47.55         9.90 o
 -12  -4   8        307.37        290.19        14.61 o
 -10  -4   8       2236.27       2123.81        61.56 o
  -8  -4   8       1708.73       1708.72        27.80 o
  -6  -4   8        165.24        158.40        12.04 o
  -4  -4   8       2411.34       2320.11        95.63 o
  -2  -4   8       2274.66       2217.64        46.45 o
   0  -4   8        147.10        167.40        10.68 o
   2  -4   8        430.29        383.41        26.68 o
   4  -4   8       1291.61       1176.00        47.02 o
   6  -4   8        809.07        749.18        37.53 o
   8  -4   8        128.46        120.51        17.63 o
  10  -4   8        105.82        133.39        19.44 o
  12  -4   8        809.60        817.28        40.24 o
  14  -4   8        191.87        192.40        16.60 o
  16  -4   8        688.35        687.34        26.06 o
  18  -4   8        345.55        331.24        21.78 o
  20  -4   8        601.77        691.67        36.53 o
  22  -4   8         19.40          9.16        12.05 o
  24  -4   8         78.35         96.22        21.07 o
  26  -4   8         53.11         89.17        21.02 o
  28  -4   8        112.91        202.56        47.93 o
  30  -4   8         21.93         11.30        31.65 o
  32  -4   8         14.54         -1.36        30.29 o
 -33  -3   8          0.16         15.90        16.83 o
 -31  -3   8         77.71         78.71        21.20 o
 -29  -3   8         76.93         56.00        18.82 o
 -27  -3   8         64.23         59.60        19.59 o
 -25  -3   8         46.39         48.12        16.33 o
 -23  -3   8         39.23         28.77        23.70 o
 -21  -3   8        255.90        288.70        22.10 o
 -19  -3   8        279.06        277.29        22.30 o
 -17  -3   8         48.34         57.92        20.30 o
 -15  -3   8         77.52        125.37        12.45 o
 -13  -3   8        501.08        478.38        16.68 o
 -11  -3   8        932.54        914.68        22.30 o
  -9  -3   8       2019.58       1924.23        45.62 o
  -7  -3   8        271.32        253.52        16.91 o
  -5  -3   8        693.29        683.56        19.38 o
  -3  -3   8        537.50        465.68        24.87 o
  -1  -3   8       1338.57       1397.24        32.91 o
   1  -3   8        726.14        723.06        20.79 o
   3  -3   8        138.96        151.14        10.20 o
   5  -3   8       1292.73       1314.35        47.93 o
   7  -3   8       1478.18       1322.75        36.30 o
   9  -3   8       2175.35       2003.10        94.27 o
  11  -3   8        189.70        186.50        22.15 o
  13  -3   8       1022.70       1051.06        26.84 o
  15  -3   8        844.85        852.12        26.55 o
  17  -3   8       1434.83       1380.44        39.84 o
  19  -3   8        164.20        201.91        18.16 o
  21  -3   8        355.36        368.94        39.75 o
  23  -3   8        803.72        784.86        30.39 o
  25  -3   8        365.84        404.81        70.98 o
  27  -3   8         96.41         83.41        20.41 o
  29  -3   8         36.66         70.08        37.53 o
  31  -3   8        290.74        341.36        64.20 o
  33  -3   8        142.50        119.36        44.76 o
 -34  -2   8        119.37        129.36        37.98 o
 -32  -2   8         87.34        105.43        24.07 o
 -30  -2   8         49.61         45.27        16.51 o
 -28  -2   8        105.22         86.04        18.42 o
 -26  -2   8         20.00         -2.50        12.88 o
 -24  -2   8         11.45          4.53        12.87 o
 -22  -2   8        151.48        163.26        20.54 o
 -20  -2   8        601.21        594.53        31.55 o
 -18  -2   8        486.65        483.22        24.43 o
 -16  -2   8        982.24        918.20        31.13 o
 -14  -2   8       1030.62        985.28        35.11 o
 -12  -2   8        608.26        603.17        18.99 o
 -10  -2   8       1387.45       1326.88        25.60 o
  -8  -2   8       2264.49       2345.69        35.50 o
  -6  -2   8        322.22        321.48        11.39 o
  -4  -2   8        901.80        909.70        20.82 o
  -2  -2   8       1879.38       1836.05        27.30 o
   0  -2   8        889.70        878.20        19.57 o
   2  -2   8        843.56        819.71        18.45 o
   4  -2   8         73.19         90.14         7.18 o
   6  -2   8        298.82        314.43        11.66 o
   8  -2   8        426.71        413.94        16.67 o
  10  -2   8       1560.33       1551.57        30.96 o
  12  -2   8       1039.55       1073.72        34.12 o
  14  -2   8        957.62        880.58        22.02 o
  16  -2   8         84.67        123.67        13.12 o
  18  -2   8        360.19        358.13        18.54 o
  20  -2   8        172.24        156.17        15.03 o
  22  -2   8        193.86        244.21        22.61 o
  24  -2   8         24.60         34.61        15.54 o
  26  -2   8         32.56         10.99        23.28 o
  28  -2   8         12.46         16.40        16.08 o
  30  -2   8        135.30        121.09        31.42 o
  32  -2   8         25.15         39.34        33.91 o
  34  -2   8        157.81        146.04        46.12 o
 -35  -1   8         70.96         50.96        23.88 o
 -33  -1   8         71.26         48.46        17.67 o
 -31  -1   8        164.65        147.97        22.76 o
 -29  -1   8         18.97         34.46        15.74 o
 -27  -1   8         94.76         72.61        17.66 o
 -25  -1   8        257.29        264.48        22.37 o
 -23  -1   8        180.62        143.00        19.12 o
 -21  -1   8        290.59        262.25        38.58 o
 -19  -1   8        116.42        117.63        24.42 o
 -17  -1   8       1693.20       1698.43        59.71 o
 -15  -1   8       2121.99       2065.45        35.38 o
 -13  -1   8       1151.38       1179.61        24.03 o
 -11  -1   8       1438.27       1504.66        27.02 o
  -9  -1   8        884.61        893.15        18.70 o
  -7  -1   8        492.33        502.94        13.90 o
  -5  -1   8       1404.46       1480.59        23.93 o
  -3  -1   8       1330.35       1329.55        21.45 o
  -1  -1   8        352.99        390.48        17.12 o
   1  -1   8       2957.05       3032.67        35.09 o
   3  -1   8       3897.82       3964.39        50.84 o
   5  -1   8       1220.11       1359.62        22.01 o
   7  -1   8       3020.33       3250.41        78.44 o
   9  -1   8       4628.74       4613.59        67.39 o
  11  -1   8       1859.08       1750.77        33.15 o
  13  -1   8        892.43        815.58        20.36 o
  15  -1   8        164.16        177.57        15.27 o
  17  -1   8         12.92          5.50         6.93 o
  19  -1   8         57.54         49.44         9.93 o
  21  -1   8        126.43        162.51        14.14 o
  23  -1   8        518.09        406.32        47.93 o
  25  -1   8        173.54        206.85        24.72 o
  27  -1   8        498.19        507.08        33.62 o
  29  -1   8        252.66        236.86        44.31 o
  31  -1   8         45.56         23.06        18.21 o
  33  -1   8         60.93         71.89        35.27 o
  35  -1   8         85.45        112.13        42.05 o
 -36   0   8         59.04         38.38        22.16 o
 -34   0   8          4.63         28.11        18.73 o
 -32   0   8          0.12          4.40        13.31 o
 -30   0   8        245.25        264.78        28.60 o
 -28   0   8        613.66        652.63        33.50 o
 -26   0   8        335.19        334.94        25.10 o
 -24   0   8        126.92        152.42        20.11 o
 -22   0   8       1059.98       1010.75        35.86 o
 -20   0   8        506.55        491.87        24.51 o
 -18   0   8        125.11        138.73        17.99 o
 -16   0   8          1.83         -5.46         7.77 o
 -14   0   8        342.28        345.45        11.39 o
 -12   0   8         44.65         49.38         6.41 o
 -10   0   8       1295.13       1225.96        21.44 o
  -8   0   8        292.71        260.55         8.77 o
  -6   0   8       1566.38       1679.03        25.49 o
  -4   0   8          0.32          6.90         4.31 o
  -2   0   8          9.31          4.21         3.36 o
   0   0   8          5.71          7.01         3.32 o
   2   0   8       4693.10       4912.68        61.41 o
   4   0   8       3468.54       3579.99        47.08 o
   6   0   8       6973.72       7491.79       101.35 o
   8   0   8        481.16        545.80        13.34 o
  10   0   8        499.80        558.06        15.23 o
  12   0   8       1071.95       1079.29        21.96 o
  14   0   8        351.41        394.66        16.51 o
  16   0   8        426.32        435.62        15.45 o
  18   0   8         20.40         26.37         8.01 o
  20   0   8        142.05        131.22        14.81 o
  22   0   8         77.35         66.27        14.04 o
  24   0   8          1.60        -12.38        12.38 o
  26   0   8         16.31          5.14        14.47 o
  28   0   8         73.46         57.06        18.65 o
  30   0   8         67.55         35.87        28.71 o
  32   0   8        141.85        148.34        36.17 o
  34   0   8          0.81        -16.28        23.51 o
 -35   1   8         72.90        102.54        24.97 o
 -33   1   8         70.08         59.65        46.12 o
 -31   1   8        167.80        184.36        24.39 o
 -29   1   8         22.71         34.61        15.03 o
 -27   1   8         99.50         81.10        17.22 o
 -25   1   8        263.18        268.24        29.95 o
 -23   1   8        187.30        193.47        18.21 o
 -21   1   8        285.98        268.86        17.20 o
 -19   1   8        113.85        104.48        19.97 o
 -17   1   8       1680.68       1615.82        41.24 o
 -15   1   8       2117.89       1998.12        33.91 o
 -13   1   8       1150.43       1164.85        23.66 o
 -11   1   8       1446.86       1502.17        26.51 o
  -9   1   8        848.34        832.62        18.22 o
  -7   1   8        496.74        523.08        12.98 o
  -5   1   8       1445.48       1529.07        21.69 o
  -3   1   8       1271.31       1267.58        18.98 o
  -1   1   8        366.03        416.28         9.81 o
   1   1   8       2920.21       3000.38        36.08 o
   3   1   8       3896.34       4033.37        46.27 o
   5   1   8       1254.25       1418.50        24.79 o
   7   1   8       3016.35       3322.40        48.05 o
   9   1   8       4597.31       4630.29        58.24 o
  11   1   8       1810.01       1761.85        29.27 o
  13   1   8        893.15        795.25        22.71 o
  15   1   8        155.78        148.40        10.56 o
  17   1   8         10.45          9.20         6.70 o
  19   1   8         57.83         60.85         9.56 o
  21   1   8        127.64        140.81        23.70 o
  23   1   8        510.01        492.82        37.30 o
  25   1   8        172.36        180.91        20.88 o
  27   1   8        494.82        470.74        33.56 o
  29   1   8        254.91        255.56        28.90 o
  31   1   8         42.98         60.87        19.75 o
  33   1   8         58.58         69.53        28.71 o
 -36   2   8         86.11         70.98        35.72 o
 -34   2   8        120.21        163.32        30.99 o
 -32   2   8         86.63        132.01        26.69 o
 -30   2   8         46.73         33.75        22.34 o
 -28   2   8        103.19        111.52        19.28 o
 -26   2   8         19.75         13.92        10.87 o
 -24   2   8         11.71         13.71        11.94 o
 -22   2   8        154.45        183.40        17.64 o
 -20   2   8        608.85        581.67        22.79 o
 -18   2   8        495.09        493.69        20.18 o
 -16   2   8       1012.43        948.93        32.83 o
 -14   2   8       1049.34       1053.07        30.78 o
 -12   2   8        616.61        651.63        19.14 o
 -10   2   8       1435.73       1376.55        35.65 o
  -8   2   8       2284.83       2424.49        35.81 o
  -6   2   8        318.43        327.48         8.28 o
  -4   2   8        934.73        931.61        16.14 o
  -2   2   8       1856.60       1863.24        26.33 o
   0   2   8        893.18        886.90        16.31 o
   2   2   8        860.39        804.84        16.87 o
   4   2   8         60.99         77.44         5.49 o
   6   2   8        296.55        319.38         9.81 o
   8   2   8        429.54        431.20        19.60 o
  10   2   8       1551.93       1556.60        27.71 o
  12   2   8       1035.73       1057.03        22.62 o
  14   2   8        962.20        919.13        23.61 o
  16   2   8         78.29        114.20        10.88 o
  18   2   8        356.93        329.66        15.08 o
  20   2   8        166.15        162.17        21.99 o
  22   2   8        190.70        183.54        19.79 o
  24   2   8         26.09         41.68        15.33 o
  26   2   8         32.29         23.78        26.39 o
  28   2   8          9.84         21.70        24.87 o
  30   2   8        141.89        118.46        30.29 o
  32   2   8         24.88          0.00        23.51 o
  34   2   8        157.80        189.90        42.50 o
 -33   3   8          0.09         30.75        18.36 o
 -31   3   8         80.00         70.67        22.05 o
 -29   3   8         74.82         63.41        14.17 o
 -27   3   8         62.10         41.14        12.64 o
 -25   3   8         44.07         41.99        12.21 o
 -23   3   8         34.81         52.38        12.34 o
 -21   3   8        245.19        232.20        17.22 o
 -19   3   8        283.28        280.97        20.88 o
 -17   3   8         44.62         36.36         9.89 o
 -15   3   8         83.07        107.21        12.67 o
 -13   3   8        503.72        452.22        16.83 o
 -11   3   8        919.39        830.66        20.16 o
  -9   3   8       1962.32       1941.94        32.52 o
  -7   3   8        266.22        294.83        12.40 o
  -5   3   8        675.23        657.18        13.70 o
  -3   3   8        514.89        434.79        11.33 o
  -1   3   8       1339.84       1396.53        21.73 o
   1   3   8        726.02        729.25        16.25 o
   3   3   8        121.39        134.52         7.63 o
   5   3   8       1294.67       1334.90        21.28 o
   7   3   8       1485.68       1393.44        26.18 o
   9   3   8       2239.29       2126.48        31.47 o
  11   3   8        198.80        208.78        11.01 o
  13   3   8       1020.65       1038.84        24.82 o
  15   3   8        824.99        840.88        22.25 o
  17   3   8       1424.00       1391.54        31.42 o
  19   3   8        164.38        174.72        42.95 o
  21   3   8        356.91        399.43        40.47 o
  23   3   8        800.46        785.42        42.55 o
  25   3   8        365.73        383.31        41.60 o
  27   3   8         99.44         60.97        22.66 o
  29   3   8         38.84         25.22        21.22 o
  31   3   8        285.31        332.77        43.40 o
  33   3   8        143.19         93.59        31.20 o
 -32   4   8         65.69         70.98        31.65 o
 -30   4   8         61.46         92.94        25.52 o
 -28   4   8        260.30        283.59        22.75 o
 -26   4   8         50.75         49.61        14.65 o
 -24   4   8        534.53        507.78        24.74 o
 -22   4   8        430.17        416.53        26.10 o
 -20   4   8        333.86        334.90        19.30 o
 -18   4   8         43.25         18.24        13.84 o
 -16   4   8        561.16        537.46        25.52 o
 -14   4   8         49.89         60.22        10.91 o
 -12   4   8        306.23        294.98        16.00 o
 -10   4   8       2295.94       2179.99        36.88 o
  -8   4   8       1695.68       1664.18        30.96 o
  -6   4   8        170.82        162.53        12.14 o
  -4   4   8       2417.45       2284.56        37.41 o
  -2   4   8       2251.33       2162.46        30.93 o
   0   4   8        148.33        157.00         9.25 o
   2   4   8        431.73        403.91        11.63 o
   4   4   8       1289.70       1173.93        25.21 o
   6   4   8        803.69        761.60        18.85 o
   8   4   8        121.74        146.19        12.80 o
  10   4   8         92.94        114.53        29.30 o
  12   4   8        796.81        843.16        27.05 o
  14   4   8        191.04        198.87        19.84 o
  16   4   8        690.45        729.21        27.09 o
  18   4   8        347.92        330.38        28.77 o
  20   4   8        599.53        636.78        52.22 o
  22   4   8         19.07         28.58        19.01 o
  24   4   8         84.10         82.77        27.13 o
  26   4   8         51.56        -15.35        15.35 o
  28   4   8        110.21        126.80        27.81 o
  30   4   8         24.09        106.70        49.73 o
  32   4   8         14.48         28.94        26.68 o
 -31   5   8         29.49         29.70        21.61 o
 -29   5   8         98.39         78.15        24.67 o
 -27   5   8         64.42         66.79        17.98 o
 -25   5   8        178.71        187.94        24.60 o
 -23   5   8         11.56         35.50        17.00 o
 -21   5   8        243.86        271.46        24.00 o
 -19   5   8        201.16        211.99        18.49 o
 -17   5   8        134.76        164.64        17.19 o
 -15   5   8         71.54        102.67        14.14 o
 -13   5   8        101.68        101.75        13.50 o
 -11   5   8        102.90        117.78        16.90 o
  -9   5   8         45.52         43.38        10.44 o
  -7   5   8          8.13         16.47         7.80 o
  -5   5   8        162.54        161.60        12.61 o
  -3   5   8        163.65        207.27        13.09 o
  -1   5   8        489.80        495.02        17.30 o
   1   5   8       1323.49       1272.65        22.26 o
   3   5   8       1270.60       1208.08        34.94 o
   5   5   8       1659.74       1534.41        41.94 o
   7   5   8        233.91        226.88        13.14 o
   9   5   8        815.94        728.05        32.96 o
  11   5   8        585.17        560.77        24.05 o
  13   5   8        111.73        100.84        15.08 o
  15   5   8        301.96        310.25        20.05 o
  17   5   8          8.75          2.03        29.84 o
  19   5   8         23.56          4.08        17.63 o
  21   5   8         87.75         66.80        22.05 o
  23   5   8         64.95         27.97        25.09 o
  25   5   8         16.61         23.09        20.15 o
  27   5   8        298.67        312.97        36.83 o
  29   5   8        188.59        176.85        33.23 o
  31   5   8        112.59         87.26        61.04 o
 -28   6   8         66.51         77.51        26.18 o
 -26   6   8         69.53         84.86        20.55 o
 -24   6   8        143.17        108.61        31.78 o
 -22   6   8        212.17        238.96        25.02 o
 -20   6   8         77.06         60.17        17.60 o
 -18   6   8        361.76        365.51        26.09 o
 -16   6   8        313.34        300.71        24.82 o
 -14   6   8        502.44        523.69        39.56 o
 -12   6   8        112.55        121.81        18.92 o
 -10   6   8        176.74        169.97        33.56 o
  -8   6   8        104.19        131.58        15.08 o
  -6   6   8        242.83        266.68        16.00 o
  -4   6   8        406.98        395.44        17.39 o
  -2   6   8        473.63        447.26        26.70 o
   0   6   8         34.56         36.80         9.20 o
   2   6   8        377.91        359.45        16.88 o
   4   6   8         94.19         94.50        11.68 o
   6   6   8         21.01         16.94         8.75 o
   8   6   8        705.56        701.91        25.10 o
  10   6   8        826.31        881.98        42.87 o
  12   6   8        338.45        365.06        26.71 o
  14   6   8         75.04         79.78        15.83 o
  16   6   8        363.26        352.14        31.42 o
  18   6   8         54.44         29.86        17.53 o
  20   6   8        129.43        177.01        69.85 o
  22   6   8        173.49        169.99        30.91 o
  24   6   8         70.87         50.75        23.07 o
  26   6   8         19.01         21.73        30.75 o
  28   6   8         25.19         33.31        24.75 o
 -25   7   8         12.98         31.34        27.13 o
 -23   7   8         22.44         22.72        17.20 o
 -21   7   8          3.35          7.01        14.68 o
 -19   7   8          4.44         37.91        16.64 o
 -17   7   8         38.50         30.85        16.12 o
 -15   7   8         20.84         10.75        14.39 o
 -13   7   8         87.38         88.46        40.14 o
 -11   7   8        181.77        216.20        25.15 o
  -9   7   8        330.61        349.96        26.70 o
  -7   7   8          9.85         31.80        14.23 o
  -5   7   8        694.38        664.45        32.30 o
  -3   7   8         11.49          5.79        10.26 o
  -1   7   8        203.71        169.02        18.61 o
   1   7   8        330.18        277.15        20.31 o
   3   7   8        494.91        528.86        26.37 o
   5   7   8         37.29         35.62        12.65 o
   7   7   8        225.62        237.58        21.80 o
   9   7   8        341.09        324.91        30.52 o
  11   7   8        149.64        152.66        19.88 o
  13   7   8         81.14         69.86        16.06 o
  15   7   8        520.23        542.92        38.39 o
  17   7   8         38.45         51.50        20.17 o
  19   7   8         10.44         14.14        17.67 o
  21   7   8        114.88        109.42        43.63 o
  23   7   8        126.15        145.59        30.60 o
  25   7   8         75.61         36.97        25.05 o
 -22   8   8        123.77        130.62        25.14 o
 -20   8   8         16.13         37.54        17.50 o
 -18   8   8        184.80        219.60        28.53 o
 -16   8   8         96.97         93.75        21.26 o
 -14   8   8         21.41         19.47        16.29 o
 -12   8   8         17.49         14.41        15.45 o
 -10   8   8        139.49        167.79        25.12 o
  -8   8   8        253.69        282.87        30.38 o
  -6   8   8         96.87         88.91        19.59 o
  -4   8   8        249.76        228.70        26.93 o
  -2   8   8        174.26        169.29        23.98 o
   0   8   8          7.61         14.61        12.65 o
   2   8   8         34.08         16.37        15.58 o
   4   8   8         54.75         27.23        14.38 o
   6   8   8         47.84         69.38        16.62 o
   8   8   8        122.33        129.91        27.59 o
  10   8   8         40.09         35.04        20.24 o
  12   8   8         55.40         62.39        43.40 o
  14   8   8         58.09         24.87        33.91 o
  16   8   8        170.50        156.89        55.16 o
  18   8   8         23.09         44.76        39.79 o
  20   8   8          9.73         46.57        40.69 o
 -17   9   8         33.20         52.90        28.45 o
 -15   9   8         26.66          7.93        16.48 o
 -13   9   8          4.21         -5.30        15.74 o
 -11   9   8        136.44        134.12        25.00 o
  -9   9   8        152.13        166.04        26.42 o
  -7   9   8         10.61         13.08        18.02 o
  -5   9   8        217.53        243.87        41.28 o
  -3   9   8        182.39        215.75        43.99 o
  -1   9   8        147.13        190.30        34.05 o
   1   9   8        122.18        109.87        27.70 o
   3   9   8         31.80          1.99        21.50 o
   5   9   8         75.13        122.08        43.40 o
   7   9   8         25.43         43.97        26.00 o
   9   9   8         25.76         19.89        34.36 o
  11   9   8         14.16         31.65        34.36 o
  13   9   8         24.80         26.68        40.69 o
  15   9   8         88.03         30.75        42.05 o
  -8  10   8          4.90        -30.75        30.75 o
  -4  10   8         97.47        137.19        34.04 o
  -2  10   8        185.38        178.63        37.09 o
   0  10   8          9.74          8.14        30.75 o
   2  10   8         47.39         48.83        37.98 o
   8  10   8         41.39         17.18        38.43 o
  -2 -10   9         50.64          1.81        26.22 o
   0 -10   9         83.70         96.76        30.75 o
   2 -10   9         16.26          4.97        22.61 o
 -15  -9   9         69.99         43.51        21.11 o
 -13  -9   9          0.16         24.78        19.70 o
 -11  -9   9          5.51         43.68        18.86 o
  -9  -9   9        180.64        186.22        44.54 o
  -7  -9   9         73.86         44.11        23.06 o
  -5  -9   9         20.24         12.21        21.25 o
  -3  -9   9        122.45        134.74        34.36 o
  -1  -9   9          4.25          8.59        21.25 o
   1  -9   9         22.18         31.20        22.61 o
   3  -9   9         38.80         29.39        22.61 o
   5  -9   9        152.95        145.54        21.63 o
   7  -9   9         94.20        109.42        28.03 o
   9  -9   9         28.65         10.40        20.35 o
  11  -9   9        113.39         87.26        28.94 o
  13  -9   9          8.82         28.48        23.51 o
  15  -9   9         65.06         62.39        33.91 o
 -22  -8   9          5.05         -5.88        18.54 o
 -20  -8   9         45.85         17.87        17.33 o
 -18  -8   9          9.89         -7.27        30.49 o
 -16  -8   9         47.19         44.00        19.64 o
 -14  -8   9          9.05         13.57        15.68 o
 -12  -8   9          7.31         35.72        18.09 o
 -10  -8   9         27.06         -5.10        28.71 o
  -8  -8   9        224.24        270.00        27.29 o
  -6  -8   9         46.99         48.83        23.96 o
  -4  -8   9         24.84         18.09        19.89 o
  -2  -8   9         38.03         61.94        25.32 o
   0  -8   9        358.38        366.54        26.90 o
   2  -8   9         44.52         57.42        23.96 o
   4  -8   9         52.79         32.10        21.70 o
   6  -8   9         55.21         79.58        25.77 o
   8  -8   9         59.05        102.18        26.22 o
  10  -8   9         10.45         59.68        22.61 o
  12  -8   9         10.95         44.31        21.25 o
  14  -8   9         26.48         61.21        18.68 o
  16  -8   9         52.04         17.62        14.06 o
  18  -8   9         93.06        119.85        45.44 o
  20  -8   9          9.59         47.02        33.46 o
 -25  -7   9         45.03         18.86        24.33 o
 -23  -7   9         75.25         98.89        35.30 o
 -21  -7   9        200.63        226.09        25.33 o
 -19  -7   9         35.67         51.05        16.69 o
 -17  -7   9        199.57        214.87        22.22 o
 -15  -7   9        119.76        122.25        22.79 o
 -13  -7   9        143.70        164.62        29.16 o
 -11  -7   9         61.33         51.37        17.38 o
  -9  -7   9        529.09        594.87        32.03 o
  -7  -7   9        418.75        392.00        37.07 o
  -5  -7   9        137.12        192.61        32.10 o
  -3  -7   9        223.74        259.07        30.75 o
  -1  -7   9        285.87        316.04        33.01 o
   1  -7   9         76.10         82.29        23.51 o
   3  -7   9        172.30        130.21        28.48 o
   5  -7   9        264.36        295.24        33.91 o
   7  -7   9        116.20        142.86        21.51 o
   9  -7   9         12.71         15.23        14.23 o
  11  -7   9        606.27        595.33        34.54 o
  13  -7   9        321.20        361.74        29.30 o
  15  -7   9         28.40         65.03        17.14 o
  17  -7   9        235.26        276.33        30.99 o
  19  -7   9        187.06        187.70        23.06 o
  21  -7   9         20.29          6.33        25.32 o
  23  -7   9         40.66         38.43        34.36 o
 -28  -6   9         27.19         49.95        19.15 o
 -26  -6   9        120.94        139.98        20.13 o
 -24  -6   9         80.96         77.18        16.23 o
 -22  -6   9        127.10        169.78        20.04 o
 -20  -6   9         79.05         82.58        15.52 o
 -18  -6   9        250.54        226.75        22.17 o
 -16  -6   9        353.84        357.91        29.35 o
 -14  -6   9        311.47        264.29        24.66 o
 -12  -6   9        338.28        333.37        32.55 o
 -10  -6   9          8.18         12.88        12.87 o
  -8  -6   9         17.10         16.14        17.18 o
  -6  -6   9        156.69        152.37        28.48 o
  -4  -6   9        486.51        524.93        36.17 o
  -2  -6   9        319.31        312.42        29.84 o
   0  -6   9       1298.11       1134.85        53.35 o
   2  -6   9        107.05        137.90        26.22 o
   4  -6   9        276.71        235.56        28.03 o
   6  -6   9        257.07        261.33        28.48 o
   8  -6   9         87.82         76.41        20.80 o
  10  -6   9        119.84         88.91        17.92 o
  12  -6   9        420.49        448.21        29.11 o
  14  -6   9        176.76        240.16        36.75 o
  16  -6   9        122.30        113.84        17.82 o
  18  -6   9         39.58         53.41        15.39 o
  20  -6   9          0.93         20.38        13.63 o
  22  -6   9        121.32        116.35        23.45 o
  24  -6   9        215.16        232.40        52.90 o
  26  -6   9          8.37         38.88        36.17 o
 -31  -5   9         39.70         38.80        19.01 o
 -29  -5   9          3.09          8.07        15.80 o
 -27  -5   9         43.82         17.78        18.19 o
 -25  -5   9        187.30        205.23        19.89 o
 -23  -5   9        328.75        361.72        25.39 o
 -21  -5   9        281.40        285.73        20.16 o
 -19  -5   9        271.12        270.08        24.34 o
 -17  -5   9        190.30        213.87        17.44 o
 -15  -5   9          8.92         15.98         9.88 o
 -13  -5   9        707.04        706.25        28.98 o
 -11  -5   9         53.98         48.61        11.51 o
  -9  -5   9         40.16         33.70        10.10 o
  -7  -5   9        274.83        245.39        29.16 o
  -5  -5   9        134.20        181.31        27.13 o
  -3  -5   9        990.59        870.36        42.50 o
  -1  -5   9        874.56        836.45        41.14 o
   1  -5   9        128.44        155.08        26.22 o
   3  -5   9        438.43        477.90        33.01 o
   5  -5   9       1490.18       1374.48        56.52 o
   7  -5   9       1163.54       1118.12        50.64 o
   9  -5   9         68.29         64.16        14.33 o
  11  -5   9        441.67        466.35        27.92 o
  13  -5   9        331.67        338.28        37.07 o
  15  -5   9          6.20          8.70        10.53 o
  17  -5   9        630.18        760.05        30.30 o
  19  -5   9        264.96        278.36        21.77 o
  21  -5   9        178.63        230.60        22.15 o
  23  -5   9        200.25        192.75        37.07 o
  25  -5   9        234.78        172.26        47.47 o
  27  -5   9         71.63         96.76        43.86 o
  29  -5   9         29.02         76.86        37.98 o
 -32  -4   9         91.08         91.06        22.01 o
 -30  -4   9         10.31          6.38        15.62 o
 -28  -4   9        233.56        199.21        30.41 o
 -26  -4   9        266.74        236.77        40.78 o
 -24  -4   9        129.77        151.10        16.96 o
 -22  -4   9        151.92        130.46        16.17 o
 -20  -4   9        276.77        273.48        24.99 o
 -18  -4   9        476.79        450.61        38.33 o
 -16  -4   9         30.07         42.83        10.73 o
 -14  -4   9        394.09        406.63        17.79 o
 -12  -4   9         26.17         29.72         9.01 o
 -10  -4   9         25.15         -0.82         7.83 o
  -8  -4   9        516.94        453.46        18.20 o
  -6  -4   9       1495.43       1418.71        39.77 o
  -4  -4   9        208.02        193.41        14.99 o
  -2  -4   9        182.27        189.94        13.57 o
   0  -4   9        254.21        264.50        23.96 o
   2  -4   9        372.92        328.70        26.68 o
   4  -4   9        727.28        680.46        36.62 o
   6  -4   9       1444.50       1377.20        53.80 o
   8  -4   9        350.99        330.93        29.39 o
  10  -4   9        217.71        190.80        18.03 o
  12  -4   9         53.84         53.80        17.18 o
  14  -4   9         43.18         34.06        10.79 o
  16  -4   9        591.08        577.09        24.32 o
  18  -4   9        239.17        231.30        18.69 o
  20  -4   9         34.12         30.53        13.48 o
  22  -4   9        165.42        138.81        23.51 o
  24  -4   9        140.77        153.29        25.26 o
  26  -4   9         50.18         52.01        43.40 o
  28  -4   9        121.51        139.71        46.12 o
  30  -4   9         53.26         37.07        36.62 o
 -33  -3   9         28.00         13.63        15.24 o
 -31  -3   9         37.18         24.74        16.49 o
 -29  -3   9         25.69         32.40        17.51 o
 -27  -3   9        112.32        104.53        27.58 o
 -25  -3   9         49.72         52.29        17.53 o
 -23  -3   9        144.97        104.84        18.52 o
 -21  -3   9         66.60         49.09        15.79 o
 -19  -3   9         48.88         58.97        18.53 o
 -17  -3   9        661.18        654.62        21.51 o
 -15  -3   9       1331.64       1327.94        29.47 o
 -13  -3   9        310.84        281.76        14.43 o
 -11  -3   9         96.52        119.49        11.52 o
  -9  -3   9       1196.83       1177.83        24.98 o
  -7  -3   9       3962.50       3652.21        51.04 o
  -5  -3   9        454.23        421.55        13.90 o
  -3  -3   9        295.68        300.99        20.43 o
  -1  -3   9       2242.93       2193.99        79.58 o
   1  -3   9        101.23         87.80        10.37 o
   3  -3   9        186.71        190.71        11.94 o
   5  -3   9         82.29         97.53        18.31 o
   7  -3   9        553.32        504.70        23.68 o
   9  -3   9        939.25        865.86        81.84 o
  11  -3   9       2306.53       2272.83        74.70 o
  13  -3   9       1539.51       1479.10        33.29 o
  15  -3   9        966.75        955.17        32.23 o
  17  -3   9       1279.38       1302.40        44.16 o
  19  -3   9       1455.42       1353.87        36.80 o
  21  -3   9        263.72        268.21        20.05 o
  23  -3   9        101.92         70.23        18.32 o
  25  -3   9        130.35        147.09        32.55 o
  27  -3   9         45.08         76.80        63.30 o
  29  -3   9        133.15        191.70        49.73 o
  31  -3   9         22.69         38.43        32.55 o
  33  -3   9          3.99         38.88        35.72 o
 -34  -2   9         77.31         62.60        20.88 o
 -32  -2   9         46.54         27.83        21.05 o
 -30  -2   9         88.32         81.39        19.01 o
 -28  -2   9         64.53         52.56        17.58 o
 -26  -2   9         59.67         50.89        16.50 o
 -24  -2   9         89.99         83.79        18.72 o
 -22  -2   9         48.08         53.31        15.40 o
 -20  -2   9        413.01        389.64        19.97 o
 -18  -2   9        160.20        153.99        12.78 o
 -16  -2   9        533.05        554.96        24.87 o
 -14  -2   9       3406.64       3279.53        54.29 o
 -12  -2   9       1315.77       1376.53        38.05 o
 -10  -2   9       1842.03       1883.74        32.37 o
  -8  -2   9       1022.94        931.71        22.67 o
  -6  -2   9        888.52        933.48        19.61 o
  -4  -2   9       1050.32       1137.64        21.18 o
  -2  -2   9         90.59        103.24         9.29 o
   0  -2   9       1462.59       1500.50        34.65 o
   2  -2   9         83.01         83.67         9.59 o
   4  -2   9        546.31        572.56        14.25 o
   6  -2   9       1525.14       1480.01        24.74 o
   8  -2   9        144.41        147.79         8.81 o
  10  -2   9       2043.39       1860.13        35.70 o
  12  -2   9       4629.15       4667.30        71.72 o
  14  -2   9        286.18        276.10        13.71 o
  16  -2   9        363.73        357.42        18.66 o
  18  -2   9        393.74        351.83        18.74 o
  20  -2   9        879.17        880.86        35.25 o
  22  -2   9          5.70          4.10        12.45 o
  24  -2   9        141.62        118.91        22.41 o
  26  -2   9        223.44        262.46        32.78 o
  28  -2   9        106.14        122.86        24.44 o
  30  -2   9         42.72         57.13        23.74 o
  32  -2   9         81.58        133.38        43.40 o
  34  -2   9        132.41        253.19        62.39 o
 -35  -1   9          4.26         48.67        23.14 o
 -33  -1   9         54.85         75.84        34.34 o
 -31  -1   9         64.11         70.59        19.13 o
 -29  -1   9         33.08         19.16        14.00 o
 -27  -1   9        383.99        385.75        27.30 o
 -25  -1   9         41.20         25.97        13.84 o
 -23  -1   9        308.62        295.51        22.76 o
 -21  -1   9        357.91        327.52        26.15 o
 -19  -1   9        505.66        502.99        42.15 o
 -17  -1   9        530.55        501.82        16.64 o
 -15  -1   9        120.78        111.78        10.42 o
 -13  -1   9       1679.17       1721.58        30.67 o
 -11  -1   9        884.58        979.29        21.09 o
  -9  -1   9        100.06        133.91         9.34 o
  -7  -1   9        978.49       1041.02        20.34 o
  -5  -1   9       1993.23       2149.32        32.09 o
  -3  -1   9       2618.83       2769.51        37.86 o
  -1  -1   9       2477.84       2514.59        31.58 o
   1  -1   9       1347.36       1457.24        21.12 o
   3  -1   9       2323.26       2343.62        34.33 o
   5  -1   9       1053.23       1044.93        19.22 o
   7  -1   9        208.39        225.49         8.90 o
   9  -1   9         26.60         38.09        12.65 o
  11  -1   9        133.38        153.95        11.09 o
  13  -1   9       1537.29       1521.69        44.59 o
  15  -1   9         80.71         80.59        10.70 o
  17  -1   9        948.03        835.90        22.65 o
  19  -1   9        148.65        164.74        13.28 o
  21  -1   9        189.15        154.61        21.16 o
  23  -1   9        866.98        747.79        37.25 o
  25  -1   9        429.87        438.90        31.37 o
  27  -1   9         41.13         18.05        15.75 o
  29  -1   9         29.92          2.23        21.02 o
  31  -1   9        163.16        194.42        29.30 o
  33  -1   9        137.13        183.57        49.73 o
 -36   0   9          7.85         25.77        35.27 o
 -34   0   9        143.53        172.73        35.72 o
 -32   0   9        121.40         96.85        24.17 o
 -30   0   9        281.67        279.69        29.58 o
 -28   0   9          1.60          7.98        13.67 o
 -26   0   9        113.88         83.36        21.49 o
 -24   0   9         77.27         74.21        16.83 o
 -22   0   9         19.86         13.75        14.13 o
 -20   0   9       2275.76       2112.28        77.35 o
 -18   0   9       1527.77       1348.64        59.77 o
 -16   0   9          0.04         -3.32         9.25 o
 -14   0   9        182.71        177.08         9.72 o
 -12   0   9         84.76         87.89        10.04 o
 -10   0   9        390.88        471.10        12.44 o
  -8   0   9          0.18         -0.55         3.97 o
  -6   0   9         32.91         34.73         5.24 o
  -4   0   9         82.56        114.26         6.29 o
  -2   0   9        237.96        273.16         8.29 o
   0   0   9        214.54        196.08         6.77 o
   2   0   9        244.39        218.06        13.64 o
   4   0   9       1140.10       1095.94        20.36 o
   6   0   9       3505.00       3541.89        47.78 o
   8   0   9          1.08         -2.51         6.98 o
  10   0   9         15.08         13.24         5.79 o
  12   0   9          3.23         11.99         5.66 o
  14   0   9        710.58        636.34        20.35 o
  16   0   9         48.43         49.90         8.55 o
  18   0   9        194.06        200.26        25.78 o
  20   0   9        197.76        195.65        25.39 o
  22   0   9         76.82         82.78        18.55 o
  24   0   9        424.82        459.95        30.53 o
  26   0   9        539.35        629.26        86.58 o
  28   0   9        165.14        179.53        25.86 o
  30   0   9        124.70         85.12        21.81 o
  32   0   9          8.26         10.28        16.91 o
  34   0   9          8.47         40.24        30.75 o
 -35   1   9          5.00         31.30        20.39 o
 -33   1   9         55.27         49.09        21.16 o
 -31   1   9         65.85         57.64        17.20 o
 -29   1   9         33.34         32.20        14.46 o
 -27   1   9        389.06        435.66        28.41 o
 -25   1   9         44.35         51.99        13.31 o
 -23   1   9        304.97        329.88        19.83 o
 -21   1   9        355.68        341.61        19.02 o
 -19   1   9        523.79        521.74        22.61 o
 -17   1   9        529.52        514.87        17.62 o
 -15   1   9        110.90         94.81        10.69 o
 -13   1   9       1637.36       1651.09        29.96 o
 -11   1   9        885.42        933.97        24.76 o
  -9   1   9        112.88        156.47        11.27 o
  -7   1   9        997.32       1056.73        23.04 o
  -5   1   9       2001.96       2176.13        28.89 o
  -3   1   9       2638.81       2773.07        34.67 o
  -1   1   9       2437.43       2424.77        31.20 o
   1   1   9       1362.35       1441.38        21.43 o
   3   1   9       2296.74       2330.53        30.35 o
   5   1   9       1029.82        996.56        29.55 o
   7   1   9        202.96        202.56        10.70 o
   9   1   9         23.81         30.70         4.96 o
  11   1   9        116.69        142.91        15.99 o
  13   1   9       1523.68       1482.81        28.20 o
  15   1   9         81.29         84.94         8.56 o
  17   1   9        982.60        879.03        29.73 o
  19   1   9        156.53        203.93        19.19 o
  21   1   9        189.98        217.53        20.22 o
  23   1   9        872.31        861.66        34.12 o
  25   1   9        443.64        507.15        30.12 o
  27   1   9         42.87         71.85        34.14 o
  29   1   9         33.15         49.92        19.33 o
  31   1   9        162.29        165.19        26.69 o
  33   1   9        135.88        193.51        42.50 o
 -34   2   9         80.39         69.79        23.48 o
 -32   2   9         43.61         58.44        21.81 o
 -30   2   9         89.08         77.64        19.43 o
 -28   2   9         67.79        100.07        18.58 o
 -26   2   9         55.77         80.75        15.30 o
 -24   2   9         89.43         97.76        20.62 o
 -22   2   9         45.86         34.66        11.06 o
 -20   2   9        410.95        362.22        19.03 o
 -18   2   9        161.25        192.32        15.44 o
 -16   2   9        533.57        515.03        17.17 o
 -14   2   9       3394.50       3188.91        46.94 o
 -12   2   9       1303.87       1271.28        25.60 o
 -10   2   9       1867.72       1958.81        41.43 o
  -8   2   9       1004.08        936.00        20.34 o
  -6   2   9        857.46        914.93        17.42 o
  -4   2   9       1052.81       1145.07        19.17 o
  -2   2   9         95.88        103.29         7.53 o
   0   2   9       1464.16       1483.73        23.23 o
   2   2   9         84.14         82.15         7.07 o
   4   2   9        560.79        579.10        13.72 o
   6   2   9       1511.85       1452.65        23.03 o
   8   2   9        145.52        121.98         7.87 o
  10   2   9       2066.28       1956.20        28.96 o
  12   2   9       4539.34       4558.41        62.56 o
  14   2   9        278.44        242.30        11.79 o
  16   2   9        357.61        319.75        19.18 o
  18   2   9        381.87        356.93        26.91 o
  20   2   9        866.48        947.32        33.63 o
  22   2   9          6.63          9.25        11.54 o
  24   2   9        130.71        141.77        19.76 o
  26   2   9        223.24        272.75        77.54 o
  28   2   9        104.48         53.35        25.32 o
  30   2   9         46.41         36.17        25.77 o
  32   2   9         77.59         67.37        30.29 o
  34   2   9        132.27         67.37        33.91 o
 -33   3   9         25.82         17.59        18.73 o
 -31   3   9         37.15         16.06        18.47 o
 -29   3   9         27.47         45.39        14.41 o
 -27   3   9        116.06        106.10        18.77 o
 -25   3   9         52.86         41.30        13.27 o
 -23   3   9        148.88        160.80        18.02 o
 -21   3   9         73.42         79.51        13.25 o
 -19   3   9         48.65         25.76        12.14 o
 -17   3   9        665.07        639.64        23.47 o
 -15   3   9       1365.03       1309.98        32.20 o
 -13   3   9        330.67        310.70        13.49 o
 -11   3   9         95.94        130.25        10.94 o
  -9   3   9       1182.72       1133.54        24.20 o
  -7   3   9       3920.97       3707.87        51.19 o
  -5   3   9        453.59        459.83        11.81 o
  -3   3   9        302.14        317.77        10.67 o
  -1   3   9       2219.27       2138.18        31.53 o
   1   3   9        108.12        102.59         8.32 o
   3   3   9        176.55        159.57         8.73 o
   5   3   9         95.39         94.77         7.59 o
   7   3   9        536.17        501.40        18.04 o
   9   3   9        931.92        900.07        18.59 o
  11   3   9       2320.34       2273.36        34.15 o
  13   3   9       1568.76       1531.80        47.77 o
  15   3   9        960.42       1025.97        30.50 o
  17   3   9       1263.53       1306.10        49.16 o
  19   3   9       1471.32       1372.26        52.14 o
  21   3   9        265.18        281.62        29.02 o
  23   3   9        110.62        150.60        26.66 o
  25   3   9        139.60        111.28        23.75 o
  27   3   9         44.60         54.13        21.36 o
  29   3   9        130.59        145.35        29.34 o
  31   3   9         25.54         -6.78        25.32 o
  33   3   9          3.37        -22.61        22.61 o
 -32   4   9         90.19         95.40        33.91 o
 -30   4   9         10.53         13.04        19.38 o
 -28   4   9        225.84        285.51        30.28 o
 -26   4   9        256.47        240.69        35.96 o
 -24   4   9        129.78        131.85        17.44 o
 -22   4   9        142.39        154.70        17.37 o
 -20   4   9        268.46        292.48        18.82 o
 -18   4   9        473.47        466.01        21.65 o
 -16   4   9         26.85         31.89        10.77 o
 -14   4   9        410.37        402.86        19.08 o
 -12   4   9         24.30         30.05         9.91 o
 -10   4   9         26.83         30.00         7.92 o
  -8   4   9        527.28        496.81        16.73 o
  -6   4   9       1512.79       1481.59        29.33 o
  -4   4   9        202.48        173.58        11.69 o
  -2   4   9        174.67        184.11         9.91 o
   0   4   9        266.18        268.03        11.66 o
   2   4   9        373.33        361.57        11.97 o
   4   4   9        743.30        681.59        16.17 o
   6   4   9       1478.53       1411.07        26.52 o
   8   4   9        350.60        352.59        23.25 o
  10   4   9        233.14        200.32        12.73 o
  12   4   9         61.07         74.61        11.70 o
  14   4   9         40.70         47.40        16.75 o
  16   4   9        592.48        622.47       109.42 o
  18   4   9        224.66        259.81        27.24 o
  20   4   9         32.29         30.00        17.11 o
  22   4   9        160.00         92.66        22.45 o
  24   4   9        135.49        122.05        26.93 o
  26   4   9         47.00         33.62        19.87 o
  28   4   9        121.92        138.69        30.52 o
  30   4   9         54.56         36.66        55.84 o
 -31   5   9         40.97         53.56        25.04 o
 -29   5   9          3.69          0.68        18.42 o
 -27   5   9         46.88         58.25        18.69 o
 -25   5   9        187.27        120.85        20.46 o
 -23   5   9        332.52        343.21        25.56 o
 -21   5   9        286.01        285.59        20.31 o
 -19   5   9        273.77        276.33        19.76 o
 -17   5   9        189.44        231.21        18.42 o
 -15   5   9         11.59          0.53         9.13 o
 -13   5   9        692.64        751.33        26.37 o
 -11   5   9         53.13         51.55        11.25 o
  -9   5   9         44.78         47.61        10.65 o
  -7   5   9        258.76        240.91        13.97 o
  -5   5   9        130.95        150.22        13.09 o
  -3   5   9        979.56        882.44        23.46 o
  -1   5   9        854.79        872.22        21.84 o
   1   5   9        122.54        151.00        10.70 o
   3   5   9        439.55        475.53        14.95 o
   5   5   9       1479.99       1397.43        28.74 o
   7   5   9       1146.76       1121.24        25.67 o
   9   5   9         64.96         44.54        10.58 o
  11   5   9        427.88        414.62        21.03 o
  13   5   9        329.67        361.64        23.14 o
  15   5   9          6.23          0.96        11.91 o
  17   5   9        629.57        635.05        38.87 o
  19   5   9        273.74        306.40        29.61 o
  21   5   9        177.72        135.25        39.56 o
  23   5   9        200.33        139.24        53.58 o
  25   5   9        239.11        319.75        96.76 o
  27   5   9         70.81         47.46        26.68 o
  29   5   9         30.45         40.22        22.39 o
 -28   6   9         26.12         46.90        23.05 o
 -26   6   9        116.59        126.15        23.64 o
 -24   6   9         81.78         91.91        21.50 o
 -22   6   9        120.71        135.42        22.28 o
 -20   6   9         79.64         62.33        18.10 o
 -18   6   9        255.08        282.27        24.80 o
 -16   6   9        344.46        309.41        25.89 o
 -14   6   9        307.95        383.45        26.07 o
 -12   6   9        342.67        335.27        24.29 o
 -10   6   9          6.77         12.54         9.14 o
  -8   6   9         19.28         15.93         9.83 o
  -6   6   9        154.57        171.62        14.55 o
  -4   6   9        484.30        477.48        22.28 o
  -2   6   9        321.41        319.59        16.32 o
   0   6   9       1316.95       1275.65        30.39 o
   2   6   9        106.21         99.03        12.39 o
   4   6   9        290.73        283.76        14.92 o
   6   6   9        265.63        265.99        15.12 o
   8   6   9         88.43        109.50        14.47 o
  10   6   9        125.15        139.44        17.60 o
  12   6   9        412.56        437.95        41.31 o
  14   6   9        172.24        189.46        27.74 o
  16   6   9        128.31        120.17        45.21 o
  18   6   9         35.91         55.10        20.24 o
  20   6   9          0.66         34.16        17.84 o
  22   6   9        123.75        186.09        31.03 o
  24   6   9        221.94        242.43        47.70 o
  26   6   9          8.12         12.75        21.70 o
 -25   7   9         46.06         62.10        21.47 o
 -23   7   9         75.28         44.15        18.57 o
 -21   7   9        202.04        206.51        33.22 o
 -19   7   9         33.30         46.82        17.79 o
 -17   7   9        202.35        207.00        28.33 o
 -15   7   9        121.85        140.90        22.69 o
 -13   7   9        144.35        157.26        23.02 o
 -11   7   9         60.79         48.50        16.12 o
  -9   7   9        534.07        545.29        30.51 o
  -7   7   9        414.75        354.64        25.91 o
  -5   7   9        139.22        149.78        21.46 o
  -3   7   9        228.26        283.11        21.35 o
  -1   7   9        297.06        304.94        22.12 o
   1   7   9         78.41         71.88        16.25 o
   3   7   9        171.94        158.04        18.63 o
   5   7   9        250.99        246.40        21.40 o
   7   7   9        119.58         96.23        16.97 o
   9   7   9         13.67        -14.01        14.01 o
  11   7   9        619.22        668.24        31.86 o
  13   7   9        319.80        353.24        34.14 o
  15   7   9         27.59         10.50        16.50 o
  17   7   9        238.59        209.17        32.18 o
  19   7   9        189.78        203.31        43.18 o
  21   7   9         20.49         13.62        20.40 o
  23   7   9         42.54         72.86        25.18 o
 -22   8   9          5.71         -5.88        28.03 o
 -20   8   9         45.75         39.77        21.96 o
 -18   8   9         10.28          4.19        16.71 o
 -16   8   9         50.65         76.56        22.98 o
 -14   8   9         10.00         11.35        15.03 o
 -12   8   9          6.93         -0.17        15.54 o
 -10   8   9         26.57         12.94        15.33 o
  -8   8   9        226.25        244.73        30.24 o
  -6   8   9         46.79         29.94        15.10 o
  -4   8   9         26.17         13.96        28.87 o
  -2   8   9         39.22         20.29        14.53 o
   0   8   9        351.36        361.37        24.23 o
   2   8   9         44.27         45.44        18.01 o
   4   8   9         57.51         59.20        18.87 o
   6   8   9         51.23         49.46        15.55 o
   8   8   9         58.80         70.48        27.81 o
  10   8   9         10.96          8.14        33.46 o
  12   8   9         13.07         12.21        33.46 o
  14   8   9         27.52         -0.90        34.81 o
  16   8   9         51.44         74.15        47.93 o
  18   8   9         91.21         73.25        48.83 o
  20   8   9         10.09         22.15        37.53 o
 -15   9   9         66.12         39.24        19.58 o
 -13   9   9          0.37         18.97        17.90 o
 -11   9   9          5.70         24.06        18.30 o
  -9   9   9        178.14        199.82        28.03 o
  -7   9   9         76.74         88.40        24.78 o
  -5   9   9         20.98         11.72        16.96 o
  -3   9   9        125.48        151.98        36.62 o
  -1   9   9          5.08          4.82        20.66 o
   1   9   9         22.87         16.89        22.38 o
   3   9   9         40.42         58.25        26.00 o
   5   9   9        163.16        246.86        57.87 o
   7   9   9         98.85        127.95        49.28 o
   9   9   9         27.43         66.01        40.69 o
  11   9   9        109.65         30.29        35.27 o
  13   9   9          8.69         46.12        40.69 o
  15   9   9         64.83         58.33        49.73 o
  -8  10   9         17.85         -6.33        33.91 o
   0  10   9         78.76        127.95        47.47 o
   2  10   9         16.20         32.55        36.62 o
 -15  -9  10          1.09        -13.88        13.88 o
 -13  -9  10         97.78        131.51        25.15 o
 -11  -9  10         43.32         81.88        21.94 o
  -9  -9  10         31.04          6.92        17.12 o
  -7  -9  10         53.10         54.57        20.31 o
  -5  -9  10        123.80        137.74        24.19 o
  -3  -9  10         98.32        113.94        31.20 o
  -1  -9  10         60.48         70.08        29.39 o
   1  -9  10        324.30        414.61        43.86 o
   3  -9  10         34.21         59.68        27.13 o
   5  -9  10         13.66          5.25        14.24 o
   7  -9  10        159.53        148.30        32.10 o
   9  -9  10         84.56         72.79        25.77 o
  11  -9  10         26.31         68.72        26.68 o
  13  -9  10         58.63         63.30        25.77 o
  15  -9  10         38.92         50.42        26.22 o
 -20  -8  10         15.84         14.60        14.96 o
 -18  -8  10         31.06         -9.78        26.15 o
 -16  -8  10          4.14          6.08        17.96 o
 -14  -8  10          8.32         11.40        13.64 o
 -12  -8  10         91.95         74.14        36.62 o
 -10  -8  10        120.89        140.70        23.78 o
  -8  -8  10         89.14        136.04        27.81 o
  -6  -8  10        194.86        179.51        24.59 o
  -4  -8  10         65.57         33.01        23.96 o
  -2  -8  10        315.91        344.07        37.53 o
   0  -8  10         56.52         61.04        25.32 o
   2  -8  10         13.72         39.79        21.70 o
   4  -8  10        111.99        141.97        31.65 o
   6  -8  10          2.21        -13.11        17.18 o
   8  -8  10         19.35         13.11        18.09 o
  10  -8  10         34.79         27.58        19.44 o
  12  -8  10        191.61        172.71        34.81 o
  14  -8  10        218.94        247.14        24.11 o
  16  -8  10         11.42         26.80        14.74 o
  18  -8  10         41.25         92.54        23.10 o
  20  -8  10         31.21         80.03        38.43 o
 -25  -7  10          2.59         14.73        15.41 o
 -23  -7  10          7.07         -9.11        20.02 o
 -21  -7  10         57.86         50.57        17.49 o
 -19  -7  10        103.57         99.29        19.36 o
 -17  -7  10         21.40         -5.26        17.30 o
 -15  -7  10         37.93         21.57        26.72 o
 -13  -7  10        231.70        244.31        49.73 o
 -11  -7  10        176.65        241.81        25.90 o
  -9  -7  10          3.63         30.91        15.32 o
  -7  -7  10         33.26         46.89        16.14 o
  -5  -7  10        787.74        714.37        46.12 o
  -3  -7  10        306.54        360.35        36.62 o
  -1  -7  10         73.97         44.31        21.70 o
   1  -7  10        290.42        253.19        32.55 o
   3  -7  10         74.74         33.46        20.80 o
   5  -7  10         89.09        103.09        26.68 o
   7  -7  10        128.04        116.20        27.13 o
   9  -7  10         94.43         81.52        32.10 o
  11  -7  10          2.08         16.59        15.21 o
  13  -7  10         22.69         26.80        29.16 o
  15  -7  10        120.76        125.66        18.71 o
  17  -7  10          5.22          2.89        13.63 o
  19  -7  10         21.59         35.78        17.46 o
  21  -7  10         39.35         18.99        29.39 o
  23  -7  10         83.86        114.39        43.40 o
 -28  -6  10          9.26         22.85        18.44 o
 -26  -6  10         93.91         55.08        25.98 o
 -24  -6  10        318.68        373.90        23.99 o
 -22  -6  10         31.26         34.24        16.84 o
 -20  -6  10         67.19         40.87        14.84 o
 -18  -6  10        125.06        148.65        19.66 o
 -16  -6  10        217.49        219.45        21.49 o
 -14  -6  10         20.50         -5.40        11.90 o
 -12  -6  10        450.18        433.05        30.07 o
 -10  -6  10        483.45        456.56        37.75 o
  -8  -6  10        316.87        297.60        44.54 o
  -6  -6  10         41.24         49.62        14.54 o
  -4  -6  10        262.63        266.31        28.48 o
  -2  -6  10        101.90        111.22        23.51 o
   0  -6  10        380.06        412.35        33.91 o
   2  -6  10          3.84        -12.66        12.66 o
   4  -6  10         25.83         43.86        18.54 o
   6  -6  10         82.41         56.52        20.80 o
   8  -6  10        502.68        484.23        37.53 o
  10  -6  10        202.82        187.93        23.43 o
  12  -6  10        590.21        621.88        34.63 o
  14  -6  10        293.00        284.97        21.23 o
  16  -6  10         89.62         79.53        16.49 o
  18  -6  10        185.31        190.00        22.10 o
  20  -6  10        114.21        107.74        23.12 o
  22  -6  10         11.25         12.87        15.88 o
  24  -6  10         63.22         88.17        38.43 o
  26  -6  10          1.99         -7.69        30.29 o
 -31  -5  10         49.80         73.87        28.64 o
 -29  -5  10          2.83         16.08        17.42 o
 -27  -5  10         30.54         18.37        16.66 o
 -25  -5  10        369.83        335.20        29.04 o
 -23  -5  10         97.01         94.07        16.23 o
 -21  -5  10         81.50        123.38        16.90 o
 -19  -5  10        295.76        294.88        19.55 o
 -17  -5  10        277.79        287.87        18.67 o
 -15  -5  10         67.65         71.55        12.95 o
 -13  -5  10        207.27        206.25        15.06 o
 -11  -5  10        120.66        124.77        13.51 o
  -9  -5  10         69.55         51.39        11.09 o
  -7  -5  10       1057.04        926.70        35.04 o
  -5  -5  10       1536.60       1491.20        41.08 o
  -3  -5  10        244.97        213.86        24.87 o
  -1  -5  10       1158.78       1160.17        50.19 o
   1  -5  10       1791.83       1633.10        62.39 o
   3  -5  10        335.72        320.56        28.48 o
   5  -5  10        520.30        495.54        34.81 o
   7  -5  10        591.72        587.34        28.39 o
   9  -5  10        290.15        277.01        23.28 o
  11  -5  10        159.96        123.43        25.77 o
  13  -5  10         83.37         84.77        18.64 o
  15  -5  10          9.32         15.34        11.82 o
  17  -5  10        222.67        282.39        21.47 o
  19  -5  10        213.73        240.70        21.09 o
  21  -5  10        195.68        220.92        26.77 o
  23  -5  10          6.35          7.03        14.43 o
  25  -5  10        253.05        289.44        31.77 o
  27  -5  10        193.23        236.01        54.26 o
  29  -5  10        113.41         61.49        38.43 o
 -32  -4  10          0.37          6.95        15.85 o
 -30  -4  10         77.54         56.84        19.77 o
 -28  -4  10         10.59          3.10        15.89 o
 -26  -4  10         62.11         61.19        18.76 o
 -24  -4  10         50.43         42.44        16.43 o
 -22  -4  10        143.84        170.37        17.07 o
 -20  -4  10         52.77         81.36        17.29 o
 -18  -4  10         70.37         84.11        12.88 o
 -16  -4  10        101.74        122.96        18.66 o
 -14  -4  10        122.62        136.02        13.98 o
 -12  -4  10        367.06        355.00        18.34 o
 -10  -4  10        310.28        300.58        15.38 o
  -8  -4  10        422.07        391.57        17.89 o
  -6  -4  10       1684.68       1611.04        38.28 o
  -4  -4  10         59.21         70.93        11.95 o
  -2  -4  10        714.28        614.38        22.46 o
   0  -4  10        722.07        672.32        35.72 o
   2  -4  10        100.80        122.08        20.80 o
   4  -4  10        492.79        440.38        30.29 o
   6  -4  10        973.94        928.90        33.28 o
   8  -4  10        414.68        398.55        23.02 o
  10  -4  10        282.46        295.88        21.37 o
  12  -4  10        243.24        267.21        28.03 o
  14  -4  10        862.21        873.66        28.59 o
  16  -4  10        302.26        332.06        20.51 o
  18  -4  10        321.17        342.41        21.44 o
  20  -4  10        139.57        129.85        22.83 o
  22  -4  10         50.12         26.15        16.64 o
  24  -4  10         17.91         30.64        15.81 o
  26  -4  10        274.54        260.41        29.44 o
  28  -4  10        305.63        377.98        66.01 o
  30  -4  10        163.63        157.79        47.93 o
 -33  -3  10         10.13         27.81        16.65 o
 -31  -3  10        158.63        101.13        26.04 o
 -29  -3  10         33.58         71.70        19.65 o
 -27  -3  10         13.36         -5.29        14.18 o
 -25  -3  10        164.19        174.20        24.16 o
 -23  -3  10         13.50         -1.04        12.76 o
 -21  -3  10         43.93         55.93        11.89 o
 -19  -3  10        988.70        992.61        49.01 o
 -17  -3  10        638.82        614.70        23.56 o
 -15  -3  10        190.71        214.93        14.49 o
 -13  -3  10       3442.14       3293.76        51.42 o
 -11  -3  10       1139.82       1095.58        28.06 o
  -9  -3  10        131.53        130.62        11.59 o
  -7  -3  10        686.04        675.05        18.54 o
  -5  -3  10       2129.88       2092.26        34.06 o
  -3  -3  10         41.91         27.97         7.23 o
  -1  -3  10        101.03        109.30         9.14 o
   1  -3  10       1626.82       1695.39        32.60 o
   3  -3  10        540.35        554.35        20.19 o
   5  -3  10       1155.04       1074.93        48.83 o
   7  -3  10       2979.42       2930.52        49.88 o
   9  -3  10        358.81        355.50        24.42 o
  11  -3  10        120.55        113.73        11.83 o
  13  -3  10       2209.02       2221.17        55.67 o
  15  -3  10       1110.86       1127.20        36.24 o
  17  -3  10         85.45         89.88        14.41 o
  19  -3  10        179.63        138.15        21.24 o
  21  -3  10        198.13        212.68        66.69 o
  23  -3  10         10.32         10.09        13.46 o
  25  -3  10         14.84         23.21        16.37 o
  27  -3  10         68.86         65.80        20.06 o
  29  -3  10         67.45         94.51        23.48 o
  31  -3  10         64.15         24.42        32.10 o
 -34  -2  10         70.86         64.57        20.44 o
 -32  -2  10         86.82         63.80        18.36 o
 -30  -2  10         32.63         33.09        17.15 o
 -28  -2  10         78.47        103.76        19.78 o
 -26  -2  10          9.12         23.35        14.69 o
 -24  -2  10        191.92        151.96        22.01 o
 -22  -2  10         25.66         14.55        20.27 o
 -20  -2  10        495.21        468.81        26.41 o
 -18  -2  10        194.83        198.16        13.25 o
 -16  -2  10         85.92        100.35        11.11 o
 -14  -2  10         24.12         22.85         7.67 o
 -12  -2  10       2976.68       2916.64        45.54 o
 -10  -2  10        557.74        516.55        16.72 o
  -8  -2  10        845.73        863.84        23.10 o
  -6  -2  10       2421.76       2463.55        37.54 o
  -4  -2  10       1856.01       1784.25        29.17 o
  -2  -2  10        424.54        395.26        12.38 o
   0  -2  10        646.63        672.54        15.15 o
   2  -2  10        982.74       1045.33        17.48 o
   4  -2  10       2030.13       2012.07        36.44 o
   6  -2  10        443.07        460.06        17.75 o
   8  -2  10        853.86        838.82        30.41 o
  10  -2  10        282.59        294.51        14.45 o
  12  -2  10         35.52         58.41         9.84 o
  14  -2  10        224.98        200.97        19.98 o
  16  -2  10        269.64        242.42        16.58 o
  18  -2  10        136.50        136.19        20.57 o
  20  -2  10        680.29        684.04        43.63 o
  22  -2  10        475.35        461.12        31.27 o
  24  -2  10         37.64          9.31        17.41 o
  26  -2  10        262.49        315.65        30.26 o
  28  -2  10          8.32        -11.79        15.95 o
  30  -2  10         57.73         35.25        36.85 o
  32  -2  10        139.97        115.75        41.60 o
 -35  -1  10         42.44         57.38        26.90 o
 -33  -1  10         92.02        105.37        22.07 o
 -31  -1  10         95.55         80.19        31.08 o
 -29  -1  10        149.90        152.28        24.75 o
 -27  -1  10        144.92        127.80        20.86 o
 -25  -1  10        156.87        159.48        21.58 o
 -23  -1  10        155.51        116.54        18.38 o
 -21  -1  10        341.50        292.68        22.18 o
 -19  -1  10        686.80        584.88        27.32 o
 -17  -1  10        366.61        330.24        13.97 o
 -15  -1  10        457.67        414.35        26.76 o
 -13  -1  10        144.43        140.81        11.56 o
 -11  -1  10        338.89        357.49        13.29 o
  -9  -1  10       2134.71       2265.36        46.66 o
  -7  -1  10        231.33        212.16        15.04 o
  -5  -1  10        453.51        532.62        15.27 o
  -3  -1  10        395.84        427.71        12.99 o
  -1  -1  10        810.96        758.31        19.60 o
   1  -1  10       1949.85       2000.00        26.38 o
   3  -1  10        450.78        448.25        13.08 o
   5  -1  10        255.27        279.41        10.42 o
   7  -1  10       1165.59       1195.42        21.25 o
   9  -1  10       3599.79       3770.24        65.09 o
  11  -1  10        194.78        224.51        19.87 o
  13  -1  10        444.53        444.12        16.25 o
  15  -1  10        849.48        925.28        23.21 o
  17  -1  10        798.67        803.58        30.08 o
  19  -1  10        440.13        455.08        23.71 o
  21  -1  10       1160.59       1228.14        83.87 o
  23  -1  10        167.37        123.47        20.63 o
  25  -1  10        120.02         66.26        21.48 o
  27  -1  10        329.19        335.68        30.34 o
  29  -1  10        101.21         93.70        23.82 o
  31  -1  10         45.61         38.08        20.57 o
  33  -1  10         63.78         39.79        33.46 o
 -34   0  10          0.26          5.01        15.18 o
 -32   0  10         69.06        103.41        33.75 o
 -30   0  10         41.62         36.74        16.87 o
 -28   0  10         56.55         26.18        15.63 o
 -26   0  10        168.60        203.96        24.69 o
 -24   0  10         67.64         54.49        15.95 o
 -22   0  10          0.33         27.55        12.06 o
 -20   0  10          4.82          9.63        10.89 o
 -18   0  10        398.25        447.78        23.30 o
 -16   0  10          2.88         -4.07         8.34 o
 -14   0  10        381.32        395.37        20.45 o
 -12   0  10        378.82        369.41        18.79 o
 -10   0  10         27.96         36.00         9.53 o
  -8   0  10        456.33        458.14        11.82 o
  -6   0  10       2041.44       2033.43        28.36 o
  -4   0  10        535.47        511.10        12.81 o
  -2   0  10        249.85        260.21         8.49 o
   0   0  10       1374.72       1303.00        19.41 o
   2   0  10       7773.48       7625.58        92.64 o
   4   0  10       2050.10       2102.91        34.34 o
   6   0  10        978.64        838.18        17.97 o
   8   0  10         60.54         51.57        10.64 o
  10   0  10        152.32        170.51        17.18 o
  12   0  10        571.47        548.96        16.28 o
  14   0  10        265.26        265.69        17.30 o
  16   0  10         52.65         33.57        10.80 o
  18   0  10        619.76        566.68        30.76 o
  20   0  10        263.81        256.69        20.19 o
  22   0  10         92.83        140.24        25.92 o
  24   0  10        508.07        510.57        33.13 o
  26   0  10        379.60        339.43        45.67 o
  28   0  10        114.56        111.48        22.85 o
  30   0  10          0.10          0.51        22.83 o
  32   0  10         44.37         59.09        20.57 o
  34   0  10         30.24         32.94        20.63 o
 -35   1  10         42.58         28.00        19.81 o
 -33   1  10         90.25         81.54        19.74 o
 -31   1  10         99.68        122.60        26.23 o
 -29   1  10        150.31        138.66        23.30 o
 -27   1  10        146.91        167.00        23.23 o
 -25   1  10        152.98        177.13        21.84 o
 -23   1  10        154.78        197.30        21.77 o
 -21   1  10        334.11        311.58        26.43 o
 -19   1  10        680.66        637.65        22.68 o
 -17   1  10        353.02        330.03        15.32 o
 -15   1  10        462.65        433.36        16.28 o
 -13   1  10        156.00        184.24        14.19 o
 -11   1  10        339.20        348.17        15.49 o
  -9   1  10       2133.46       2308.93        32.97 o
  -7   1  10        250.86        221.57         7.94 o
  -5   1  10        468.34        542.28        12.40 o
  -3   1  10        391.79        439.48        14.11 o
  -1   1  10        820.32        776.90        14.80 o
   1   1  10       1954.94       1988.15        28.20 o
   3   1  10        460.98        452.54        11.03 o
   5   1  10        244.41        289.50        11.64 o
   7   1  10       1122.96       1141.22        44.65 o
   9   1  10       3555.53       3720.25       114.48 o
  11   1  10        202.17        229.59        33.68 o
  13   1  10        429.59        414.23        19.64 o
  15   1  10        862.51        948.68        30.39 o
  17   1  10        801.48        802.69        29.36 o
  19   1  10        450.51        454.66        24.01 o
  21   1  10       1152.82       1179.03        65.30 o
  23   1  10        168.33        197.03        25.55 o
  25   1  10        122.66         96.82        17.86 o
  27   1  10        332.54        298.57        29.68 o
  29   1  10        103.77        120.81        23.69 o
  31   1  10         42.06         61.20        21.29 o
  33   1  10         60.37         39.34        29.39 o
 -34   2  10         72.66         58.98        22.05 o
 -32   2  10         89.15         87.11        20.03 o
 -30   2  10         29.78         49.69        16.69 o
 -28   2  10         78.68        105.56        18.68 o
 -26   2  10         10.05         -0.07        10.36 o
 -24   2  10        199.86        223.08        23.04 o
 -22   2  10         25.72         20.32        10.34 o
 -20   2  10        486.34        498.09        23.95 o
 -18   2  10        190.77        185.07        16.67 o
 -16   2  10         85.14         93.33        10.78 o
 -14   2  10         20.45          7.85         7.08 o
 -12   2  10       2915.87       2888.70        43.77 o
 -10   2  10        542.47        511.65        16.39 o
  -8   2  10        827.58        869.87        20.35 o
  -6   2  10       2424.90       2516.26        33.71 o
  -4   2  10       1878.54       1822.99        26.99 o
  -2   2  10        416.37        393.84        11.30 o
   0   2  10        610.86        615.05        14.32 o
   2   2  10       1021.63       1047.83        22.31 o
   4   2  10       2023.59       2022.35        33.60 o
   6   2  10        458.91        456.34        15.55 o
   8   2  10        841.74        804.89        16.43 o
  10   2  10        285.55        301.29        11.37 o
  12   2  10         29.96         36.76        10.13 o
  14   2  10        242.41        211.21        16.87 o
  16   2  10        273.11        276.25        28.13 o
  18   2  10        143.59        159.66        24.18 o
  20   2  10        705.04        718.99        29.88 o
  22   2  10        488.73        462.56        39.33 o
  24   2  10         37.05         51.67        14.60 o
  26   2  10        275.54        326.86        62.62 o
  28   2  10          6.81         29.84        22.61 o
  30   2  10         57.51         35.72        27.58 o
  32   2  10        137.10         99.92        31.65 o
 -33   3  10         10.89         -0.89        15.83 o
 -31   3  10        155.47        189.62        47.25 o
 -29   3  10         33.93         22.23        15.34 o
 -27   3  10         11.81          7.53        10.88 o
 -25   3  10        160.17        151.29        18.51 o
 -23   3  10         13.93         12.23        11.68 o
 -21   3  10         42.24         36.13        13.23 o
 -19   3  10       1005.53        943.37        35.43 o
 -17   3  10        641.96        627.72        23.66 o
 -15   3  10        191.28        201.15        14.98 o
 -13   3  10       3457.13       3262.49        48.91 o
 -11   3  10       1157.72       1135.67        25.08 o
  -9   3  10        130.75        129.33        19.76 o
  -7   3  10        692.87        704.28        19.24 o
  -5   3  10       2122.65       2111.66        29.43 o
  -3   3  10         41.15         42.63         6.75 o
  -1   3  10        108.46        138.07        10.05 o
   1   3  10       1625.82       1609.44        27.02 o
   3   3  10        526.80        531.95        15.02 o
   5   3  10       1147.77       1096.19        24.10 o
   7   3  10       2961.90       2877.06        40.88 o
   9   3  10        363.62        344.70        12.03 o
  11   3  10        126.86        119.00         9.13 o
  13   3  10       2167.53       2160.21        48.53 o
  15   3  10       1098.36       1108.15        44.29 o
  17   3  10         83.69         66.27        18.06 o
  19   3  10        172.99        220.01        48.15 o
  21   3  10        193.59        202.28        28.01 o
  23   3  10         10.01         14.56        16.16 o
  25   3  10         12.51        -14.94        20.35 o
  27   3  10         66.50         30.86        23.96 o
  29   3  10         67.15         80.50        29.39 o
  31   3  10         67.24         73.70        31.65 o
 -32   4  10          0.47          5.43        23.51 o
 -30   4  10         78.51         98.62        21.22 o
 -28   4  10         11.10         21.43        13.47 o
 -26   4  10         62.19         54.43        17.18 o
 -24   4  10         45.47         34.21        13.97 o
 -22   4  10        142.50        148.15        17.75 o
 -20   4  10         58.35         64.25        13.44 o
 -18   4  10         74.41         90.83        14.44 o
 -16   4  10        105.11        101.89        14.13 o
 -14   4  10        130.51        160.75        18.08 o
 -12   4  10        345.76        307.71        17.02 o
 -10   4  10        314.78        301.21        14.33 o
  -8   4  10        410.72        368.59        15.49 o
  -6   4  10       1633.77       1558.46        30.71 o
  -4   4  10         58.40         69.37         7.64 o
  -2   4  10        704.45        659.15        15.97 o
   0   4  10        705.50        690.75        27.71 o
   2   4  10         98.24        112.31         9.75 o
   4   4  10        494.00        483.77        13.98 o
   6   4  10       1010.17        955.88        19.92 o
   8   4  10        419.42        452.63        32.71 o
  10   4  10        286.10        278.47        14.50 o
  12   4  10        239.52        270.54        23.96 o
  14   4  10        870.54        884.70        40.48 o
  16   4  10        310.03        331.49        30.97 o
  18   4  10        311.84        387.51        30.76 o
  20   4  10        138.69        151.50        26.47 o
  22   4  10         46.53         57.61        25.32 o
  24   4  10         19.55          0.47        23.28 o
  26   4  10        270.78        283.53        67.14 o
  28   4  10        298.45        319.03        36.75 o
  30   4  10        165.40        188.04        33.01 o
 -31   5  10         46.04         76.86        43.40 o
 -29   5  10          3.17          5.45        14.86 o
 -27   5  10         29.28         27.06        16.96 o
 -25   5  10        362.42        367.23        27.61 o
 -23   5  10         99.94        126.85        21.19 o
 -21   5  10         79.18         71.43        16.38 o
 -19   5  10        293.17        294.07        19.73 o
 -17   5  10        279.48        250.80        18.52 o
 -15   5  10         68.65         50.01        12.10 o
 -13   5  10        216.86        230.29        17.32 o
 -11   5  10        129.62        173.06        18.69 o
  -9   5  10         70.19         98.83        15.78 o
  -7   5  10       1065.84       1003.64        26.01 o
  -5   5  10       1531.82       1514.60        32.01 o
  -3   5  10        244.10        222.29        13.85 o
  -1   5  10       1172.51       1196.10        28.47 o
   1   5  10       1807.03       1670.26        37.17 o
   3   5  10        340.07        338.36        13.32 o
   5   5  10        525.46        493.44        25.44 o
   7   5  10        580.70        577.88        18.78 o
   9   5  10        292.33        272.54        16.21 o
  11   5  10        161.50        191.47        30.00 o
  13   5  10         82.46         51.88        24.64 o
  15   5  10         11.45          9.05        14.71 o
  17   5  10        222.73        228.69        29.94 o
  19   5  10        205.01        176.39        82.06 o
  21   5  10        197.34        141.21        26.67 o
  23   5  10          6.24         -0.32        16.39 o
  25   5  10        260.86        259.59        85.68 o
  27   5  10        198.64        189.49        34.08 o
  29   5  10        115.30        139.42        31.95 o
 -28   6  10          9.54         22.94        29.84 o
 -26   6  10         92.16         91.21        20.25 o
 -24   6  10        324.17        311.71        26.76 o
 -22   6  10         31.86         24.26        15.83 o
 -20   6  10         71.27         86.17        18.84 o
 -18   6  10        122.63         97.31        19.69 o
 -16   6  10        215.65        205.08        27.33 o
 -14   6  10         17.55         14.94        13.39 o
 -12   6  10        441.47        469.76        23.24 o
 -10   6  10        477.10        439.81        23.66 o
  -8   6  10        323.52        368.68        20.28 o
  -6   6  10         34.76         44.72         9.98 o
  -4   6  10        270.37        236.69        15.14 o
  -2   6  10        104.73        119.04        15.95 o
   0   6  10        400.44        391.69        18.07 o
   2   6  10          5.66          1.95         7.90 o
   4   6  10         25.79         27.70         9.23 o
   6   6  10         89.93         77.90        11.35 o
   8   6  10        502.70        506.45        21.90 o
  10   6  10        201.74        193.16        21.52 o
  12   6  10        599.27        618.23        44.08 o
  14   6  10        283.56        253.58        27.98 o
  16   6  10         86.58         89.37        29.39 o
  18   6  10        189.91        219.51        30.66 o
  20   6  10        118.69        106.62        25.54 o
  22   6  10         12.78         23.14        18.76 o
  24   6  10         65.92         92.61        56.74 o
  26   6  10          2.16        -21.65        22.15 o
 -25   7  10          2.40          5.42        17.30 o
 -23   7  10          7.91          4.63        15.97 o
 -21   7  10         58.82         75.37        23.90 o
 -19   7  10         98.80         57.77        31.57 o
 -17   7  10         24.14         14.65        18.71 o
 -15   7  10         37.85         71.06        19.10 o
 -13   7  10        236.80        235.49        26.41 o
 -11   7  10        176.83        206.63        26.11 o
  -9   7  10          3.90         18.94        14.45 o
  -7   7  10         33.78         48.02        16.29 o
  -5   7  10        795.12        836.13        36.55 o
  -3   7  10        306.67        336.88        21.60 o
  -1   7  10         67.77         93.16        18.86 o
   1   7  10        279.28        346.77        25.63 o
   3   7  10         74.21         84.25        30.34 o
   5   7  10         89.31        111.92        16.88 o
   7   7  10        120.72        134.58        25.45 o
   9   7  10         91.03         75.86        18.95 o
  11   7  10          1.94         23.13        17.86 o
  13   7  10         21.69         11.01        22.15 o
  15   7  10        120.09        161.76        29.16 o
  17   7  10          5.04          8.69        16.97 o
  19   7  10         23.95         23.77        38.66 o
  21   7  10         39.52         63.12        26.45 o
  23   7  10         84.44         55.64        26.15 o
 -22   8  10         32.16         24.42        33.91 o
 -20   8  10         15.31         17.95        17.92 o
 -18   8  10         34.39         33.63        18.40 o
 -16   8  10          3.69         -5.92        14.68 o
 -14   8  10          8.12         -9.23        14.81 o
 -12   8  10         97.00        118.63        23.19 o
 -10   8  10        123.84        166.53        46.11 o
  -8   8  10         90.46         99.48        20.59 o
  -6   8  10        200.89        161.87        23.51 o
  -4   8  10         69.82         62.85        18.07 o
  -2   8  10        315.85        307.02        26.39 o
   0   8  10         58.30         40.34        16.66 o
   2   8  10         16.08         16.36        16.43 o
   4   8  10        111.42        102.73        25.45 o
   6   8  10          1.26          2.38        20.47 o
   8   8  10         19.75         -6.78        29.39 o
  10   8  10         34.48         71.44        38.88 o
  12   8  10        194.41        207.08        57.87 o
  14   8  10        217.71        137.45        51.54 o
  16   8  10         12.06        -35.27        35.72 o
  18   8  10         41.69         52.45        47.47 o
 -15   9  10          1.22          6.97        23.23 o
 -13   9  10         92.39         99.53        24.16 o
 -11   9  10         39.81         49.76        20.47 o
  -9   9  10         31.23         23.85        18.55 o
  -7   9  10         54.82         60.51        28.12 o
  -5   9  10        120.00        144.56        24.88 o
  -3   9  10         96.39        147.70        31.58 o
  -1   9  10         62.67         39.63        30.07 o
   1   9  10        323.16        382.08        44.99 o
   3   9  10         35.82         55.52        38.21 o
   5   9  10         12.88         28.48        35.72 o
   7   9  10        159.93        175.43        54.71 o
   9   9  10         85.73         77.31        42.05 o
  11   9  10         25.47         66.01        41.60 o
  13   9  10         59.70         48.83        43.40 o
 -13  -9  11          1.56          0.86        14.67 o
 -11  -9  11         20.14         10.18        18.25 o
  -9  -9  11         35.98         28.48        25.77 o
  -7  -9  11         22.32         31.86        23.96 o
  -5  -9  11         90.99         78.51        20.92 o
  -3  -9  11        168.56         64.66        28.03 o
  -1  -9  11         11.82         22.61        22.61 o
   1  -9  11         16.53          2.71        20.35 o
   3  -9  11        127.62        151.92        34.36 o
   5  -9  11        361.58        344.07        41.60 o
   7  -9  11         61.00         93.59        28.94 o
   9  -9  11        207.10        150.56        33.01 o
  11  -9  11        112.11        135.19        33.46 o
  13  -9  11          2.25          7.78        15.95 o
 -20  -8  11         63.54         67.08        19.58 o
 -18  -8  11         28.94         28.24        16.41 o
 -16  -8  11         12.16         29.12        16.13 o
 -14  -8  11         20.32         32.20        15.33 o
 -12  -8  11        158.40        179.42        22.77 o
 -10  -8  11        159.02        197.92        27.42 o
  -8  -8  11         31.52         53.09        18.66 o
  -6  -8  11         70.19         85.31        19.95 o
  -4  -8  11        155.85        130.67        32.10 o
  -2  -8  11         61.71         70.08        25.77 o
   0  -8  11          5.46          1.81        20.35 o
   2  -8  11        315.70        290.72        37.07 o
   4  -8  11         66.93         66.01        24.87 o
   6  -8  11         76.22        118.01        30.29 o
   8  -8  11         65.86        101.28        28.94 o
  10  -8  11          3.90         40.24        22.61 o
  12  -8  11         77.07         72.18        21.51 o
  14  -8  11         91.34        127.82        20.01 o
  16  -8  11        102.11        153.76        26.40 o
  18  -8  11          3.42         19.97        19.15 o
 -25  -7  11        107.01         51.09        23.51 o
 -23  -7  11         19.85         36.91        22.02 o
 -21  -7  11         26.39         38.53        16.70 o
 -19  -7  11         14.11         19.25        14.55 o
 -17  -7  11         86.40         64.57        16.99 o
 -15  -7  11        156.52        149.25        21.08 o
 -13  -7  11         39.41         39.49        18.37 o
 -11  -7  11         61.72         54.09        17.81 o
  -9  -7  11        644.11        653.22        34.12 o
  -7  -7  11         35.79         14.62        18.09 o
  -5  -7  11        151.77        149.62        21.68 o
  -3  -7  11        100.24         83.19        25.32 o
  -1  -7  11         54.74         69.18        23.51 o
   1  -7  11         61.32         33.91        19.89 o
   3  -7  11        161.68        102.63        28.03 o
   5  -7  11        179.30        190.35        32.55 o
   7  -7  11        183.96        182.21        32.55 o
   9  -7  11        992.52       1006.63        45.89 o
  11  -7  11        489.80        475.09        69.85 o
  13  -7  11        256.62        282.02        60.13 o
  15  -7  11        265.45        265.52        23.23 o
  17  -7  11         12.35         35.00        26.22 o
  19  -7  11         10.99         15.44        18.09 o
  21  -7  11        109.00        120.88        52.00 o
  23  -7  11          2.48         56.06        33.46 o
 -28  -6  11         51.76         22.15        37.07 o
 -26  -6  11        145.19         73.80        24.53 o
 -24  -6  11        110.27        120.23        20.54 o
 -22  -6  11          3.42         25.56        14.64 o
 -20  -6  11         83.47        117.49        23.25 o
 -18  -6  11        149.21        175.87        30.90 o
 -16  -6  11        179.68        186.85        23.05 o
 -14  -6  11        125.25        130.07        30.55 o
 -12  -6  11        283.49        330.08        21.88 o
 -10  -6  11        193.21        214.97        23.12 o
  -8  -6  11         24.58         15.59        13.47 o
  -6  -6  11        104.37        106.32        19.44 o
  -4  -6  11        401.64        433.14        35.72 o
  -2  -6  11        159.36        222.90        27.58 o
   0  -6  11        124.29        195.32        31.65 o
   2  -6  11          1.74         -3.16        14.92 o
   4  -6  11         79.60         39.79        18.54 o
   6  -6  11        131.54        105.80        23.51 o
   8  -6  11        864.60        889.80        51.09 o
  10  -6  11        136.58        131.57        28.03 o
  12  -6  11         64.24         85.69        19.24 o
  14  -6  11         39.89         39.16        14.66 o
  16  -6  11         95.62        105.48        19.21 o
  18  -6  11         65.61         65.74        22.61 o
  20  -6  11        102.18        108.20        25.77 o
  22  -6  11         73.68         69.87        20.88 o
  24  -6  11         81.32        131.57        43.86 o
  26  -6  11         76.91         32.55        34.81 o
 -29  -5  11        397.77        463.10       105.85 o
 -27  -5  11         95.12         87.79        22.25 o
 -25  -5  11        131.34        157.24        24.82 o
 -23  -5  11        139.19        117.22        18.17 o
 -21  -5  11        310.40        357.39        21.25 o
 -19  -5  11        119.55        113.81        16.51 o
 -17  -5  11        181.11        203.70        21.27 o
 -15  -5  11        190.72        209.16        18.34 o
 -13  -5  11          1.35          8.74         8.39 o
 -11  -5  11        553.50        545.29        20.29 o
  -9  -5  11        145.00        158.38        16.69 o
  -7  -5  11        258.96        269.25        28.48 o
  -5  -5  11        417.36        406.56        22.52 o
  -3  -5  11        585.81        482.43        33.91 o
  -1  -5  11         95.67        111.22        22.15 o
   1  -5  11        913.21        808.87        43.40 o
   3  -5  11        734.93        730.65        41.60 o
   5  -5  11        759.05        721.60        41.60 o
   7  -5  11         53.28         62.66        15.62 o
   9  -5  11        328.24        321.44        24.11 o
  11  -5  11        315.42        419.58        36.17 o
  13  -5  11         13.74         11.36        17.41 o
  15  -5  11        232.42        247.22        20.10 o
  17  -5  11        125.38        137.28        22.98 o
  19  -5  11         16.28         16.31        15.46 o
  21  -5  11         42.21         23.69        17.19 o
  23  -5  11         97.04        121.11        24.98 o
  25  -5  11         61.23         56.91        23.96 o
  27  -5  11          7.84         52.00        39.79 o
 -32  -4  11         70.78         72.99        20.98 o
 -30  -4  11         50.00         33.84        17.89 o
 -28  -4  11         57.88         39.19        19.89 o
 -26  -4  11          0.91         22.09        15.64 o
 -24  -4  11        320.78        325.98        27.80 o
 -22  -4  11        510.23        537.52        24.02 o
 -20  -4  11        170.25        166.22        16.17 o
 -18  -4  11        899.61        921.92        32.51 o
 -16  -4  11        370.96        391.55        20.16 o
 -14  -4  11        198.65        203.30        17.36 o
 -12  -4  11        296.49        338.56        26.56 o
 -10  -4  11        714.59        719.07        21.40 o
  -8  -4  11        495.59        477.03        28.26 o
  -6  -4  11        586.61        627.48        18.55 o
  -4  -4  11       1777.88       1803.66        32.01 o
  -2  -4  11        337.27        314.79        17.24 o
   0  -4  11        293.51        304.29        26.22 o
   2  -4  11       2281.76       2110.10        70.53 o
   4  -4  11       1214.78       1153.39        49.73 o
   6  -4  11         83.85        104.31        16.47 o
   8  -4  11        227.24        199.77        19.45 o
  10  -4  11        147.16        179.36        21.28 o
  12  -4  11        354.23        323.94        23.90 o
  14  -4  11        542.97        556.65        23.63 o
  16  -4  11        755.78        799.41        28.95 o
  18  -4  11         62.44         64.97        26.45 o
  20  -4  11        171.03        200.47        26.47 o
  22  -4  11        257.64        242.23        48.38 o
  24  -4  11         31.13         35.35        21.25 o
  26  -4  11        416.54        451.73       117.78 o
  28  -4  11        235.61        178.10        28.67 o
  30  -4  11         31.03         16.28        34.81 o
 -33  -3  11         92.61         72.74        20.69 o
 -31  -3  11         26.01         57.87        18.68 o
 -29  -3  11         48.70         52.00        17.60 o
 -27  -3  11          9.14          1.05        14.85 o
 -25  -3  11        242.22        255.90        26.08 o
 -23  -3  11         79.52         61.37        17.26 o
 -21  -3  11        131.53        110.08        18.79 o
 -19  -3  11        326.90        388.57        26.43 o
 -17  -3  11        548.25        573.08        20.68 o
 -15  -3  11        279.37        291.06        15.83 o
 -13  -3  11         27.02         21.65         9.72 o
 -11  -3  11       1164.24       1100.53        25.55 o
  -9  -3  11       1025.60        960.75        22.99 o
  -7  -3  11        176.95        170.64        11.68 o
  -5  -3  11       1110.74       1070.15        23.06 o
  -3  -3  11          5.80          5.04         7.18 o
  -1  -3  11          9.37         10.42         6.28 o
   1  -3  11         15.87         10.23         6.37 o
   3  -3  11        541.51        515.95        15.87 o
   5  -3  11        108.55        135.64        11.29 o
   7  -3  11       1079.22        981.33        34.37 o
   9  -3  11        541.37        552.24        51.32 o
  11  -3  11          5.38          2.52         7.97 o
  13  -3  11         22.55         53.82        11.29 o
  15  -3  11         81.69        115.19        19.90 o
  17  -3  11         12.24         16.05        12.79 o
  19  -3  11        106.70        117.94        44.54 o
  21  -3  11         17.16          3.34        17.63 o
  23  -3  11        253.44        312.36        28.82 o
  25  -3  11         26.59         35.18        17.31 o
  27  -3  11         40.88         43.56        18.57 o
  29  -3  11        222.23        279.69        37.98 o
  31  -3  11         47.18         59.68        38.43 o
 -34  -2  11          0.14          5.30        16.16 o
 -32  -2  11         30.68         41.04        18.46 o
 -30  -2  11         70.53         59.07        18.05 o
 -28  -2  11        208.52        191.49        24.85 o
 -26  -2  11         47.03         51.82        16.44 o
 -24  -2  11        150.61         90.60        19.07 o
 -22  -2  11          9.08         27.69        14.28 o
 -20  -2  11         49.59         40.36        14.08 o
 -18  -2  11        183.03        205.35        13.90 o
 -16  -2  11        187.15        199.66        12.88 o
 -14  -2  11        284.99        308.38        14.16 o
 -12  -2  11         46.03         37.25         8.56 o
 -10  -2  11        410.99        368.86        15.02 o
  -8  -2  11         15.63         13.18         7.59 o
  -6  -2  11         70.75         63.33         8.86 o
  -4  -2  11        965.26        928.01        20.30 o
  -2  -2  11       2478.50       2491.95        36.81 o
   0  -2  11        758.37        824.16        21.14 o
   2  -2  11       1553.83       1539.29        23.27 o
   4  -2  11        187.92        189.21        11.14 o
   6  -2  11        626.94        605.24        15.90 o
   8  -2  11       2123.03       2049.92       101.05 o
  10  -2  11        514.76        520.22        17.78 o
  12  -2  11         62.10         72.35        14.28 o
  14  -2  11        365.03        396.28        23.90 o
  16  -2  11       1277.82       1254.80        36.43 o
  18  -2  11         50.86         20.54        34.81 o
  20  -2  11       1131.85       1140.55        65.56 o
  22  -2  11       1336.28       1274.75        50.17 o
  24  -2  11        289.67        279.77        54.93 o
  26  -2  11         23.51         19.92        37.75 o
  28  -2  11        107.95        100.52        23.96 o
  30  -2  11          8.41         -6.26        15.39 o
  32  -2  11         42.25         89.97        41.14 o
 -35  -1  11         31.48         83.19        35.27 o
 -33  -1  11         64.94         33.02        16.82 o
 -31  -1  11         79.44         63.49        19.08 o
 -29  -1  11         11.98         17.31        14.04 o
 -27  -1  11        105.10        110.56        19.90 o
 -25  -1  11         19.00         27.91        14.79 o
 -23  -1  11        304.73        305.43        23.52 o
 -21  -1  11        114.57         76.10        15.86 o
 -19  -1  11        111.27        106.55        16.51 o
 -17  -1  11       1269.62       1173.28        36.63 o
 -15  -1  11       1355.20       1269.30        36.98 o
 -13  -1  11        621.14        636.17        28.39 o
 -11  -1  11       4327.93       4363.07        70.94 o
  -9  -1  11       2162.02       2082.27        34.36 o
  -7  -1  11        714.77        741.11        18.21 o
  -5  -1  11       1026.48        965.25        19.98 o
  -3  -1  11       2374.69       2313.88        45.33 o
  -1  -1  11        597.89        563.06        12.99 o
   1  -1  11        757.34        704.58        13.38 o
   3  -1  11       3497.36       3386.98        47.74 o
   5  -1  11        433.98        393.19        12.74 o
   7  -1  11        151.44        140.62         5.97 o
   9  -1  11       1530.47       1408.28        27.48 o
  11  -1  11          0.39         -9.62         9.62 o
  13  -1  11        382.19        318.67        28.94 o
  15  -1  11        371.59        408.17        21.16 o
  17  -1  11        469.53        424.37        23.83 o
  19  -1  11         53.52         55.90        13.21 o
  21  -1  11        318.29        263.14        24.42 o
  23  -1  11        324.78        358.51        28.79 o
  25  -1  11         97.97         70.74        18.79 o
  27  -1  11        212.89        263.54        55.16 o
  29  -1  11        218.03        193.31        28.57 o
  31  -1  11         15.21         14.26        19.43 o
  33  -1  11         86.59         50.59        21.94 o
 -34   0  11         46.89         33.88        21.09 o
 -32   0  11          1.47         27.52        17.49 o
 -30   0  11        178.26        169.52        32.72 o
 -28   0  11         55.39         52.64        17.69 o
 -26   0  11         31.37         27.20        14.78 o
 -24   0  11        100.02        121.60        19.73 o
 -22   0  11        253.23        298.54        24.80 o
 -20   0  11        207.84        170.88        20.42 o
 -18   0  11        407.71        408.50        22.99 o
 -16   0  11        605.11        510.92        23.53 o
 -14   0  11         48.49         53.60        11.96 o
 -12   0  11        165.66        187.59        16.39 o
 -10   0  11         12.38         19.63         6.79 o
  -8   0  11          0.65          7.19         4.79 o
  -6   0  11        432.67        397.56        11.40 o
  -4   0  11          0.49         -4.21         4.21 o
  -2   0  11        235.89        215.93         9.88 o
   0   0  11        509.01        511.65        11.40 o
   2   0  11        872.67        939.48        20.29 o
   4   0  11        232.12        219.41        10.51 o
   6   0  11        270.27        315.08        11.62 o
   8   0  11        571.59        518.90        24.82 o
  10   0  11        641.92        651.48        28.40 o
  12   0  11       1889.34       1795.64        50.62 o
  14   0  11         90.28         62.80        11.77 o
  16   0  11        625.22        684.99        26.59 o
  18   0  11        711.19        704.93        33.13 o
  20   0  11         35.26         54.96        13.48 o
  22   0  11        382.42        375.86        24.15 o
  24   0  11         13.38         35.71        16.40 o
  26   0  11        346.38        348.66        38.88 o
  28   0  11          2.28         20.30        17.83 o
  30   0  11         10.60         21.84        37.30 o
  32   0  11         71.26        116.57        25.24 o
  34   0  11         49.22         58.53        22.16 o
 -35   1  11         32.62         52.00        33.91 o
 -33   1  11         64.23         72.38        19.24 o
 -31   1  11         79.68         79.46        19.80 o
 -29   1  11          9.85         18.21        14.84 o
 -27   1  11        103.74        102.35        19.81 o
 -25   1  11         19.88         18.46        13.26 o
 -23   1  11        308.88        329.57        36.01 o
 -21   1  11        115.32        129.57        18.42 o
 -19   1  11        107.40        109.29        14.01 o
 -17   1  11       1266.64       1241.63        31.42 o
 -15   1  11       1336.04       1208.16        29.82 o
 -13   1  11        627.24        655.95        21.62 o
 -11   1  11       4308.17       4151.90        62.37 o
  -9   1  11       2213.32       2112.08        38.31 o
  -7   1  11        714.51        706.77        14.84 o
  -5   1  11       1026.86        932.60        17.53 o
  -3   1  11       2370.93       2256.21        31.14 o
  -1   1  11        600.14        553.64        12.85 o
   1   1  11        734.57        712.18        14.64 o
   3   1  11       3547.55       3436.64        42.33 o
   5   1  11        440.51        418.77        14.31 o
   7   1  11        147.47        129.72        12.01 o
   9   1  11       1503.62       1395.31        38.89 o
  11   1  11          0.74         -8.23         8.23 o
  13   1  11        389.28        366.81        19.38 o
  15   1  11        375.58        363.22        20.38 o
  17   1  11        481.14        491.06        24.38 o
  19   1  11         52.13         64.63        17.70 o
  21   1  11        308.28        254.78        21.43 o
  23   1  11        326.00        395.40        25.72 o
  25   1  11         97.65        152.42        29.11 o
  27   1  11        214.92        205.70        43.40 o
  29   1  11        214.97        188.07        30.29 o
  31   1  11         14.66         -4.52        22.61 o
  33   1  11         83.26         52.90        28.03 o
 -34   2  11          0.06         27.12        20.30 o
 -32   2  11         29.68         -2.50        15.05 o
 -30   2  11         73.35         66.49        18.32 o
 -28   2  11        211.10        291.33        25.52 o
 -26   2  11         46.41         60.88        19.12 o
 -24   2  11        142.54        134.96        17.83 o
 -22   2  11          8.92         17.71        10.92 o
 -20   2  11         49.94         68.09        12.76 o
 -18   2  11        187.86        187.46        16.44 o
 -16   2  11        182.79        198.07        18.90 o
 -14   2  11        279.75        288.27        14.19 o
 -12   2  11         40.75         48.12         8.84 o
 -10   2  11        434.50        403.10        15.36 o
  -8   2  11         14.46         18.36         8.23 o
  -6   2  11         69.19         75.89         8.24 o
  -4   2  11        983.23        943.71        18.17 o
  -2   2  11       2510.60       2476.24        34.40 o
   0   2  11        747.03        784.78        17.94 o
   2   2  11       1526.63       1491.66        24.65 o
   4   2  11        190.49        183.40        13.19 o
   6   2  11        629.15        601.38        18.53 o
   8   2  11       2075.16       1989.29        36.72 o
  10   2  11        515.22        482.96        20.01 o
  12   2  11         62.03         71.42        11.83 o
  14   2  11        364.68        394.01        20.49 o
  16   2  11       1306.83       1334.73        38.14 o
  18   2  11         53.13         67.97        19.57 o
  20   2  11       1138.58       1204.87        39.41 o
  22   2  11       1351.80       1435.89        44.95 o
  24   2  11        296.39        340.89        41.37 o
  26   2  11         25.30         53.53        18.96 o
  28   2  11        102.62        108.96        32.10 o
  30   2  11          9.78         26.22        26.22 o
  32   2  11         42.64         -7.23        24.42 o
 -33   3  11         92.04         37.20        20.25 o
 -31   3  11         27.44         50.09        17.10 o
 -29   3  11         44.97         70.63        16.21 o
 -27   3  11          9.30         10.25        11.72 o
 -25   3  11        236.01        257.94        21.11 o
 -23   3  11         75.06         62.33        14.23 o
 -21   3  11        128.16        132.08        16.41 o
 -19   3  11        322.12        331.89        22.25 o
 -17   3  11        539.21        531.10        22.28 o
 -15   3  11        288.59        270.32        17.28 o
 -13   3  11         28.70         37.88         8.43 o
 -11   3  11       1132.53       1083.93        25.09 o
  -9   3  11       1002.75        920.76        22.65 o
  -7   3  11        177.01        155.52        12.43 o
  -5   3  11       1084.74       1031.63        23.48 o
  -3   3  11          8.96          6.31         5.40 o
  -1   3  11          9.20         16.83         6.26 o
   1   3  11         19.00         12.46         6.07 o
   3   3  11        542.42        529.48        15.42 o
   5   3  11        109.66        120.63         9.23 o
   7   3  11       1104.62       1029.58        22.25 o
   9   3  11        549.44        562.86        21.78 o
  11   3  11          3.73         -2.36         7.33 o
  13   3  11         21.23         30.41        14.37 o
  15   3  11         76.45        126.21        21.83 o
  17   3  11         15.48          4.65        13.08 o
  19   3  11        106.70        138.71        23.92 o
  21   3  11         13.92         21.97        16.13 o
  23   3  11        246.08        323.39        33.28 o
  25   3  11         26.86         22.55        18.12 o
  27   3  11         41.05         73.99        23.62 o
  29   3  11        217.19        243.99        61.94 o
  31   3  11         45.79          6.78        24.87 o
 -32   4  11         68.99         78.22        36.17 o
 -30   4  11         45.93         45.59        15.19 o
 -28   4  11         58.39         54.05        15.16 o
 -26   4  11          0.78          5.56        10.86 o
 -24   4  11        323.91        326.40        22.15 o
 -22   4  11        511.65        520.89        25.32 o
 -20   4  11        168.49        189.54        19.09 o
 -18   4  11        921.55        960.47        41.44 o
 -16   4  11        371.46        383.26        20.42 o
 -14   4  11        203.75        198.54        16.87 o
 -12   4  11        292.01        303.85        17.65 o
 -10   4  11        711.96        684.97        20.68 o
  -8   4  11        494.90        483.00        22.35 o
  -6   4  11        581.64        641.77        22.13 o
  -4   4  11       1770.16       1825.79        28.80 o
  -2   4  11        321.57        297.53        12.27 o
   0   4  11        297.14        324.54        14.41 o
   2   4  11       2282.22       2162.85        35.51 o
   4   4  11       1199.05       1107.28        24.26 o
   6   4  11         84.23         98.32         9.07 o
   8   4  11        233.55        219.41        13.40 o
  10   4  11        159.72        188.38        18.35 o
  12   4  11        356.88        333.56        62.17 o
  14   4  11        530.48        573.53        34.13 o
  16   4  11        756.34        772.90        40.47 o
  18   4  11         63.72         68.83        19.90 o
  20   4  11        174.53        250.97        29.48 o
  22   4  11        268.23        250.68        30.67 o
  24   4  11         29.37         17.62        17.56 o
  26   4  11        423.20        421.70        38.36 o
  28   4  11        239.52        214.76        33.77 o
  30   4  11         33.07         39.40        23.26 o
 -29   5  11        394.37        444.72        34.14 o
 -27   5  11         95.12        125.52        22.75 o
 -25   5  11        130.87        137.29        23.11 o
 -23   5  11        143.32        168.22        23.74 o
 -21   5  11        316.57        278.36        21.01 o
 -19   5  11        115.37         96.57        15.42 o
 -17   5  11        173.38        220.59        20.56 o
 -15   5  11        194.90        204.17        18.50 o
 -13   5  11          1.34          4.93         9.74 o
 -11   5  11        552.71        534.98        24.28 o
  -9   5  11        143.58        161.74        15.48 o
  -7   5  11        260.82        254.90        14.82 o
  -5   5  11        410.85        367.82        16.48 o
  -3   5  11        586.03        522.60        19.06 o
  -1   5  11         96.20        105.73        15.20 o
   1   5  11        938.25        904.48        22.86 o
   3   5  11        760.91        797.23        22.03 o
   5   5  11        766.28        757.87        20.97 o
   7   5  11         55.48         86.61        10.86 o
   9   5  11        319.80        337.09        22.14 o
  11   5  11        310.47        308.01        22.33 o
  13   5  11         13.02         16.37        18.09 o
  15   5  11        227.29        243.95        27.79 o
  17   5  11        117.27        107.60        23.48 o
  19   5  11         15.77         22.69        17.64 o
  21   5  11         36.78         36.91        19.90 o
  23   5  11         92.76         61.94        27.81 o
  25   5  11         61.55         36.51        63.52 o
  27   5  11          9.01        -18.96        18.96 o
  29   5  11          6.32          8.59        39.34 o
 -28   6  11         54.44         52.03        32.33 o
 -26   6  11        143.74        180.22        27.04 o
 -24   6  11        115.99         98.91        25.12 o
 -22   6  11          4.77         -0.78        14.57 o
 -20   6  11         84.65         88.81        21.05 o
 -18   6  11        149.02        160.17        25.71 o
 -16   6  11        181.26        203.96        24.73 o
 -14   6  11        122.09        106.55        19.90 o
 -12   6  11        291.47        354.97        23.70 o
 -10   6  11        187.85        214.78        18.59 o
  -8   6  11         22.29         39.69        11.54 o
  -6   6  11        108.70        102.34        14.20 o
  -4   6  11        412.33        381.68        19.87 o
  -2   6  11        168.13        198.44        15.72 o
   0   6  11        124.14        136.62        29.24 o
   2   6  11          0.83         -4.50         6.64 o
   4   6  11         73.61         80.98        16.56 o
   6   6  11        131.87        173.41        16.21 o
   8   6  11        844.62        836.05        47.01 o
  10   6  11        132.58        157.50        25.65 o
  12   6  11         63.29         60.25        21.93 o
  14   6  11         36.93         25.97        17.22 o
  16   6  11         97.01        116.53        36.17 o
  18   6  11         67.68        105.78        34.14 o
  20   6  11        106.36        132.71        27.92 o
  22   6  11         79.98         84.99        34.36 o
  24   6  11         82.27        104.82        28.06 o
  26   6  11         74.36         52.89        25.68 o
 -25   7  11        104.82        188.99        48.38 o
 -23   7  11         18.43         13.73        17.39 o
 -21   7  11         28.07         36.37        18.56 o
 -19   7  11         15.54         20.21        16.50 o
 -17   7  11         90.71         83.70        19.63 o
 -15   7  11        159.13        233.11        31.39 o
 -13   7  11         38.19         39.41        16.62 o
 -11   7  11         63.82         63.28        17.83 o
  -9   7  11        650.71        688.27        34.39 o
  -7   7  11         35.94         45.94        16.56 o
  -5   7  11        150.66        137.09        21.59 o
  -3   7  11        107.88        126.42        17.88 o
  -1   7  11         54.14         60.85        16.99 o
   1   7  11         58.23         75.40        18.65 o
   3   7  11        154.54        198.26        24.63 o
   5   7  11        174.38        171.80        24.24 o
   7   7  11        190.48        210.05        22.82 o
   9   7  11       1000.13        981.54        39.55 o
  11   7  11        487.99        507.28        42.73 o
  13   7  11        260.16        306.49        32.45 o
  15   7  11        260.02        270.45        34.59 o
  17   7  11         12.80         11.74        17.73 o
  19   7  11         10.68         -0.48        17.10 o
  21   7  11        108.27        111.36        27.41 o
  23   7  11          3.38         -1.38        22.49 o
 -20   8  11         62.32         57.40        20.06 o
 -18   8  11         26.28          3.71        15.82 o
 -16   8  11         10.20         15.22        16.66 o
 -14   8  11         20.99          7.62        15.48 o
 -12   8  11        157.64        154.70        24.75 o
 -10   8  11        157.70        100.83        21.84 o
  -8   8  11         33.73         36.45        17.03 o
  -6   8  11         68.05         88.09        20.35 o
  -4   8  11        151.84        187.21        25.32 o
  -2   8  11         59.22         69.67        22.58 o
   0   8  11          6.11        -12.55        12.55 o
   2   8  11        305.68        291.77        29.64 o
   4   8  11         66.25         59.27        20.32 o
   6   8  11         76.48         88.42        28.21 o
   8   8  11         68.86         21.70        34.81 o
  10   8  11          3.51         17.18        29.39 o
  12   8  11         77.13        143.33        51.09 o
  14   8  11         92.17         34.81        36.62 o
  16   8  11        106.55         64.20        43.40 o
  18   8  11          3.00         -4.97        37.98 o
 -13   9  11          1.36          0.86        17.26 o
 -11   9  11         22.86         -6.23        15.87 o
  -9   9  11         36.48         50.65        19.74 o
  -7   9  11         22.86        -15.61        15.61 o
  -5   9  11         92.16         62.00        19.12 o
  -3   9  11        166.54        197.02        34.66 o
  -1   9  11         11.64         32.91        36.40 o
   1   9  11         14.51         42.54        24.96 o
   3   9  11        128.37        136.57        49.28 o
   5   9  11        361.40        302.02        67.37 o
   7   9  11         57.89         50.19        43.40 o
   9   9  11        200.97        212.50        61.49 o
  11   9  11        112.01         64.20        44.76 o
  13   9  11          2.00         28.03        41.14 o
 -13  -9  12         48.76         32.55        32.10 o
 -11  -9  12         32.34         45.43        17.63 o
  -9  -9  12         86.80         93.72        19.79 o
  -7  -9  12         54.90         56.54        19.57 o
  -5  -9  12         23.97          6.37        17.38 o
  -3  -9  12        123.25        141.85        24.52 o
  -1  -9  12         62.62         84.10        29.84 o
   1  -9  12        109.56         85.45        29.84 o
   3  -9  12         21.84         36.17        23.51 o
   5  -9  12          0.64          4.07        20.80 o
   7  -9  12         13.56         -1.81        18.99 o
   9  -9  12          5.34         39.79        23.51 o
  11  -9  12         15.44         41.14        25.32 o
 -20  -8  12          0.84         40.69        23.96 o
 -18  -8  12         36.09         28.07        16.84 o
 -16  -8  12         98.56         77.55        25.73 o
 -14  -8  12          6.10         23.61        15.79 o
 -12  -8  12         13.81          6.73        14.74 o
 -10  -8  12        100.68         74.13        31.34 o
  -8  -8  12        279.70        330.76        40.47 o
  -6  -8  12         37.44         27.77        26.00 o
  -4  -8  12         34.06         23.58        16.54 o
  -2  -8  12        451.22        471.12        43.40 o
   0  -8  12        488.48        438.57        43.40 o
   2  -8  12         20.33          3.16        23.06 o
   4  -8  12        130.67        116.65        29.84 o
   6  -8  12        317.70        383.41        41.14 o
   8  -8  12         31.01          4.97        17.18 o
  10  -8  12        273.77        321.47        39.79 o
  12  -8  12        128.04        170.60        26.72 o
  14  -8  12         62.66         73.67        22.48 o
  16  -8  12        102.89         94.95        23.02 o
  18  -8  12         84.30         88.15        27.13 o
 -23  -7  12         89.80         52.94        17.83 o
 -21  -7  12         80.04        103.85        20.28 o
 -19  -7  12         30.18         59.13        17.26 o
 -17  -7  12         99.81        108.40        20.62 o
 -15  -7  12        320.46        353.14        25.82 o
 -13  -7  12        205.79        186.87        21.95 o
 -11  -7  12         20.98         34.49        14.60 o
  -9  -7  12        216.69        205.65        25.02 o
  -7  -7  12          1.01         -1.78        14.01 o
  -5  -7  12        106.71         60.50        17.37 o
  -3  -7  12         74.82         84.97        19.89 o
  -1  -7  12          2.48         19.44        19.89 o
   1  -7  12        273.92        234.66        31.65 o
   3  -7  12         19.06         30.75        21.70 o
   5  -7  12         56.47         84.10        25.77 o
   7  -7  12         39.58         38.88        21.70 o
   9  -7  12         25.51         -0.75        14.72 o
  11  -7  12        302.91        293.90        29.40 o
  13  -7  12        123.47        132.32        24.87 o
  15  -7  12         44.24         54.38        20.85 o
  17  -7  12        114.54        162.78        27.17 o
  19  -7  12         39.29         22.99        32.33 o
  21  -7  12         20.42          2.75        25.32 o
 -26  -6  12         93.60         79.43        26.72 o
 -24  -6  12        198.25        153.90        30.84 o
 -22  -6  12         13.90         24.45        14.52 o
 -20  -6  12          5.01         10.26        13.23 o
 -18  -6  12         17.29         21.09        13.77 o
 -16  -6  12        277.62        261.45        22.60 o
 -14  -6  12        387.96        377.07        24.27 o
 -12  -6  12         13.17         11.95        12.79 o
 -10  -6  12         57.20         41.03        13.47 o
  -8  -6  12        454.07        438.16        31.02 o
  -6  -6  12          0.36         -2.31        11.07 o
  -4  -6  12         51.33         60.60        14.48 o
  -2  -6  12        243.16        214.31        27.58 o
   0  -6  12         28.54         18.09        16.73 o
   2  -6  12        823.45        815.65        47.93 o
   4  -6  12       2013.06       1978.99        77.31 o
   6  -6  12        608.36        654.43        34.29 o
   8  -6  12         62.87         99.02        24.87 o
  10  -6  12        832.81        803.44        50.64 o
  12  -6  12        472.48        516.81        34.44 o
  14  -6  12         18.27         15.74        12.80 o
  16  -6  12         59.43         38.61        17.98 o
  18  -6  12         28.15         26.78        30.75 o
  20  -6  12         67.69        100.69        37.75 o
  22  -6  12         14.12         34.33        19.30 o
  24  -6  12         15.10         28.67        18.13 o
 -29  -5  12          8.46          9.55        17.49 o
 -27  -5  12        333.01        352.39        61.53 o
 -25  -5  12        119.19        115.32        23.17 o
 -23  -5  12        194.91        177.56        24.61 o
 -21  -5  12        267.91        320.28        20.73 o
 -19  -5  12         20.87         36.63        12.28 o
 -17  -5  12         52.79         41.56        12.22 o
 -15  -5  12        352.12        360.05        19.78 o
 -13  -5  12        227.70        215.53        16.21 o
 -11  -5  12         77.64         86.67        13.38 o
  -9  -5  12        208.54        197.11        20.35 o
  -7  -5  12        319.12        289.11        28.29 o
  -5  -5  12         57.49         54.81        12.14 o
  -3  -5  12         70.81         81.24        15.16 o
  -1  -5  12        103.30        116.20        23.96 o
   1  -5  12        111.92        103.09        21.70 o
   3  -5  12         47.85         41.14        17.63 o
   5  -5  12         85.27         87.39        27.58 o
   7  -5  12        230.57        197.19        21.28 o
   9  -5  12         97.67        103.40        19.10 o
  11  -5  12        364.98        335.03        34.36 o
  13  -5  12        302.47        334.08        20.93 o
  15  -5  12         33.74         44.62        17.32 o
  17  -5  12        172.40        177.56        27.27 o
  19  -5  12        149.22        159.20        35.72 o
  21  -5  12        114.45        109.80        23.40 o
  23  -5  12        166.18        163.69        25.93 o
  25  -5  12         58.27         59.60        20.74 o
  27  -5  12         15.58        -12.21        27.58 o
 -30  -4  12         90.35         57.69        20.11 o
 -28  -4  12        267.26        330.76        48.86 o
 -26  -4  12         12.43         -6.53        13.87 o
 -24  -4  12         42.89         22.89        24.12 o
 -22  -4  12         77.23         69.54        29.22 o
 -20  -4  12        288.85        305.30        27.05 o
 -18  -4  12         82.56        102.90        14.16 o
 -16  -4  12        159.85        161.43        14.94 o
 -14  -4  12        250.41        234.25        15.72 o
 -12  -4  12         57.81         55.64        11.16 o
 -10  -4  12        728.16        663.21        21.09 o
  -8  -4  12        322.61        313.05        15.15 o
  -6  -4  12        216.91        218.26        25.39 o
  -4  -4  12       1141.29       1084.93        24.32 o
  -2  -4  12        143.27        146.58        11.19 o
   0  -4  12        431.49        445.12        17.23 o
   2  -4  12        278.33        283.98        18.68 o
   4  -4  12        766.21        732.01        24.20 o
   6  -4  12         21.40         18.96        11.45 o
   8  -4  12         74.01         59.56        15.95 o
  10  -4  12         31.58         40.73        14.89 o
  12  -4  12        125.45        181.39        23.74 o
  14  -4  12        250.90        289.82        32.10 o
  16  -4  12        314.14        327.25        27.74 o
  18  -4  12        248.73        224.93        26.26 o
  20  -4  12        102.64        124.89        24.87 o
  22  -4  12         17.04         20.20        16.37 o
  24  -4  12        418.91        402.60        48.60 o
  26  -4  12         89.47         86.76        22.81 o
  28  -4  12          7.53         17.47        17.37 o
 -33  -3  12         33.03         44.76        33.91 o
 -31  -3  12         12.77          9.16        15.52 o
 -29  -3  12        180.35        135.29        23.47 o
 -27  -3  12         99.89         79.59        19.98 o
 -25  -3  12         73.20         55.89        17.54 o
 -23  -3  12         84.04         48.62        19.23 o
 -21  -3  12        339.19        336.44        27.70 o
 -19  -3  12        329.32        353.06        21.54 o
 -17  -3  12        254.02        301.56        36.74 o
 -15  -3  12         22.61          3.50         8.61 o
 -13  -3  12        168.85        170.61        13.42 o
 -11  -3  12        168.45        198.81        13.67 o
  -9  -3  12        456.11        448.82        16.65 o
  -7  -3  12        908.28        866.93        21.92 o
  -5  -3  12       1099.94       1000.22        22.83 o
  -3  -3  12       1309.54       1231.88        24.79 o
  -1  -3  12       1845.68       1696.82        29.45 o
   1  -3  12        179.96        168.88        10.17 o
   3  -3  12       1459.62       1364.11        22.66 o
   5  -3  12        317.30        339.52        17.23 o
   7  -3  12        546.03        466.73        24.76 o
   9  -3  12         90.54         95.02        27.13 o
  11  -3  12        256.49        273.13        32.51 o
  13  -3  12        440.53        416.04        26.26 o
  15  -3  12         98.46        104.37        26.68 o
  17  -3  12       1085.52       1124.09        44.85 o
  19  -3  12        549.38        571.17        34.22 o
  21  -3  12        103.52        153.57        24.11 o
  23  -3  12        246.97        261.40        28.69 o
  25  -3  12         65.55         49.92        26.45 o
  27  -3  12        145.69        125.59        24.78 o
  29  -3  12         81.40         93.01        24.03 o
  31  -3  12         12.27         38.43        36.17 o
 -34  -2  12         25.55         71.44        36.17 o
 -32  -2  12         12.63         17.17        16.68 o
 -30  -2  12         22.83         26.73        16.29 o
 -28  -2  12          1.04          6.48        14.09 o
 -26  -2  12         53.56         37.13        16.42 o
 -24  -2  12        182.42        165.31        22.55 o
 -22  -2  12        107.12        104.18        19.18 o
 -20  -2  12          8.40        -10.04        11.78 o
 -18  -2  12         59.65         48.96        21.92 o
 -16  -2  12        588.32        632.68        20.28 o
 -14  -2  12        244.43        282.29        14.30 o
 -12  -2  12          8.94          4.49         6.84 o
 -10  -2  12       3178.30       3122.02        49.61 o
  -8  -2  12        663.12        672.49        19.08 o
  -6  -2  12        297.53        328.49        17.94 o
  -4  -2  12        535.84        527.28        20.30 o
  -2  -2  12        615.63        621.20        16.61 o
   0  -2  12        140.56        149.18        10.71 o
   2  -2  12        255.81        239.63         9.82 o
   4  -2  12        614.56        592.54        17.20 o
   6  -2  12        555.59        554.73        15.93 o
   8  -2  12        657.29        581.48        27.05 o
  10  -2  12       2174.06       2104.18        55.10 o
  12  -2  12        118.59        132.16        22.15 o
  14  -2  12        101.68         93.34        16.95 o
  16  -2  12        624.54        649.42        33.07 o
  18  -2  12       1583.06       1641.62       107.61 o
  20  -2  12        526.15        470.38        32.55 o
  22  -2  12         13.87         25.85        15.70 o
  24  -2  12        535.23        589.68        69.18 o
  26  -2  12        246.62        232.02        28.17 o
  28  -2  12         52.91         39.49        20.19 o
  30  -2  12        239.22        199.15        30.48 o
  32  -2  12         45.93         53.93        22.79 o
 -35  -1  12        158.43        317.40        51.09 o
 -33  -1  12          3.05         24.30        16.31 o
 -31  -1  12         43.46         45.27        17.89 o
 -29  -1  12         34.49         40.28        16.67 o
 -27  -1  12        172.88        168.85        52.27 o
 -25  -1  12        144.88        125.93        20.94 o
 -23  -1  12        165.20        151.46        21.00 o
 -21  -1  12        389.25        425.07        34.73 o
 -19  -1  12        113.44        133.26        18.30 o
 -17  -1  12          1.00          3.05         9.55 o
 -15  -1  12        296.11        335.80        14.51 o
 -13  -1  12          3.39          0.09        14.23 o
 -11  -1  12        814.04        672.04        18.41 o
  -9  -1  12        213.16        197.63        11.58 o
  -7  -1  12       2271.31       2154.07        35.16 o
  -5  -1  12       1270.48       1185.03        21.71 o
  -3  -1  12       1516.35       1489.28        26.67 o
  -1  -1  12       2156.81       2155.43        53.23 o
   1  -1  12        936.60        930.74        16.13 o
   3  -1  12       2177.49       2074.55        34.43 o
   5  -1  12        953.68        885.74        19.98 o
   7  -1  12         43.52         51.78        10.26 o
   9  -1  12        518.84        516.77        46.57 o
  11  -1  12        197.57        190.66        18.81 o
  13  -1  12        743.02        688.80        31.18 o
  15  -1  12        144.70        133.95        16.33 o
  17  -1  12        106.09         97.52        15.31 o
  19  -1  12         89.17         72.62        14.42 o
  21  -1  12        107.22         84.22        19.53 o
  23  -1  12        239.00        248.35        25.59 o
  25  -1  12        470.51        464.16        33.44 o
  27  -1  12        105.88        106.21        23.75 o
  29  -1  12         14.10         24.31        18.54 o
  31  -1  12          5.03         43.45        21.56 o
  33  -1  12         25.68         58.22        23.55 o
 -34   0  12         21.67         38.56        18.27 o
 -32   0  12          7.35          6.73        15.20 o
 -30   0  12         57.91         43.15        17.35 o
 -28   0  12          0.99         -7.32        13.84 o
 -26   0  12         11.10         -1.76        12.32 o
 -24   0  12          8.61          7.75        12.67 o
 -22   0  12        218.32        214.67        38.17 o
 -20   0  12        236.15        231.06        27.17 o
 -18   0  12        333.43        350.74        22.22 o
 -16   0  12       1518.52       1371.91        38.95 o
 -14   0  12       1461.62       1372.30        37.47 o
 -12   0  12        340.25        287.91        13.92 o
 -10   0  12         36.92         60.66         7.57 o
  -8   0  12         41.77         61.74         7.39 o
  -6   0  12         20.64         25.92         5.87 o
  -4   0  12         93.97        122.08        12.03 o
  -2   0  12       1193.01       1237.17        20.62 o
   0   0  12         92.76        102.11         8.51 o
   2   0  12         64.90         81.95         8.90 o
   4   0  12       1703.05       1641.59        29.50 o
   6   0  12        393.15        361.17        13.01 o
   8   0  12        208.37        236.87        10.73 o
  10   0  12       1739.65       1707.91        63.52 o
  12   0  12       1914.91       2065.04        56.59 o
  14   0  12        147.98        185.38        22.25 o
  16   0  12         54.81         61.85        12.89 o
  18   0  12        770.05        767.81        30.58 o
  20   0  12         60.55         49.45        21.06 o
  22   0  12        753.26        732.22        39.59 o
  24   0  12        742.29        768.96        40.19 o
  26   0  12        225.89        270.36        29.44 o
  28   0  12        168.72        138.51        25.52 o
  30   0  12        345.72        351.57        33.99 o
  32   0  12         25.04         21.36        22.83 o
 -33   1  12          2.44         11.41        15.28 o
 -31   1  12         43.56         52.05        17.71 o
 -29   1  12         37.80         22.61        15.50 o
 -27   1  12        167.18        177.51        30.65 o
 -25   1  12        143.80        196.68        33.89 o
 -23   1  12        158.78        133.39        20.03 o
 -21   1  12        393.83        453.48        25.89 o
 -19   1  12        119.12        125.98        15.72 o
 -17   1  12          0.57         -7.70         7.70 o
 -15   1  12        279.59        307.78        28.13 o
 -13   1  12          3.96          4.98         8.49 o
 -11   1  12        805.22        686.97        21.63 o
  -9   1  12        195.93        204.93         8.30 o
  -7   1  12       2272.08       2092.57        30.39 o
  -5   1  12       1267.77       1191.04        20.94 o
  -3   1  12       1493.48       1480.39        23.92 o
  -1   1  12       2193.91       2195.74        30.88 o
   1   1  12        943.94        937.21        17.69 o
   3   1  12       2166.91       2055.81        33.19 o
   5   1  12        961.80        883.20        21.38 o
   7   1  12         39.77         39.04         9.16 o
   9   1  12        501.06        527.79        16.87 o
  11   1  12        184.59        171.13        17.87 o
  13   1  12        759.94        736.15        72.34 o
  15   1  12        149.89        140.39        16.55 o
  17   1  12        110.20        135.13        17.17 o
  19   1  12         84.44        124.58        18.13 o
  21   1  12        108.92        127.77        21.36 o
  23   1  12        245.26        251.33        26.84 o
  25   1  12        483.29        592.73        33.68 o
  27   1  12        105.65         86.17        21.37 o
  29   1  12         11.66        -14.47        18.09 o
  31   1  12          3.48        -14.92        22.15 o
  33   1  12         25.93         14.47        27.58 o
 -34   2  12         28.01         24.87        26.22 o
 -32   2  12         12.28         30.17        16.27 o
 -30   2  12         22.35         35.44        17.34 o
 -28   2  12          1.85         -0.17        12.80 o
 -26   2  12         56.20         50.13        27.93 o
 -24   2  12        180.83        189.34        22.91 o
 -22   2  12        106.75         76.98        20.33 o
 -20   2  12         11.01         19.92        13.12 o
 -18   2  12         59.71         53.27        14.16 o
 -16   2  12        590.02        604.53        20.13 o
 -14   2  12        249.17        267.69        17.03 o
 -12   2  12          7.98         17.16         8.65 o
 -10   2  12       3191.86       3038.50        52.86 o
  -8   2  12        693.31        679.88        22.84 o
  -6   2  12        288.55        327.63        10.91 o
  -4   2  12        544.61        495.63        14.59 o
  -2   2  12        638.17        635.50        16.57 o
   0   2  12        148.53        142.47         9.03 o
   2   2  12        262.41        270.31        10.84 o
   4   2  12        588.60        576.01        15.06 o
   6   2  12        557.60        583.81        19.35 o
   8   2  12        660.60        594.03        19.49 o
  10   2  12       2180.20       2082.03        58.07 o
  12   2  12        109.29        131.68        15.34 o
  14   2  12        100.92        123.07        15.65 o
  16   2  12        621.98        638.44        32.28 o
  18   2  12       1585.35       1637.24        45.13 o
  20   2  12        523.39        553.08        27.84 o
  22   2  12         13.30         21.60        21.25 o
[truncated: 288,452 more chars]
